# Supplementary material for: Structural basis for uracil removal from DNA by human SMUG1
Source: Nat Commun. 2026 Jun 2;17:4809. doi: 10.1038/s41467-026-72937-0 (PMC13230825; doi:10.1038/s41467-026-72937-0)
Supplement: Supplementary file 4 — Source Data [file 41467_2026_72937_MOESM4_ESM.zip]

Archive with 136 entries (128 files):
- Source Data SMUG1/
- __MACOSX/._Source Data SMUG1
- Source Data SMUG1/.DS_Store
- __MACOSX/Source Data SMUG1/._.DS_Store
- Source Data SMUG1/Figure5C_source_data.xlsx
- __MACOSX/Source Data SMUG1/._Figure5C_source_data.xlsx
- Source Data SMUG1/Table 1, Supplementary Table 6, Supplementary Figure 14/
- __MACOSX/Source Data SMUG1/._Table 1, Supplementary Table 6, Supplementary Figure 14
- Source Data SMUG1/Figure 6B, Supplementary Figure 12,13 and 19/
- __MACOSX/Source Data SMUG1/._Figure 6B, Supplementary Figure 12,13 and 19
- Source Data SMUG1/Table 1, Supplementary Table 6, Supplementary Figure 14/SMUG1 R215A MST/
- __MACOSX/Source Data SMUG1/Table 1, Supplementary Table 6, Supplementary Figure 14/._SMUG1 R215A MST
- Source Data SMUG1/Table 1, Supplementary Table 6, Supplementary Figure 14/SMUG1 R243A MST/
- __MACOSX/Source Data SMUG1/Table 1, Supplementary Table 6, Supplementary Figure 14/._SMUG1 R243A MST
- Source Data SMUG1/Table 1, Supplementary Table 6, Supplementary Figure 14/SMUG1 WT MST/
- __MACOSX/Source Data SMUG1/Table 1, Supplementary Table 6, Supplementary Figure 14/._SMUG1 WT MST
- Source Data SMUG1/Table 1, Supplementary Table 6, Supplementary Figure 14/SMUG1 N85A MST/
- __MACOSX/Source Data SMUG1/Table 1, Supplementary Table 6, Supplementary Figure 14/._SMUG1 N85A MST
- Source Data SMUG1/Table 1, Supplementary Table 6, Supplementary Figure 14/SMUG1 R124A MST/
- __MACOSX/Source Data SMUG1/Table 1, Supplementary Table 6, Supplementary Figure 14/._SMUG1 R124A MST
- Source Data SMUG1/Figure 6B, Supplementary Figure 12,13 and 19/Raw data_Saturation curves_SMUG Fig 6B_Suppl Fig 13, 19 and Suppl T5.xlsx
- __MACOSX/Source Data SMUG1/Figure 6B, Supplementary Figure 12,13 and 19/._Raw data_Saturation curves_SMUG Fig 6B_Suppl Fig 13, 19 and Suppl T5.xlsx
- Source Data SMUG1/Figure 6B, Supplementary Figure 12,13 and 19/Raw data to Suppl Fig 12_Time course conv of substrate to product_ standard curve.xlsx
- __MACOSX/Source Data SMUG1/Figure 6B, Supplementary Figure 12,13 and 19/._Raw data to Suppl Fig 12_Time course conv of substrate to product_ standard curve.xlsx
- Source Data SMUG1/Table 1, Supplementary Table 6, Supplementary Figure 14/SMUG1 R215A MST/SMUG1 R215A_THF-abasic site analog, dsDNA_DoseResponseRawDataFlat.xlsx
- __MACOSX/Source Data SMUG1/Table 1, Supplementary Table 6, Supplementary Figure 14/SMUG1 R215A MST/._SMUG1 R215A_THF-abasic site analog, dsDNA_DoseResponseRawDataFlat.xlsx
- Source Data SMUG1/Table 1, Supplementary Table 6, Supplementary Figure 14/SMUG1 R215A MST/SMUG1 R215A_No modification, dsDNA_DoseResponseRawDataGrouped.xlsx
- __MACOSX/Source Data SMUG1/Table 1, Supplementary Table 6, Supplementary Figure 14/SMUG1 R215A MST/._SMUG1 R215A_No modification, dsDNA_DoseResponseRawDataGrouped.xlsx
- Source Data SMUG1/Table 1, Supplementary Table 6, Supplementary Figure 14/SMUG1 R215A MST/SMUG1 R215A_THF-abasic site analog, dsDNA_DoseResponseRawDataGrouped.xlsx
- __MACOSX/Source Data SMUG1/Table 1, Supplementary Table 6, Supplementary Figure 14/SMUG1 R215A MST/._SMUG1 R215A_THF-abasic site analog, dsDNA_DoseResponseRawDataGrouped.xlsx
- Source Data SMUG1/Table 1, Supplementary Table 6, Supplementary Figure 14/SMUG1 R215A MST/SMUG1 R215A_dU, dsDNA_DoseResponseRawDataGrouped.xlsx
- __MACOSX/Source Data SMUG1/Table 1, Supplementary Table 6, Supplementary Figure 14/SMUG1 R215A MST/._SMUG1 R215A_dU, dsDNA_DoseResponseRawDataGrouped.xlsx
- Source Data SMUG1/Table 1, Supplementary Table 6, Supplementary Figure 14/SMUG1 R215A MST/SMUG1 R215A_5fU, dsDNA_DoseResponseRawDataGrouped.xlsx
- __MACOSX/Source Data SMUG1/Table 1, Supplementary Table 6, Supplementary Figure 14/SMUG1 R215A MST/._SMUG1 R215A_5fU, dsDNA_DoseResponseRawDataGrouped.xlsx
- Source Data SMUG1/Table 1, Supplementary Table 6, Supplementary Figure 14/SMUG1 R215A MST/SMUG1 R215A_dU, ssDNA_DoseResponseRawDataGrouped.xlsx
- __MACOSX/Source Data SMUG1/Table 1, Supplementary Table 6, Supplementary Figure 14/SMUG1 R215A MST/._SMUG1 R215A_dU, ssDNA_DoseResponseRawDataGrouped.xlsx
- Source Data SMUG1/Table 1, Supplementary Table 6, Supplementary Figure 14/SMUG1 R215A MST/SMUG1 R215A_dU, ssDNA_DoseResponseRawDataFlat.xlsx
- __MACOSX/Source Data SMUG1/Table 1, Supplementary Table 6, Supplementary Figure 14/SMUG1 R215A MST/._SMUG1 R215A_dU, ssDNA_DoseResponseRawDataFlat.xlsx
- Source Data SMUG1/Table 1, Supplementary Table 6, Supplementary Figure 14/SMUG1 R215A MST/SMUG1 R215A_No modification, ssDNA_DoseResponseRawDataGrouped.xlsx
- __MACOSX/Source Data SMUG1/Table 1, Supplementary Table 6, Supplementary Figure 14/SMUG1 R215A MST/._SMUG1 R215A_No modification, ssDNA_DoseResponseRawDataGrouped.xlsx
- Source Data SMUG1/Table 1, Supplementary Table 6, Supplementary Figure 14/SMUG1 R215A MST/SMUG1 R215A_dU, dsDNA_DoseResponseRawDataFlat.xlsx
- __MACOSX/Source Data SMUG1/Table 1, Supplementary Table 6, Supplementary Figure 14/SMUG1 R215A MST/._SMUG1 R215A_dU, dsDNA_DoseResponseRawDataFlat.xlsx
- Source Data SMUG1/Table 1, Supplementary Table 6, Supplementary Figure 14/SMUG1 R215A MST/SMUG1 R215A_No modification, dsDNA_DoseResponseRawDataFlat.xlsx
- __MACOSX/Source Data SMUG1/Table 1, Supplementary Table 6, Supplementary Figure 14/SMUG1 R215A MST/._SMUG1 R215A_No modification, dsDNA_DoseResponseRawDataFlat.xlsx
- Source Data SMUG1/Table 1, Supplementary Table 6, Supplementary Figure 14/SMUG1 R215A MST/SMUG1 R215A_No modification, ssDNA_DoseResponseRawDataFlat.xlsx
- __MACOSX/Source Data SMUG1/Table 1, Supplementary Table 6, Supplementary Figure 14/SMUG1 R215A MST/._SMUG1 R215A_No modification, ssDNA_DoseResponseRawDataFlat.xlsx
- Source Data SMUG1/Table 1, Supplementary Table 6, Supplementary Figure 14/SMUG1 R215A MST/SMUG1 R215A_5fU, dsDNA_DoseResponseRawDataFlat.xlsx
- __MACOSX/Source Data SMUG1/Table 1, Supplementary Table 6, Supplementary Figure 14/SMUG1 R215A MST/._SMUG1 R215A_5fU, dsDNA_DoseResponseRawDataFlat.xlsx
- Source Data SMUG1/Table 1, Supplementary Table 6, Supplementary Figure 14/SMUG1 R243A MST/SMUG R243A_dU, ssDNA_DoseResponseRawDataGrouped.xlsx
- __MACOSX/Source Data SMUG1/Table 1, Supplementary Table 6, Supplementary Figure 14/SMUG1 R243A MST/._SMUG R243A_dU, ssDNA_DoseResponseRawDataGrouped.xlsx
- Source Data SMUG1/Table 1, Supplementary Table 6, Supplementary Figure 14/SMUG1 R243A MST/SMUG R243A_THF-abasic site analog, dsDNA_DoseResponseRawDataGrouped.xlsx
- __MACOSX/Source Data SMUG1/Table 1, Supplementary Table 6, Supplementary Figure 14/SMUG1 R243A MST/._SMUG R243A_THF-abasic site analog, dsDNA_DoseResponseRawDataGrouped.xlsx
- Source Data SMUG1/Table 1, Supplementary Table 6, Supplementary Figure 14/SMUG1 R243A MST/SMUG R243A_No modification, dsDNA_DoseResponseRawDataFlat.xlsx
- __MACOSX/Source Data SMUG1/Table 1, Supplementary Table 6, Supplementary Figure 14/SMUG1 R243A MST/._SMUG R243A_No modification, dsDNA_DoseResponseRawDataFlat.xlsx
- Source Data SMUG1/Table 1, Supplementary Table 6, Supplementary Figure 14/SMUG1 R243A MST/SMUG R243A_No modification, ssDNA_DoseResponseRawDataFlat.xlsx
- __MACOSX/Source Data SMUG1/Table 1, Supplementary Table 6, Supplementary Figure 14/SMUG1 R243A MST/._SMUG R243A_No modification, ssDNA_DoseResponseRawDataFlat.xlsx
- Source Data SMUG1/Table 1, Supplementary Table 6, Supplementary Figure 14/SMUG1 R243A MST/SMUG R243A_dU, dsDNA_DoseResponseRawDataGrouped.xlsx
- __MACOSX/Source Data SMUG1/Table 1, Supplementary Table 6, Supplementary Figure 14/SMUG1 R243A MST/._SMUG R243A_dU, dsDNA_DoseResponseRawDataGrouped.xlsx
- Source Data SMUG1/Table 1, Supplementary Table 6, Supplementary Figure 14/SMUG1 R243A MST/SMUG R243A_dU, dsDNA_DoseResponseRawDataFlat.xlsx
- __MACOSX/Source Data SMUG1/Table 1, Supplementary Table 6, Supplementary Figure 14/SMUG1 R243A MST/._SMUG R243A_dU, dsDNA_DoseResponseRawDataFlat.xlsx
- Source Data SMUG1/Table 1, Supplementary Table 6, Supplementary Figure 14/SMUG1 R243A MST/SMUG R243A_dU, ssDNA_DoseResponseRawDataFlat.xlsx
- __MACOSX/Source Data SMUG1/Table 1, Supplementary Table 6, Supplementary Figure 14/SMUG1 R243A MST/._SMUG R243A_dU, ssDNA_DoseResponseRawDataFlat.xlsx
- Source Data SMUG1/Table 1, Supplementary Table 6, Supplementary Figure 14/SMUG1 R243A MST/SMUG R243A_No modification, dsDNA_DoseResponseRawDataGrouped.xlsx
- __MACOSX/Source Data SMUG1/Table 1, Supplementary Table 6, Supplementary Figure 14/SMUG1 R243A MST/._SMUG R243A_No modification, dsDNA_DoseResponseRawDataGrouped.xlsx
- Source Data SMUG1/Table 1, Supplementary Table 6, Supplementary Figure 14/SMUG1 R243A MST/SMUG R243A_5fU, dsDNA_DoseResponseRawDataGrouped.xlsx
- __MACOSX/Source Data SMUG1/Table 1, Supplementary Table 6, Supplementary Figure 14/SMUG1 R243A MST/._SMUG R243A_5fU, dsDNA_DoseResponseRawDataGrouped.xlsx
- Source Data SMUG1/Table 1, Supplementary Table 6, Supplementary Figure 14/SMUG1 R243A MST/SMUG R243A_THF-abasic site analog, dsDNA_DoseResponseRawDataFlat.xlsx
- __MACOSX/Source Data SMUG1/Table 1, Supplementary Table 6, Supplementary Figure 14/SMUG1 R243A MST/._SMUG R243A_THF-abasic site analog, dsDNA_DoseResponseRawDataFlat.xlsx
- Source Data SMUG1/Table 1, Supplementary Table 6, Supplementary Figure 14/SMUG1 R243A MST/SMUG R243A_No modification, ssDNA_DoseResponseRawDataGrouped.xlsx
- __MACOSX/Source Data SMUG1/Table 1, Supplementary Table 6, Supplementary Figure 14/SMUG1 R243A MST/._SMUG R243A_No modification, ssDNA_DoseResponseRawDataGrouped.xlsx
- Source Data SMUG1/Table 1, Supplementary Table 6, Supplementary Figure 14/SMUG1 R243A MST/SMUG R243A_5fU, dsDNA_DoseResponseRawDataFlat.xlsx
- __MACOSX/Source Data SMUG1/Table 1, Supplementary Table 6, Supplementary Figure 14/SMUG1 R243A MST/._SMUG R243A_5fU, dsDNA_DoseResponseRawDataFlat.xlsx
- Source Data SMUG1/Table 1, Supplementary Table 6, Supplementary Figure 14/SMUG1 WT MST/SMUG1 WT_dU, dsDNA_DoseResponseRawDataGrouped.xlsx
- __MACOSX/Source Data SMUG1/Table 1, Supplementary Table 6, Supplementary Figure 14/SMUG1 WT MST/._SMUG1 WT_dU, dsDNA_DoseResponseRawDataGrouped.xlsx
- Source Data SMUG1/Table 1, Supplementary Table 6, Supplementary Figure 14/SMUG1 WT MST/SMUG1 WT_5fU, dsDNA_DoseResponseRawDataFlat.xlsx
- __MACOSX/Source Data SMUG1/Table 1, Supplementary Table 6, Supplementary Figure 14/SMUG1 WT MST/._SMUG1 WT_5fU, dsDNA_DoseResponseRawDataFlat.xlsx
- Source Data SMUG1/Table 1, Supplementary Table 6, Supplementary Figure 14/SMUG1 WT MST/SMUG1 WT_THF-abasic site analog, dsDNA_DoseResponseRawDataGrouped.xlsx
- __MACOSX/Source Data SMUG1/Table 1, Supplementary Table 6, Supplementary Figure 14/SMUG1 WT MST/._SMUG1 WT_THF-abasic site analog, dsDNA_DoseResponseRawDataGrouped.xlsx
- Source Data SMUG1/Table 1, Supplementary Table 6, Supplementary Figure 14/SMUG1 WT MST/SMUG1 WT_No modififcation, dsDNA_DoseResponseRawDataGrouped.xlsx
- __MACOSX/Source Data SMUG1/Table 1, Supplementary Table 6, Supplementary Figure 14/SMUG1 WT MST/._SMUG1 WT_No modififcation, dsDNA_DoseResponseRawDataGrouped.xlsx
- Source Data SMUG1/Table 1, Supplementary Table 6, Supplementary Figure 14/SMUG1 WT MST/SMUG1 WT_dU, ssDNA_DoseResponseRawDataFlat.xlsx
- __MACOSX/Source Data SMUG1/Table 1, Supplementary Table 6, Supplementary Figure 14/SMUG1 WT MST/._SMUG1 WT_dU, ssDNA_DoseResponseRawDataFlat.xlsx
- Source Data SMUG1/Table 1, Supplementary Table 6, Supplementary Figure 14/SMUG1 WT MST/SMUG1 WT_dU, ssDNA_DoseResponseRawDataGrouped.xlsx
- __MACOSX/Source Data SMUG1/Table 1, Supplementary Table 6, Supplementary Figure 14/SMUG1 WT MST/._SMUG1 WT_dU, ssDNA_DoseResponseRawDataGrouped.xlsx
- Source Data SMUG1/Table 1, Supplementary Table 6, Supplementary Figure 14/SMUG1 WT MST/SMUG1 WT_dU, dsDNA_DoseResponseRawDataFlat.xlsx
- __MACOSX/Source Data SMUG1/Table 1, Supplementary Table 6, Supplementary Figure 14/SMUG1 WT MST/._SMUG1 WT_dU, dsDNA_DoseResponseRawDataFlat.xlsx
- Source Data SMUG1/Table 1, Supplementary Table 6, Supplementary Figure 14/SMUG1 WT MST/SMUG1 WT_No modification, ssDNA_DoseResponseRawDataGrouped.xlsx
- __MACOSX/Source Data SMUG1/Table 1, Supplementary Table 6, Supplementary Figure 14/SMUG1 WT MST/._SMUG1 WT_No modification, ssDNA_DoseResponseRawDataGrouped.xlsx
- Source Data SMUG1/Table 1, Supplementary Table 6, Supplementary Figure 14/SMUG1 WT MST/SMUG1 WT_No modififcation, dsDNA_DoseResponseRawDataFlat.xlsx
- __MACOSX/Source Data SMUG1/Table 1, Supplementary Table 6, Supplementary Figure 14/SMUG1 WT MST/._SMUG1 WT_No modififcation, dsDNA_DoseResponseRawDataFlat.xlsx
- Source Data SMUG1/Table 1, Supplementary Table 6, Supplementary Figure 14/SMUG1 WT MST/SMUG1 WT_No modification, ssDNA_DoseResponseRawDataFlat.xlsx
- __MACOSX/Source Data SMUG1/Table 1, Supplementary Table 6, Supplementary Figure 14/SMUG1 WT MST/._SMUG1 WT_No modification, ssDNA_DoseResponseRawDataFlat.xlsx
- Source Data SMUG1/Table 1, Supplementary Table 6, Supplementary Figure 14/SMUG1 WT MST/SMUG1 WT_5fU, dsDNA_DoseResponseRawDataGrouped.xlsx
- __MACOSX/Source Data SMUG1/Table 1, Supplementary Table 6, Supplementary Figure 14/SMUG1 WT MST/._SMUG1 WT_5fU, dsDNA_DoseResponseRawDataGrouped.xlsx
- Source Data SMUG1/Table 1, Supplementary Table 6, Supplementary Figure 14/SMUG1 WT MST/SMUG1 WT_THF-abasic site analog, dsDNA_DoseResponseRawDataFlat.xlsx
- __MACOSX/Source Data SMUG1/Table 1, Supplementary Table 6, Supplementary Figure 14/SMUG1 WT MST/._SMUG1 WT_THF-abasic site analog, dsDNA_DoseResponseRawDataFlat.xlsx
- Source Data SMUG1/Table 1, Supplementary Table 6, Supplementary Figure 14/SMUG1 N85A MST/SMUG1 _N85A_ dU, dsDNA_DoseResponseRawDataGrouped.xlsx
- __MACOSX/Source Data SMUG1/Table 1, Supplementary Table 6, Supplementary Figure 14/SMUG1 N85A MST/._SMUG1 _N85A_ dU, dsDNA_DoseResponseRawDataGrouped.xlsx
- Source Data SMUG1/Table 1, Supplementary Table 6, Supplementary Figure 14/SMUG1 N85A MST/SMUG1_N85A_No modification, ssDNA_DoseResponseRawDataFlat.xlsx
- __MACOSX/Source Data SMUG1/Table 1, Supplementary Table 6, Supplementary Figure 14/SMUG1 N85A MST/._SMUG1_N85A_No modification, ssDNA_DoseResponseRawDataFlat.xlsx
- Source Data SMUG1/Table 1, Supplementary Table 6, Supplementary Figure 14/SMUG1 N85A MST/SMUG1 _N85A_ No modification, dsDNA_DoseResponseRawDataGrouped.xlsx
- __MACOSX/Source Data SMUG1/Table 1, Supplementary Table 6, Supplementary Figure 14/SMUG1 N85A MST/._SMUG1 _N85A_ No modification, dsDNA_DoseResponseRawDataGrouped.xlsx
- Source Data SMUG1/Table 1, Supplementary Table 6, Supplementary Figure 14/SMUG1 N85A MST/SMUG1_N85A_dU, ssDNA_DoseResponseRawDataGrouped.xlsx
- __MACOSX/Source Data SMUG1/Table 1, Supplementary Table 6, Supplementary Figure 14/SMUG1 N85A MST/._SMUG1_N85A_dU, ssDNA_DoseResponseRawDataGrouped.xlsx
- Source Data SMUG1/Table 1, Supplementary Table 6, Supplementary Figure 14/SMUG1 N85A MST/SMUG1_N85A_No modification, ssDNA_DoseResponseRawDataGrouped.xlsx
- __MACOSX/Source Data SMUG1/Table 1, Supplementary Table 6, Supplementary Figure 14/SMUG1 N85A MST/._SMUG1_N85A_No modification, ssDNA_DoseResponseRawDataGrouped.xlsx
- Source Data SMUG1/Table 1, Supplementary Table 6, Supplementary Figure 14/SMUG1 N85A MST/SMUG1 _N85A_ No modification, dsDNA_DoseResponseRawDataFlat.xlsx
- __MACOSX/Source Data SMUG1/Table 1, Supplementary Table 6, Supplementary Figure 14/SMUG1 N85A MST/._SMUG1 _N85A_ No modification, dsDNA_DoseResponseRawDataFlat.xlsx
- Source Data SMUG1/Table 1, Supplementary Table 6, Supplementary Figure 14/SMUG1 N85A MST/SMUG1_N85A_dU, ssDNA_DoseResponseRawDataFlat.xlsx
- __MACOSX/Source Data SMUG1/Table 1, Supplementary Table 6, Supplementary Figure 14/SMUG1 N85A MST/._SMUG1_N85A_dU, ssDNA_DoseResponseRawDataFlat.xlsx
- Source Data SMUG1/Table 1, Supplementary Table 6, Supplementary Figure 14/SMUG1 N85A MST/SMUG1 _N85A_ dU, dsDNA_DoseResponseRawDataFlat.xlsx
- __MACOSX/Source Data SMUG1/Table 1, Supplementary Table 6, Supplementary Figure 14/SMUG1 N85A MST/._SMUG1 _N85A_ dU, dsDNA_DoseResponseRawDataFlat.xlsx
- Source Data SMUG1/Table 1, Supplementary Table 6, Supplementary Figure 14/SMUG1 R124A MST/SMUG1 R124A_No modification, ssDNA_DoseResponseRawDataGrouped.xlsx
- __MACOSX/Source Data SMUG1/Table 1, Supplementary Table 6, Supplementary Figure 14/SMUG1 R124A MST/._SMUG1 R124A_No modification, ssDNA_DoseResponseRawDataGrouped.xlsx
- Source Data SMUG1/Table 1, Supplementary Table 6, Supplementary Figure 14/SMUG1 R124A MST/SMUG1 R124A_ No modification, dsDNA_DoseResponseRawDataFlat.xlsx
- __MACOSX/Source Data SMUG1/Table 1, Supplementary Table 6, Supplementary Figure 14/SMUG1 R124A MST/._SMUG1 R124A_ No modification, dsDNA_DoseResponseRawDataFlat.xlsx
- Source Data SMUG1/Table 1, Supplementary Table 6, Supplementary Figure 14/SMUG1 R124A MST/SMUG1 R124A_ dU, dsDNA_DoseResponseRawDataGrouped.xlsx
- __MACOSX/Source Data SMUG1/Table 1, Supplementary Table 6, Supplementary Figure 14/SMUG1 R124A MST/._SMUG1 R124A_ dU, dsDNA_DoseResponseRawDataGrouped.xlsx
- Source Data SMUG1/Table 1, Supplementary Table 6, Supplementary Figure 14/SMUG1 R124A MST/SMUG1 R124A_No modification, ssDNA_DoseResponseRawDataFlat.xlsx
- __MACOSX/Source Data SMUG1/Table 1, Supplementary Table 6, Supplementary Figure 14/SMUG1 R124A MST/._SMUG1 R124A_No modification, ssDNA_DoseResponseRawDataFlat.xlsx
- Source Data SMUG1/Table 1, Supplementary Table 6, Supplementary Figure 14/SMUG1 R124A MST/SMUG1 R124A_5fU, dsDNA_DoseResponseRawDataGrouped.xlsx
- __MACOSX/Source Data SMUG1/Table 1, Supplementary Table 6, Supplementary Figure 14/SMUG1 R124A MST/._SMUG1 R124A_5fU, dsDNA_DoseResponseRawDataGrouped.xlsx
- Source Data SMUG1/Table 1, Supplementary Table 6, Supplementary Figure 14/SMUG1 R124A MST/SMUG1 R124A_dU, ssDNA_DoseResponseRawDataFlat.xlsx
- __MACOSX/Source Data SMUG1/Table 1, Supplementary Table 6, Supplementary Figure 14/SMUG1 R124A MST/._SMUG1 R124A_dU, ssDNA_DoseResponseRawDataFlat.xlsx
- Source Data SMUG1/Table 1, Supplementary Table 6, Supplementary Figure 14/SMUG1 R124A MST/SMUG1 R124A_5fU, dsDNA_DoseResponseRawDataFlat.xlsx
- __MACOSX/Source Data SMUG1/Table 1, Supplementary Table 6, Supplementary Figure 14/SMUG1 R124A MST/._SMUG1 R124A_5fU, dsDNA_DoseResponseRawDataFlat.xlsx
- Source Data SMUG1/Table 1, Supplementary Table 6, Supplementary Figure 14/SMUG1 R124A MST/SMUG1 R124A_THF-abasic site analog, dsDNA_DoseResponseRawDataGrouped.xlsx
- __MACOSX/Source Data SMUG1/Table 1, Supplementary Table 6, Supplementary Figure 14/SMUG1 R124A MST/._SMUG1 R124A_THF-abasic site analog, dsDNA_DoseResponseRawDataGrouped.xlsx
- Source Data SMUG1/Table 1, Supplementary Table 6, Supplementary Figure 14/SMUG1 R124A MST/SMUG1 R124A_THF-abasic site analog, dsDNA_DoseResponseRawDataFlat.xlsx
- __MACOSX/Source Data SMUG1/Table 1, Supplementary Table 6, Supplementary Figure 14/SMUG1 R124A MST/._SMUG1 R124A_THF-abasic site analog, dsDNA_DoseResponseRawDataFlat.xlsx
- Source Data SMUG1/Table 1, Supplementary Table 6, Supplementary Figure 14/SMUG1 R124A MST/SMUG1 R124A_ dU, dsDNA_DoseResponseRawDataFlat.xlsx
- __MACOSX/Source Data SMUG1/Table 1, Supplementary Table 6, Supplementary Figure 14/SMUG1 R124A MST/._SMUG1 R124A_ dU, dsDNA_DoseResponseRawDataFlat.xlsx
- Source Data SMUG1/Table 1, Supplementary Table 6, Supplementary Figure 14/SMUG1 R124A MST/SMUG1 R124A_ No modification, dsDNA_DoseResponseRawDataGrouped.xlsx
- __MACOSX/Source Data SMUG1/Table 1, Supplementary Table 6, Supplementary Figure 14/SMUG1 R124A MST/._SMUG1 R124A_ No modification, dsDNA_DoseResponseRawDataGrouped.xlsx
- Source Data SMUG1/Table 1, Supplementary Table 6, Supplementary Figure 14/SMUG1 R124A MST/SMUG1 R124A_dU, ssDNA_DoseResponseRawDataGrouped.xlsx
- __MACOSX/Source Data SMUG1/Table 1, Supplementary Table 6, Supplementary Figure 14/SMUG1 R124A MST/._SMUG1 R124A_dU, ssDNA_DoseResponseRawDataGrouped.xlsx
