# Supplementary material for: Structural basis for uracil removal from DNA by human SMUG1
Source: Nat Commun. 2026 Jun 2;17:4809. doi: 10.1038/s41467-026-72937-0 (PMC13230825; doi:10.1038/s41467-026-72937-0)
Supplement: Supplementary file 4 — Source Data [file 41467_2026_72937_MOESM4_ESM.zip › Source Data SMUG1/Figure5C_source_data.xlsx]

## Sheet: Figure 5c
Figure 5c
	Rotated	Native
	0.7562	1.5093
	0.7982	1.558
	0.87	1.4034
	1.0328	0.9825
	1.1482	1.5004
	1.3609	0.8343
	0.6662	1.0327
	1.0838	1.1556
	1.1393	0.8298
	1.0443	1.114
	1.1536	1.1483
	0.8749	1.1591
	1.0155	1.2602
	0.867	1.8163
	0.8361	1.1849
	0.6977	1.2033
	1.0493	1.149
	1.1722	1.2831
	1.501	1.0566
	1.061	1.3656
	1.1174	1.6219
	1.2744	0.9892
	0.613	1.3607
	0.8498	1.1278
	1.0535	1.3158
	0.8716	1.2991
	0.5978	1.9175
	0.909	1.1935
	0.7399	1.4022
	0.8491	0.9897
	0.6019	0.9827
	0.854	1.0117
	0.6514	0.8693
	0.9982	0.8681
	0.5372	1.1099
	0.954	1.2772
	0.7572	1.0222
	1.1019	0.9638
	1.0998	1.3192
	0.9569	1.3497
	0.9166	1.3366
	0.6041	0.9363
	0.803	0.8177
	0.7616	1.1264
	0.8651	0.9579
	0.8509	1.1321
	0.7232	1.7088
	0.7644	1.3638
	1.0469	1.4097
	0.677	1.2848
	1.0539	1.0101
	1.2247	1.3339
	0.8372	1.0574
	0.8028	1.2636
	0.8094	1.2735
	0.591	1.1644
	0.8495	1.2389
	0.7203	1.4231
	0.8082	1.1945
	0.9181	1.3556
	0.9418	1.4697
	1.0583	1.3371
	0.8102	1.4402
	0.8174	1.2563
	0.9643	1.5237
	1.0284	1.3848
	0.835	1.4008
	0.7077	1.6067
	0.899	1.652
	0.7431	1.4402
	1.1673	1.4976
	1.0072	1.3397
	0.9209	1.245
	1.0166	1.7093
	0.6794	1.2543
	0.9172	1.4923
	1.1601	1.0951
	1.0053	1.4652
	0.794	1.5264
	1.0077	1.2007
	0.8948	1.4418
	0.7447	1.3048
	1.1278	1.525
	0.9207	1.3136
	0.9006	1.7137
	0.6719	1.7167
	0.8583	1.384
	0.9682	1.3133
	0.6825	1.5147
	0.674	1.2333
	0.6518	1.2374
	0.6664	1.7217
	0.8042	1.2248
	0.7145	1.3968
	1.0007	1.5803
	1.0751	1.4699
	0.5213	1.3652
	0.7678	1.642
	0.9775	1.5971
	1.1103	1.2243
	0.8356	1.4644
	0.7882	1.4342
	0.6178	1.3444
	1.0911	1.2715
	0.7498	1.5075
	0.9824	1.923
	1.1653	1.49
	0.914	1.4167
	1.138	1.111
	0.6214	1.1515
	0.9055	1.6846
	0.7685	1.5701
	1.2467	1.3179
	0.8915	1.8313
	0.9158	1.3547
	1.126	1.4151
	1.1613	1.4614
	1.0168	1.3532
	0.8119	1.2568
	0.7513	1.8332
	0.9592	1.7317
	0.9639	1.1339
	1.2902	1.3004
	0.9363	1.3742
	1.1221	1.307
	0.9672	1.28
	0.9544	1.3621
	0.9374	1.3315
	1.0435	0.7806
	1.0887	1.0352
	1.1193	1.1643
	1.315	1.3846
	0.8905	1.6952
	1.1661	1.35
	1.113	1.35
	0.9713	1.3153
	1.2768	1.5327
	0.7043	1.6942
	0.9085	1.1292
	1.0346	1.3507
	1.1558	1.3624
	0.854	1.5428
	1.0199	1.5234
	0.8746	1.7154
	0.901	1.4277
	0.785	1.2348
	1.0425	1.3465
	0.89	1.6763
	1.0407	1.3859
	1.1267	1.4033
	1.0878	1.3946
	1.0824	1.4921
	0.6586	1.8405
	1.2637	1.1784
	0.9978	1.3429
	1.1379	1.4974
	1.1839	1.2088
	1.2285	1.5218
	0.824	1.5093
	1.0205	1.4751
	0.8585	1.1347
	0.8326	1.2732
	1.1169	1.4014
	1.1711	0.8608
	0.7413	1.657
	1.0373	1.0378
	0.8691	1.2813
	1.1618	1.0167
	0.7286	1.3011
	1.0907	1.138
	0.885	1.5301
	1.3827	1.6015
	1.2395	1.5081
	0.9678	1.333
	0.8573	1.4424
	0.807	1.3669
	1.0657	1.7353
	0.8754	1.3963
	0.9304	1.4361
	0.9613	1.6294
	1.1279	1.6451
	0.88	1.7183
	0.8916	1.1367
	0.6492	1.5511
	1.3317	1.3759
	1.1991	1.5438
	1.0501	1.3481
	0.7635	1.7108
	1.0389	1.5866
	0.7363	1.3273
	1.0445	1.6281
	0.9833	1.5774
	1.1306	1.0283
	0.9675	1.1422
	0.9564	1.2753
	0.9643	1.3942
	1.2061	0.9893
	0.8958	1.2772
	1.1279	1.1604
	0.8574	1.3311
	1.4255	1.5671
	0.9599	1.2126
	1.0906	1.4276
	1.0651	1.3577
	1.2163	1.1371
	1.0815	1.7325
	0.8174	1.5845
	0.8647	1.621
	0.8564	1.8193
	1.0299	1.5101
	0.9253	1.4487
	1.2488	1.3082
	1.0215	1.5398
	0.9959	1.4078
	0.8456	1.067
	0.8988	1.1889
	0.629	1.0041
	0.5928	1.2482
	0.9003	1.2388
	1.2056	1.3866
	1.0099	1.5065
	1.0665	1.4695
	1.0368	1.2693
	1.0992	1.3336
	0.8014	1.1426
	1.0162	1.3269
	1.0956	1.6573
	1.3797	1.2613
	1.0733	1.7984
	0.9456	1.4002
	1.0502	1.514
	0.8544	1.4189
	1.1492	1.2861
	1.1423	1.1795
	1.2059	0.9795
	1.0734	1.4197
	1.324	1.3777
	1.2377	0.9975
	1.1579	1.5444
	1.1491	1.8063
	0.8531	1.6074
	0.8026	1.4471
	0.6365	1.7278
	0.7256	1.6237
	0.9247	1.6718
	0.7111	1.6388
	0.7677	1.7289
	0.7694	1.6324
	0.9252	1.4709
	0.9347	1.6139
	0.8769	1.2541
	0.9783	1.1931
	0.963	0.9773
	0.9446	2.077
	1.0972	1.6388
	0.9781	1.7979
	1.0137	1.3722
	0.8521	2.2379
	0.8141	1.6317
	1.3	1.956
	1.162	1.2911
	1.1172	1.7581
	0.9499	1.891
	1.041	1.8696
	0.9182	1.9106
	1.0974	1.7128
	1.0202	1.6149
	1.2937	2.0415
	1.073	2.1061
	0.9654	1.9847
	1.02	1.943
	1.0014	1.4235
	1.2571	1.5689
	1.2508	1.5666
	0.8623	1.9414
	1.0019	1.8244
	1.1188	1.4795
	1.0244	1.8537
	1.2565	1.5515
	1.0989	1.9508
	1.1559	1.6764
	1.1079	1.6365
	1.4102	1.4493
	1.3474	2.0662
	1.1674	1.8858
	0.9358	1.9133
	1.26	1.3693
	1.0192	1.9565
	0.9772	1.7506
	1.1549	1.2943
	0.8348	1.1581
	0.9798	1.6293
	0.9429	1.7769
	1.0285	1.9903
	1.15	1.5853
	1.1123	1.7902
	0.8545	1.7023
	0.6829	1.3333
	0.8351	1.2282
	0.8523	1.4742
	0.63	1.4534
	1.0958	0.998
	1.0433	1.2405
	1.4036	1.2611
	1.2316	1.3486
	1.3282	1.7193
	1.275	0.8946
	0.9017	1.1169
	1.1912	0.9865
	0.7985	1.2359
	0.7631	0.7441
	0.8217	0.9592
	0.8548	1.4926
	1.1451	1.2918
	1.3612	0.8401
	1.0817	1.2568
	1.0614	1.2209
	1.372	0.878
	1.0277	1.153
	1.3745	1.1617
	1.0747	1.3046
	1.1054	1.1793
	0.7739	1.1416
	0.9177	1.6089
	0.8986	1.6343
	1.1466	0.8084
	1.1117	1.1399
	1.12	1.3049
	1.0975	1.6436
	1.1455	1.3414
	1.0729	1.0149
	1.0281	1.1419
	0.7446	0.8643
	0.8217	1.794
	0.9021	1.3618
	0.866	1.3131
	1.3285	1.5567
	0.9522	1.751
	0.8502	1.3094
	0.649	1.5996
	0.9176	1.7642
	1.0912	1.1855
	0.9115	1.0716
	1.2827	1.592
	0.8136	1.4698
	1.0793	1.3568
	0.8082	1.6567
	0.8873	1.2932
	0.6875	1.4591
	1.0692	1.6495
	0.703	1.0653
	1.0431	1.6297
	0.935	1.4966
	0.7003	2.0618
	0.7459	1.3232
	0.9339	1.4452
	1.1569	1.2165
	0.7841	2.093
	1.1976	1.2463
	0.8029	1.6161
	0.9019	1.4855
	0.9931	1.356
	0.8507	1.1181
	0.5705	1.8034
	0.8159	1.4255
	0.6611	1.5567
	1.0045	1.4878
	1.1496	1.365
	1.2526	1.2489
	0.9405	1.0358
	0.8765	1.0895
	0.774	1.0292
	1.1419	1.1573
	0.8043	1.4748
	1.0843	1.5841
	1.4086	1.618
	1.0603	1.426
	1.2503	1.5506
	0.8582	1.1325
	1.286	0.9707
	1.2067	1.3544
	1.1048	1.192
	1.0086	1.0684
	1.145	1.3241
	0.9392	1.5412
	1.0661	1.376
	1.1761	1.2268
	1.3855	1.2985
	0.9625	1.2088
	1.0315	1.1157
	0.7123	1.3178
	1.1743	1.2759
	1.1879	1.8087
	0.9629	1.4721
	1.0846	1.2951
	0.8121	1.3874
	0.9111	1.3073
	1.1217	1.5966
	1.0153	1.444
	1.2559	1.1993
	1.079	1.48
	0.9654	1.7063
	0.6964	1.9252
	1.0048	1.4164
	1.3574	0.9915
	1.2991	1.4265
	1.1582	1.1784
	1.0022	1.5021
	1.0625	1.7763
	1.0223	1.4026
	1.3752	1.7879
	0.8621	1.3673
	1.028	1.3611
	0.8788	0.9657
	0.7476	1.0532
	0.848	1.2636
	1.251	1.5699
	1.347	1.8834
	1.5579	1.8841
	1.2836	1.5551
	1.3205	1.7228
	1.193	1.194
	1.2893	1.7057
	1.1468	1.664
	1.2382	1.6401
	1.1759	1.7703
	1.1398	1.3711
	1.2931	1.6795
	1.167	1.9567
	0.9583	1.2804
	1.4853	1.2151
	1.0468	1.3265
	1.1344	1.378
	0.95	1.0309
	0.975	1.2305
	1.0097	1.7638
	1.2545	1.6446
	1.3614	1.6029
	1.151	1.5395
	1.3163	1.7452
	1.0103	1.7811
	1.4288	1.3602
	1.0221	1.6684
	1.2725	1.1973
	0.9133	1.129
	1.198	1.6758
	1.2707	1.4256
	1.2016	1.4427
	1.2116	1.2119
	1.5738	1.68
	1.0964	1.3341
	1.2954	1.5222
	1.2422	1.5149
	1.2019	0.9571
	1.1064	1.6069
	1.3692	1.7648
	0.9966	1.3985
	1.3543	1.2149
	0.9251	1.5912
	1.1251	1.6056
	1.1241	1.5368
	0.7748	1.5269
	1.1694	1.4783
	1.1535	1.6605
	1.1943	1.856
	1.1562	1.8147
	1.1119	1.7781
	1.2099	1.4058
	2.005	1.3102
	1.2908	1.9486
	1.2191	1.4012
	1.5709	1.5255
	0.9967	1.4186
	1.199	1.6907
	1.1469	1.4662
	1.3251	1.93
	1.2066	1.7103
	0.9914	1.6668
	1.3226	1.5999
	1.1967	0.9565
	0.9373	1.5427
	0.7834	1.8277
	0.8819	1.5808
	1.1741	1.2938
	1.2621	1.2806
	0.9715	1.7559
	0.8229	1.7105
	0.8661	1.4228
	0.7725	1.4185
	0.7943	1.4978
	1.1677	1.898
	1.1261	1.485
	1.3009	1.4421
	1.3431	1.7554
	0.9509	1.1828
	1.2548	1.6696
	1.4538	1.5285
	1.3817	1.5476
	1.1407	1.5073
	1.1702	1.4644
	1.2685	1.6336
	1.1757	1.2863
	1.2762	1.2598
	1.1123	2.0612
	0.8497	1.5014
	1.1256	1.7195
	1.1511	1.4
	1.1097	1.3768
	0.9634	1.6047
	1.3172	1.8436
	1.3545	1.4739
	1.2071	1.8887
	0.995	1.2646
	1.2014	1.3457
	0.9558	1.6759
	1.3494	1.2599
	1.2629	1.3574
	1.2654	1.3532
	1.1162	1.0311
	1.1621	1.9866
	1.274	1.8573
	1.3743	1.5741
	0.9543	1.548
	1.5013	1.534
	1.3711	1.3065
	1.1377	1.5327
	0.8821	2.016
	1.1194	1.4189
	1.2019	1.4692
	1.4161	1.042
	0.9442	1.4872
	1.5933	1.7686
	1.1026	1.8614
	1.1886	1.6175
	1.0267	1.4322
	1.2716	1.7025
	1.1405	1.1165
	1.1937	1.3104
	1.1824	1.1215
	0.8131	1.6426
	1.1077	2.052
	1.1631	1.5793
	1.0727	1.802
	1.1138	1.3848
	1.2823	1.899
	0.9564	1.9203
	1.0939	1.5307
	1.1313	1.6607
	1.1464	1.22
	1.4606	1.659
	1.5573	1.1667
	1.2458	1.1969
	1.1982	1.6816
	1.3582	1.5294
	1.5879	1.528
	1.3664	1.5736
	1.1058	1.0246
	0.981	1.5762
	1.1396	1.5265
	1.4822	1.0979
	1.4077	1.4152
	1.3198	1.6737
	1.359	1.3277
	1.2044	1.2621
	1.3863	1.2993
	1.2392	1.4477
	1.1926	1.1154
	1.2375	1.2331
	1.2745	1.3909
	1.1716	1.4119
	1.0369	1.4018
	1.471	1.3097
	1.3448	1.5615
	1.7727	1.7943
	1.3542	2.1122
	1.3162	1.7485
	1.635	1.3743
	1.0745	1.3603
	1.0902	1.4698
	1.4695	1.9014
	1.2248	1.3116
	1.1338	1.3018
	1.5684	0.8865
	1.4389	1.3275
	1.1981	1.4104
	1.3871	1.5104
	1.0258	1.2631
	1.1693	1.3345
	0.7781	1.2647
	1.1109	1.1409
	1.1295	1.6127
	1.12	1.3815
	1.0743	1.4482
	1.1831	1.6468
	1.078	1.2519
	1.3128	1.0592
	0.9633	1.5998
	1.0347	1.3575
	1.0043	1.0289
	1.1694	1.4146
	1.5215	1.4765
	0.9952	1.3455
	1.2334	1.6601
	1.0334	1.5209
	0.9982	1.7882
	1.4318	1.4639
	1.2245	1.4612
	1.1979	1.5414
	0.8334	1.3142
	1.4125	1.1973
	1.1951	1.7125
	1.3157	1.8256
	0.8458	1.681
	1.1445	1.5406
	0.8217	1.5276
	1.1805	1.6219
	1.047	1.8438
	1.0425	1.5472
	0.9456	1.7125
	0.697	1.5412
	1.2012	1.024
	0.7237	1.218
	0.7627	1.374
	1.1263	1.2332
	0.8723	1.4043
	1.2816	1.4114
	1.0712	1.4176
	1.1715	1.2413
	1.3238	1.4311
	0.8877	1.5748
	0.9453	1.226
	0.8705	1.2483
	0.8417	1.2669
	1.1952	1.4165
	0.8907	1.1776
	0.927	1.4728
	1.1499	1.5268
	1.1483	1.5551
	1.0771	1.2243
	1.4266	1.2905
	1.002	1.4692
	1.3749	1.4114
	1.3625	1.3496
	1.5234	1.2518
	1.0672	1.7103
	1.1646	1.4585
	0.9143	1.6976
	0.9313	1.4945
	1.3117	1.4882
	0.9215	1.3694
	0.9441	1.7917
	1.0858	1.5856
	1.3128	1.1065
	1.1395	1.4483
	1.0408	1.3597
	0.8574	1.3844
	0.9286	1.8683
	0.9956	1.5843
	1.2394	1.7194
	1.199	1.4787
	0.905	1.5627
	0.904	1.563
	0.9773	1.7193
	1.0028	1.7564
	1.0874	1.3948
	1.116	1.7107
	1.0162	1.5886
	0.852	1.8274
	1.0552	1.3716
	0.9387	1.7122
	1.0099	1.4261
	1.221	1.7083
	1.1688	1.6146
	1.1115	1.6862
	0.7853	1.5619
	1.044	1.5827
	1.3063	1.1797
	1.1124	1.4377
	0.964	1.6266
	1.1941	1.5136
	1.3679	1.8114
	0.9747	1.5916
	1.4689	1.3358
	1.4122	1.4787
	1.2543	1.2289
	1.2103	1.398
	0.9104	1.6105
	1.073	0.9997
	1.1123	1.1391
	1.2677	1.5974
	0.9729	1.4421
	1.3897	1.3211
	1.2724	1.1872
	1.264	0.8517
	1.5459	1.4336
	1.5406	1.3175
	1.0611	1.3955
	1.3226	1.0215
	0.9849	1.1691
	1.2263	1.7936
	1.3184	1.1554
	1.2441	1.4431
	0.9195	1.359
	1.1996	1.5698
	1.1353	1.6511
	0.9021	1.2655
	0.8335	1.3911
	0.811	1.3956
	1.0549	1.0749
	1.0121	1.4101
	1.1573	1.4472
	0.8603	1.3023
	1.3325	1.7078
	0.9452	1.5768
	0.9435	1.3057
	0.765	1.4865
	0.9818	1.309
	1.0019	1.5787
	1.1411	1.4552
	0.9792	1.2383
	0.83	1.7728
	1.2565	1.3009
	1.3266	1.0764
	1.2852	1.3294
	0.8244	1.2343
	1.0047	1.5314
	0.8892	1.6078
	1.3631	1.7436
	1.1053	1.8519
	1.154	1.3923
	1.1782	1.7101
	1.3088	1.8315
	1.5216	1.5872
	1.1947	1.5268
	1.1276	1.6146
	1.569	1.5674
	1.2747	1.4787
	1.321	2.0206
	1.3253	1.2397
	1.1235	1.6636
	1.3868	1.3641
	0.9301	1.6208
	1.3085	1.4822
	0.9661	1.8056
	1.0986	1.4336
	1.3341	1.7967
	1.3782	1.4263
	1.0791	1.2883
	0.9979	1.6167
	1.4671	1.7417
	0.7054	1.6716
	0.646	1.3749
	1.0113	1.2642
	0.9293	1.3069
	1.2136	1.3907
	0.9721	1.3917
	0.9062	1.5111
	1.0419	1.5287
	1.3868	1.3073
	0.7689	1.5037
	0.8883	1.7936
	0.9585	1.7152
	0.9479	1.651
	1.047	2.0652
	1.2274	1.6947
	1.3047	1.6384
	1.3412	1.5224
	1.5619	1.4085
	1.5238	1.5262
	1.0377	1.794
	1.2244	1.495
	1.0948	1.5515
	1.26	1.3066
	1.5153	1.4077
	1.1531	1.1969
	1.3355	1.5496
	1.4351	1.6927
	1.5343	1.2497
	1.5133	1.3486
	1.1364	1.3274
	1.1364	1.6843
	1.3627	1.586
	1.1541	1.5652
	1.104	1.7516
	1.505	1.5817
	0.8729	1.5676
	1.3714	1.3822
	1.4646	1.4517
	1.2522	1.5501
	1.269	1.3977
	1.0458	1.6809
	1.3263	1.4601
	1.0114	1.5244
	1.387	1.6716
	1.1742	1.477
	1.1578	1.2746
	0.952	1.5798
	1.0317	1.7207
	1.3855	1.5816
	1.215	1.7575
	1.3175	1.3754
	1.2947	1.6396
	1.2672	1.5494
	0.9438	1.5198
	1.2785	1.3424
	1.1488	1.3847
	1.3522	1.4531
	1.472	1.3308
	1.3169	1.5164
	1.4493	1.3473
	1.1589	1.3729
	1.1543	1.3223
	1.058	1.629
	1.1577	1.5284
	1.2048	1.4957
	1.2568	1.6168
	1.2389	1.7677
	1.3106	1.6373
	1.4985	1.6647
	1.4988	1.4465
	1.5958	1.8516
	1.4263	1.7955
	1.0885	1.7341
	1.3292	1.6769
	1.1039	1.4886
	1.534	1.6727
	1.1295	1.3099
	1.447	1.6523
	1.3212	1.3719
	1.3338	1.8427
	1.3671	1.8361
	1.4949	1.3445
	1.2348	1.5729
	1.2919	1.4593
	1.4728	1.6752
	1.5604	1.016
	1.2261	1.5654
	1.2089	1.4836
	1.2529	1.3918
	1.371	1.6551
	1.4449	1.0825
	1.1534	1.4947
	1.286	1.3748
	1.4543	1.7113
	1.2327	1.413
	1.2046	1.7374
	1.227	1.6038
	1.4077	1.552
	1.2283	1.5219
	1.2017	1.5217
	1.0833	1.4298
	1.158	1.3192
	1.4299	1.3038
	1.3107	1.5007
	1.2291	1.7073
	1.3661	1.5075
	1.1506	1.2767
	1.2978	1.3642
	1.347	1.5489
	1.2426	1.4091
	1.1963	1.3948
	1.1222	1.5794
	1.2035	1.2038
	1.4645	1.3281
	1.3643	1.1836
	1.3544	1.3064
	1.0134	1.4406
	1.2397	1.1273
	1.3813	1.5272
	1.052	1.4483
	1.1977	1.152
	1.2312	1.7773
	1.3117	1.5003
	0.9806	1.153
	1.3626	0.8973
	1.198	1.1441
	1.0068	1.1474
	1.0164	0.703
	1.7398	1.4735
	1.1527	1.2106
	1.2888	1.4183
	1.0928	1.2237
	1.0046	1.6341
	1.2133	1.0972
	1.3537	1.3443
	1.2751	1.2157
	1.3345	1.7436
	1.1876	1.1176
	1.3752	1.5936
	1.1899	1.2681
	1.0925	1.5933
	1.2794	1.8218
	1.5091	1.5371
	1.2262	1.2923
	1.389	1.3526
	1.4184	1.5799
	1.2398	1.8034
	1.1825	1.4657
	1.0765	1.3917
	1.6217	1.374
	1.2623	1.0674
	1.164	1.7118
	1.2778	1.326
	1.3199	1.082
	0.9734	1.5545
	1.2501	1.5122
	1.0727	1.4472
	1.2128	1.565
	0.9963	1.2894
	1.4163	1.3758
	1.3141	1.0803
	1.2037	1.0531
	1.2172	1.4818
	1.1718	1.2372
	1.5696	1.0758
	1.4352	1.4525
	1.1334	1.0355
	1.2753	1.2163
	1.0071	1.0327
	1.4425	1.4047
	0.981	1.8121
	1.4324	1.4919
	1.2506	1.2114
	1.2942	1.2851
	1.229	1.6093
	1.283	1.2673
	1.1487	1.6592
	1.3104	1.3064
	1.1553	0.9797
	1.3584	1.1363
	1.0089	1.3638
	1.2198	1.3094
	1.0882	0.9922
	1.3086	1.4824
	1.0714	1.551
	0.9233	1.1136
	1.2936	1.6522
	1.1364	1.2692
	1.1219	1.2717
	1.1406	1.1525
	1.2099	1.3885
	1.0091	1.3286
	1.2945	1.4149
	1.3231	1.7371
	1.325	1.4301
	1.3922	1.6982
	1.4608	1.652
	1.4098	1.477
	1.2911	1.468
	1.2243	1.4598
	1.5046	1.0145
	1.367	1.1663
	1.4237	1.6268
	1.2779	1.4536
	1.1991	1.7686
	1.0341	1.4154
	1.389	1.6503
	1.3368	1.8005
	1.2178	1.3438
	1.2493	1.4942
	1.5511	1.2518
	1.0586	1.3273
	1.0987	1.2305
	1.5108	1.1184
	0.9938	1.1897
	1.3532	1.0876
	1.4611	1.5268
	1.1984	1.3168
	1.43	1.6243
	1.1473	1.3344
	1.3189	1.3638
	1.0824	1.4956
	1.4043	1.5042
	1.1832	1.3577
	1.1771	1.0029
	1.144	1.1612
	1.385	1.0928
	0.9436	1.1457
	1.2491	1.0903
	1.1744	1.5515
	1.4377	1.2337
	0.9067	1.4001
	1.091	0.7779
	0.9106	0.9697
	1.1193	1.9616
	1.3292	1.3036
	1.4191	1.2156
	1.4966	1.8172
	1.5709	1.4081
	0.7338	1.4084
	1.1931	1.4906
	1.4226	1.5054
	0.9397	1.3812
	1.0256	1.1866
	1.3569	1.041
	1.3336	1.2593
	1.3468	1.0482
	1.4562	1.1412
	1.0036	1.0317
	1.1467	1.2821
	1.0046	2.3158
	0.732	2.2436
	0.3084	2.2285
	0.5687	2.3678
	0.6026	2.2492
	0.571	2.3351
	0.6724	2.453
	0.7054	2.2361
	0.8056	2.4264
	0.6934	2.4316
	0.7655	2.1088
	0.873	2.3064
	0.9395	2.261
	0.3104	2.2663
	0.7329	2.2687
	0.7564	2.3315
	0.7441	2.294
	0.5934	2.2911
	0.6018	2.1887
	0.5633	2.3366
	0.4027	2.3053
	0.7323	2.3322
	0.8799	2.3191
	1.1501	2.3553
	0.9552	2.211
	0.5765	2.0957
	1.03	2.3344
	0.8319	2.4517
	0.708	2.2045
	0.7398	2.4645
	0.6116	2.2811
	0.4044	2.3454
	0.5019	2.3555
	0.8769	2.37
	0.6138	2.271
	0.8295	2.4735
	0.6895	2.4022
	0.8403	2.2388
	0.9625	2.2664
	0.9345	2.2451
	0.5747	2.3152
	0.8194	2.3439
	0.9024	2.2547
	0.4801	2.3271
	0.9442	2.4914
	0.8156	2.4226
	0.5783	2.335
	0.7373	2.4016
	0.7933	2.6139
	0.9193	2.4174
	0.4905	2.3332
	0.6482	2.4841
	0.688	2.3884
	0.6041	2.3222
	1.0528	2.1513
	0.8321	2.3994
	0.9656	2.3911
	0.7697	2.3419
	0.767	2.4443
	0.6625	2.2463
	0.5084	2.3061
	0.7284	2.3802
	0.5115	2.2378
	0.5161	2.3839
	0.4809	2.239
	0.784	2.2789
	0.8043	2.262
	0.7752	2.3301
	0.9409	2.374
	0.9102	2.1783
	0.807	2.2859
	0.9678	2.2922
	0.8228	2.2746
	0.8908	2.29
	0.7936	2.3945
	0.8958	2.3259
	0.6836	2.4215
	0.5425	2.4078
	0.512	2.5264
	1.0206	2.2407
	0.928	2.5276
	0.9461	2.3973
	0.8812	2.2661
	1.03	2.1635
	0.846	2.3188
	0.8012	2.3126
	0.7375	2.2904
	0.5536	2.3138
	0.9776	2.2429
	0.8465	2.2648
	0.8646	2.2713
	0.7081	2.3718
	0.7699	2.2857
	0.921	2.2305
	0.7844	2.3851
	0.6775	2.1809
	0.7257	2.3337
	0.8142	2.317
	1.2085	2.3267
	0.9053	2.2927
	0.9093	2.3046
	0.6531	2.2001
	0.919	2.3497
	0.5696	2.2992
	0.8916	2.3778
	0.5825	2.2334
	0.8415	2.4121
	0.6292	2.2048
	0.723	2.2889
	0.739	2.16
	0.6569	2.2976
	0.7172	2.1752
	0.6137	2.3583
	0.7776	2.3153
	0.9297	2.206
	0.7629	2.4136
	0.6464	2.3282
	0.6994	2.3446
	0.8401	2.185
	0.797	2.181
	0.8238	2.2413
	0.5827	2.3706
	0.8048	2.4862
	0.7066	2.1941
	0.5937	2.094
	0.6487	2.2199
	1.0234	2.0772
	0.2974	2.1807
	0.8883	2.1848
	0.8506	2.2159
	0.9069	2.3582
	0.7387	2.1891
	0.9492	2.2216
	0.7121	2.4223
	0.9573	2.3414
	0.8318	2.3214
	0.5465	2.1702
	0.7654	2.1721
	0.7266	2.1998
	0.8917	2.2619
	0.8204	2.4406
	0.655	2.3291
	0.7337	2.2949
	1.156	2.1797
	1.1339	2.2485
	1.3129	2.4333
	1.3364	2.2441
	0.802	2.2979
	0.645	2.3133
	0.7705	2.2178
	0.438	2.3572
	0.512	2.3315
	0.7932	2.4555
	0.6484	2.4759
	0.5905	2.2887
	0.6805	2.2808
	0.7423	2.324
	0.6409	2.3637
	0.6717	2.4216
	0.7045	2.234
	0.5843	2.435
	0.6476	2.3534
	0.7173	2.4622
	0.8444	2.2822
	0.5937	2.1916
	0.7475	2.5463
	0.7888	2.4186
	0.7449	2.2858
	0.5583	2.2823
	0.6455	2.1083
	0.5555	2.401
	0.7497	2.3094
	0.4174	2.3218
	0.6754	2.4018
	0.89	2.3516
	0.3752	2.2816
	0.6696	2.2682
	1.0777	2.2791
	0.6184	2.2622
	0.8718	2.2955
	0.6676	2.418
	0.8653	2.3305
	0.7271	2.1842
	0.6958	2.3459
	0.4038	2.3305
	0.6509	2.29
	0.815	2.3244
	0.6404	2.2573
	0.5808	2.2495
	0.3942	2.3641
	0.7122	2.34
	0.6112	2.3614
	0.9793	2.286
	0.6384	2.4509
	0.7543	2.2912
	0.711	2.4912
	0.6167	2.3689
	0.4626	2.2877
	0.664	2.3611
	0.7187	2.3293
	0.7973	2.2419
	0.8828	2.1313
	0.7214	2.3406
	0.6185	2.2401
	0.8151	2.2469
	0.6087	2.2146
	0.7921	2.0957
	0.6858	2.3327
	0.8671	2.3326
	0.6188	2.1827
	0.7146	2.3354
	0.7548	2.4924
	0.8029	2.4189
	0.6465	2.3363
	0.8612	2.3166
	0.6609	2.2084
	0.4929	2.3582
	0.5733	2.4023
	0.8705	2.3843
	0.8919	2.2133
	0.7039	2.2868
	0.5811	2.2881
	0.7191	2.2537
	0.9346	2.4117
	0.8234	2.4576
	0.7802	2.2464
	0.5799	2.324
	0.5083	2.361
	0.6199	2.2747
	0.5369	2.2311
	0.7863	2.5142
	0.7618	2.2752
	0.6306	2.3362
	0.5959	2.4555
	0.7253	2.2316
	0.6529	2.4537
	0.7845	2.2153
	0.5229	2.3152
	0.6106	2.444
	0.6223	2.3652
	0.625	2.4885
	0.5554	2.4138
	0.6627	2.4976
	0.3169	2.3591
	1.186	2.223
	0.7534	2.1246
	0.6898	2.4125
	0.7702	2.2648
	0.4931	2.2202
	0.6921	2.4059
	0.7374	2.1987
	0.8727	2.1262
	0.9531	2.3546
	0.6989	2.1695
	0.673	2.3174
	0.6191	2.3961
	0.6189	2.23
	0.7261	2.5522
	0.8061	2.26
	1.0568	2.2783
	0.9565	2.0996
	0.6996	2.2555
	0.7764	2.3346
	0.8428	2.3583
	0.7265	2.0993
	0.6699	2.2896
	1.0358	2.1405
	1.1404	2.3495
	0.8149	2.2177
	0.7413	2.1923
	0.3434	2.1278
	0.9543	2.349
	0.8437	2.2588
	0.7443	2.1676
	0.7998	2.3324
	0.8384	2.0269
	0.784	2.2896
	0.4621	2.2238
	0.7344	2.4146
	0.5119	2.3507
	0.7026	2.2348
	0.4817	2.2072
	0.6145	2.1614
	0.7497	2.2819
	0.9418	2.2033
	0.9163	2.3462
	0.5633	2.2477
	0.7826	2.3144
	1.0817	2.2986
	0.6197	2.2603
	0.7564	2.1443
	0.6654	2.137
	0.6682	2.1338
	0.5989	2.309
	0.8436	2.2101
	0.8316	2.2497
	0.9711	2.2315
	0.6956	2.0787
	0.7412	2.0639
	0.784	2.2636
	0.5609	2.2505
	1.0258	2.1987
	1.0919	2.3192
	0.7733	2.1911
	0.8287	2.115
	1.0414	2.1277
	1.2119	2.3069
	1.2166	2.2856
	1.3183	2.2837
	1.2285	2.3163
	1.1167	2.3636
	0.578	2.2445
	0.6842	2.2791
	0.7709	2.2246
	0.8919	2.1734
	0.6097	2.2737
	0.7589	2.0244
	0.6651	2.2712
	0.6604	2.2584
	0.6556	2.179
	0.5031	2.2167
	0.5131	2.4456
	0.9825	2.3106
	0.7058	2.427
	0.9398	2.2401
	1.0131	2.2687
	0.907	2.4289
	0.7792	2.5676
	0.6723	2.5554
	0.9114	2.289
	0.9681	2.2846
	0.9456	2.1992
	0.7373	2.2672
	0.67	2.4608
	0.9164	2.3313
	0.6081	2.4417
	1.2151	2.2751
	0.7312	2.4674
	0.8632	2.3737
	0.9249	2.3638
	1.0022	2.4489
	0.7435	2.1669
	0.6145	2.3378
	0.8945	2.1152
	0.8426	2.143
	0.6981	2.4689
	0.7535	2.3029
	0.6348	2.3925
	1.1165	2.4293
	0.8559	2.2171
	1.0241	2.3084
	0.6412	2.5251
	0.6712	2.5152
	0.5701	2.2901
	0.9708	2.3955
	1.2834	2.3618
	1.3648	2.455
	1.3494	2.3477
	1.2148	2.5239
	0.652	2.3213
	0.7115	2.2297
	1.1997	2.3508
	0.57	2.4059
	1.1943	2.4182
	0.6163	2.3952
	0.7704	2.1599
	0.5267	2.3737
	0.7088	2.325
	0.7082	2.2198
	0.6412	2.2863
	0.4441	2.2555
	1.1361	2.3167
	0.9313	2.2
	0.6685	2.3878
	0.8937	2.5286
	1.1664	2.2672
	0.7227	2.1004
	0.695	2.3341
	0.7157	2.4642
	0.8382	2.1668
	0.8215	2.2688
	0.6349	2.3305
	0.5941	2.3531
	0.7387	2.252
	0.7319	2.235
	0.6104	2.3645
	0.9958	2.3751
	0.3383	2.4559
	0.706	2.3295
	0.4885	2.2434
	0.5173	2.2556
	0.7916	2.3032
	0.909	2.299
	0.5899	2.3559
	0.802	2.41
	1.011	2.3358
	0.3924	2.4258
	1.7105	2.3537
	0.5862	2.2022
	0.3528	2.2456
	0.8759	2.6046
	0.8169	2.2289
	0.8708	2.3798
	0.619	2.3067
	0.687	2.463
	0.7638	2.3622
	1.2175	2.269
	0.5872	2.1144
	1.1877	2.3176
	0.6615	2.2456
	1.0445	2.3778
	0.7934	2.5276
	0.7467	2.3392
	0.9967	2.2688
	0.6743	2.3633
	0.837	2.1662
	0.8976	2.2805
	0.8104	2.0952
	0.5831	2.2423
	0.6142	2.519
	0.9913	2.3595
	1.1344	2.4524
	0.7825	2.1484
	0.9745	2.3035
	1.6659	2.3631
	1.5031	2.3523
	0.9378	2.3987
	0.9958	2.2345
	1.5262	2.3456
	1.275	2.3086
	1.0868	2.4112
	1.0018	2.2548
	1.0148	2.5107
	1.5737	2.4982
	1.2812	2.2746
	1.2759	2.3111
	1.0179	2.355
	1.0261	2.5006
	1.3035	2.5213
	1.1424	2.4826
	0.4998	2.5288
	1.0389	2.3059
	0.6745	2.2672
	0.6255	2.331
	0.7421	2.4609
	0.7413	2.4186
	0.4979	2.3541
	0.6937	2.3536
	1.0242	2.5065
	0.8082	2.3229
	1.1649	2.3148
	0.7962	2.4289
	0.8855	2.2443
	1.1111	2.3677
	0.8554	2.3243
	0.7419	2.429
	0.8298	2.1888
	1.0318	2.3097
	0.8639	2.2868
	0.7109	2.4663
	0.8281	2.3583
	0.8068	2.2284
	0.9602	2.3029
	1.0393	2.2587
	0.4861	2.3058
	0.6705	2.4007
	0.8378	2.2915
	0.41	2.5097
	0.6895	2.3123
	1.0934	2.2323
	0.9771	2.3437
	0.8919	2.4188
	0.9758	2.3424
	1.0757	2.5023
	1.0979	2.3622
	0.6041	2.267
	0.7514	2.2727
	1.2956	2.3112
	0.967	2.2992
	1.238	2.2864
	0.9517	2.3581
	0.6565	2.3245
	1.378	2.3758
	0.9814	2.3757
	1.097	2.3328
	0.9789	2.5584
	1.1893	2.2321
	1.1727	2.3914
	0.8555	2.4869
	0.8016	2.435
	0.8602	2.3676
	1.2605	2.2789
	0.9694	2.3179
	1.2317	2.3812
	1.3675	2.2823
	1.4802	2.2487
	1.0579	2.314
	0.88	2.1731
	0.9408	2.4367
	1.3823	2.3486
	1.0788	2.3263
	1.0743	2.3151
	1.1178	2.4188
	0.8732	2.2514
	0.9779	2.3617
	0.9775	2.4332
	0.8398	2.3586
	1.0534	2.5196
	0.9723	2.1806
	1.4673	2.3388
	0.757	2.3547
	0.9685	2.3448
	0.944	2.3928
	0.9555	2.3507
	0.9734	2.4589
	1.0875	2.3493
	0.8716	2.4668
	1.0023	2.3105
	1.4996	2.384
	0.5035	2.3151
	0.7855	2.315
	0.8263	2.4508
	0.8341	2.2302
	0.7193	2.3367
	0.7629	2.3371
	1.1214	2.4686
	1.4556	2.3228
	0.8064	2.4238
	1.2867	2.225
	1.1422	2.2424
	0.9128	2.185
	1.0073	2.3686
	0.8978	2.1526
	0.6523	2.2938
	1.1717	2.4384
	1.2532	2.2668
	1.1718	2.3831
	1.1933	2.238
	1.6323	2.3498
	1.1585	2.2873
	1.0076	2.2812
	0.7535	2.2532
	0.9208	2.4168
	0.9377	2.306
	0.8631	2.2917
	1.2751	2.5586
	0.899	2.3944
	0.726	2.3422
	1.2742	2.3708
	0.7618	2.2753
	0.9317	2.3892
	1.1068	2.3896
	0.4752	2.378
	1.2716	2.3012
	0.9113	2.1861
	0.9044	2.3178
	1.2888	2.3308
	0.9841	2.482
	1.6169	2.4036
	1.5807	2.2733
	1.3766	2.2785
	1.3915	2.3001
	1.2256	2.4944
	1.1235	2.315
	1.1332	2.2339
	0.8624	2.2975
	1.0244	2.4883
	1.0253	2.4012
	1.3882	2.4853
	1.1924	2.2461
	1.0427	2.1863
	1.5033	2.4687
	1.229	2.2962
	0.7334	2.2253
	0.7728	2.2304
	0.6507	2.0824
	0.6808	2.4315
	1.2498	2.3284
	0.8887	2.4369
	1.1668	2.2889
	1.0569	2.2622
	1.0999	2.3052
	1.0079	2.2442
	0.7213	2.2293
	0.7159	2.2914
	1.1868	2.3644
	1.184	2.402
	1.3651	2.3029
	1.4457	2.5285
	1.1352	2.2337
	1.205	2.2095
	1.2916	2.2497
	1.0102	2.1669
	1.1439	2.2731
	1.3021	2.0684
	0.9509	2.4774
	1.0669	2.3215
	1.2993	2.3069
	1.185	2.2414
	1.2137	2.4372
	1.4404	2.1279
	1.0032	2.3039
	1.0605	2.5038
	1.0002	2.3453
	1.1899	2.3987
	1.4345	2.3652
	1.1432	2.3599
	0.8967	2.1956
	0.9152	2.4809
	0.7705	2.3016
	1.3805	2.1449
	1.1142	2.3277
	1.0156	2.181
	1.5075	2.3052
	0.8528	2.3413
	0.8474	2.3805
	0.8929	2.2463
	0.9434	2.3391
	0.753	2.3509
	0.9044	2.3851
	0.9779	2.42
	1.0204	2.4293
	1.5108	2.2996
	1.2309	2.4061
	1.6544	2.2798
	1.3271	2.3099
	1.409	2.3439
	1.6007	2.4901
	1.2757	2.3692
	1.5105	2.3763
	1.3911	2.3189
	1.2906	2.338
	1.0831	2.3245
	1.4465	2.3261
	1.1164	2.3512
	1.1541	2.2747
	1.0526	2.2022
	1.1121	2.3119
	0.8137	2.2734
	1.0951	2.3419
	1.185	2.5677
	0.9988	2.2325
	1.3093	2.3784
	1.1838	2.3306
	1.2453	2.2639
	1.2705	2.3102
	1.2864	2.1697
	1.3878	2.2772
	1.2651	2.2634
	1.2677	2.2686
	1.1585	2.3158
	0.9208	2.4947
	0.3693	2.5159
	0.4373	2.1173
	0.8627	2.3723
	0.7798	2.284
	0.7493	2.3569
	0.7009	2.4582
	1.0253	2.1295
	1.0639	2.3991
	1.0069	2.2767
	0.4652	2.3499
	0.8917	2.521
	1.1104	2.3106
	1.137	2.5267
	0.8746	2.3966
	0.9034	2.2289
	0.8576	2.1925
	0.9633	2.3182
	1.0966	2.1766
	0.8313	2.2057
	0.7973	2.4211
	0.8937	2.2565
	0.9303	2.3786
	0.9353	2.3039
	1.1227	2.3716
	1.3337	2.1764
	0.8141	2.2313
	1.2932	2.3787
	1.2082	2.2086
	1.3739	2.2899
	0.5754	2.1626
	1.0136	2.3094
	0.8565	2.1984
	1.1647	2.3632
	0.8141	2.2385
	1.2183	2.3052
	1.4668	2.4105
	1.2573	2.2849
	1.286	2.3663
	1.0977	2.306
	1.2903	2.273
	1.2217	2.1628
	0.8262	2.5627
	0.9628	2.3518
	0.5075	2.4563
	0.9465	2.3648
	0.4388	2.4333
	1.0413	2.2255
	1.3057	2.2995
	1.1411	2.5205
	1.1693	2.4341
	1.044	2.4107
	0.9128	2.5936
	1.3487	2.3207
	0.929	2.3695
	0.7584	2.3296
	1.0631	2.3665
	1.2375	2.3021
	1.1505	2.3202
	1.2921	2.2333
	1.0384	2.3288
	0.9832	2.3428
	1.0236	2.4555
	0.8859	2.3627
	0.5518	2.3191
	1.2842	2.3807
	0.8393	2.2223
	1.1384	2.5102
	0.7586	2.4547
	1.7238	2.5268
	1.1203	2.4059
	1.1591	2.1377
	1.0344	2.2487
	1.5811	2.424
	1.1512	2.4578
	0.7853	2.455
	1.1483	2.5068
	1.3661	2.3032
	1.218	2.24
	1.1091	2.3066
	1.1767	2.2778
	1.3738	2.3849
	1.206	2.3596
	1.5445	2.3317
	1.0993	2.3203
	1.2536	2.3148
	1.0052	2.3669
	1.1265	2.2871
	1.2767	2.2425
	1.2524	2.3296
	1.7558	2.3455
	1.5282	2.3559
	1.1143	2.3754
	1.1772	2.3805
	1.3621	2.3321
	1.6767	2.3761
	1.612	2.1546
	1.4283	2.2018
	1.6752	2.202
	1.3751	2.2826
	1.6452	2.338
	1.3735	2.3434
	1.6361	2.3257
	1.2802	2.2501
	1.5987	2.3636
	1.3541	2.3018
	1.2978	2.1593
	1.3942	2.3184
	1.3079	2.4862
	1.0649	2.2127
	1.0542	2.3952
	1.1125	2.4763
	1.0117	2.4242
	0.6481	2.397
	1.252	2.4121
	0.8355	2.3123
	1.0049	2.3032
	1.2369	2.2179
	0.8269	2.1193
	0.689	2.0864
	0.8481	2.2942
	0.9296	2.3438
	0.9053	2.1657
	0.9813	2.1823
	0.9214	2.2395
	0.9685	2.1995
	0.9842	2.208
	1.1324	2.1581
	0.9386	2.1527
	0.8809	2.3043
	0.8159	2.4491
	0.939	2.1895
	0.9705	2.1328
	1.1414	2.2627
	0.4468	2.1988
	1.225	2.2827
	0.9575	2.2405
	0.7222	2.1193
	1.0788	2.28
	0.7642	2.2198
	1.0923	2.37
	1.1434	2.3538
	1.3052	2.2634
	1.08	2.2433
	1.0826	2.1398
	1.3511	2.1083
	1.4587	2.4067
	1.6209	2.343
	1.6865	2.1567
	1.6809	2.1702
	1.4899	2.2327
	1.0223	2.25
	1.1784	2.5007
	1.1871	2.3443
	1.342	2.3983
	1.2091	2.242
	1.3043	2.4237
	1.0932	2.354
	1.3456	2.2749
	1.3878	2.498
	1.8696	2.2113
	1.4818	2.1941
	0.9688	2.1205
	1.1666	2.2552
	0.7968	2.191
	1.486	2.2495
	0.9423	2.2717
	1.5208	2.3373
	1.4818	2.2219
	1.4548	2.2393
	1.6505	2.5176
	1.2557	2.2081
	1.888	2.1863
	1.0816	2.4174
	1.1769	2.3432
	1.6771	2.2523
	1.2099	2.313
	1.0455	2.1463
	1.1332	2.4535
	0.9802	2.1448
	1.0881	2.2797
	0.6334	2.3441
	1.5153	2.373
	0.5828	2.293
	0.7556	2.2351
	1.2598	2.2338
	0.4151	2.1936
	1.6996	2.3178
	0.9459	2.235
	1.4096	2.2414
	1.4626	2.2176
	1.1587	2.3178
	0.7006	2.5184
	0.7897	2.3022
	0.8537	2.4758
	0.771	2.2207
	0.5747	2.2084
	0.9997	2.2121
	1.4027	2.3226
	0.8065	2.1355
	1.1113	2.375
	0.9955	2.3177
	0.7465	2.264
	0.6055	2.2778
	0.9423	2.1743
	0.6498	2.0811
	0.8651	2.1946
	0.7563	2.2577
	0.9854	2.3807
	0.867	2.2937
	0.5215	2.1991
	0.4768	2.3205
	0.9054	2.4331
	0.6913	2.2714
	0.7798	2.2191
	0.765	2.3842
	1.0594	2.1977
	0.683	2.1212
	1.065	2.3098
	0.8829	2.0718
	0.7441	2.45
	0.7398	2.4047
	1.0751	2.4338
	0.6831	2.4386
	0.7456	2.2214
	0.797	2.4502
	1.2402	2.4047
	0.712	2.1729
	0.7955	2.1819
	0.6287	2.4135
	0.4518	2.4102
	1.0433	2.4027
	1.1239	2.2844
	1.3352	2.4969
	0.539	2.1868
	0.4621	2.2419
	0.4308	2.2415
	0.705	2.3424
	0.8153	2.3284
	0.8125	2.4175
	0.5386	2.3704
	0.9494	2.2008
	0.8631	2.1279
	0.8435	2.1935
	0.983	2.4884
	1.2093	2.4047
	0.7629	2.3998
	0.3988	2.3371
	0.7354	2.3561
	0.668	2.3785
	0.7953	2.2733
	0.3493	2.1982
	0.8767	2.432
	0.9221	2.2515
	0.6888	2.3389
	1.1017	2.192
	0.9156	2.2679
	1.025	2.413
	0.902	2.3649
	0.6104	2.4154
	0.9969	2.3278
	1.0443	2.3062
	0.7812	2.4171
	0.9993	2.5664
	0.896	2.3122
	0.9863	2.2725
	0.7112	2.3473
	1.1146	2.6862
	0.6724	2.219
	0.6617	2.3914
	0.8167	2.5612
	0.7217	2.3552
	1.2448	2.2541
	0.5875	2.2598
	0.9585	2.437
	0.7025	2.6706
	1.07	2.2938
	0.8269	2.1647
	1.0604	2.3386
	0.9361	2.3809
	0.6022	2.4151
	0.7664	2.2273
	1.0018	2.3344
	1.0843	2.4027
	1.1164	2.2345
	1.0654	2.3288
	0.7937	2.2852
	1.1769	2.2421
	1.2559	2.257
	1.2344	2.5308
	0.8781	2.2119
	0.9091	2.1493
	0.9854	2.3417
	1.1887	2.3143
	1.1566	2.4346
	0.3542	2.5537
	0.8895	2.3853
	0.8878	2.2702
	0.8189	2.1992
	0.8068	2.1201
	0.8392	2.5774
	0.9068	2.4539
	0.7335	2.5075
	0.798	2.2092
	1.3946	2.3292
	0.5677	2.492
	0.7614	2.2255
	0.7736	2.3665
	0.7687	2.3137
	1.0535	2.2483
	0.801	2.3373
	0.9442	2.3809
	1.2099	2.2561
	0.8975	2.4351
	0.8599	2.5494
	0.9785	2.4928
	0.9987	2.606
	0.7576	2.3545
	0.84	2.248
	0.5959	2.3211
	1.0424	2.2703
	0.7924	2.3938
	0.631	2.503
	0.7787	2.3827
	0.7722	2.2227
	0.8784	2.2116
	1.2399	2.4179
	0.6639	2.4617
	0.5946	2.329
	1.0418	2.31
	0.9659	2.3274
	0.4082	2.3428
	0.6603	2.3893
	0.9435	2.4202
	0.6219	2.1807
	0.5818	2.3013
	0.6408	2.4571
	0.7511	2.709
	0.7058	2.2983
	0.8302	2.3062
	1.4138	2.2859
	0.6744	2.4932
	0.8844	2.4221
	0.4667	2.2916
	0.6644	2.404
	1.0374	2.2358
	1.222	2.1633
[truncated: 4,002 more rows]
