# Supplementary material for: Structural basis for uracil removal from DNA by human SMUG1
Source: Nat Commun. 2026 Jun 2;17:4809. doi: 10.1038/s41467-026-72937-0 (PMC13230825; doi:10.1038/s41467-026-72937-0)
Supplement: Supplementary file 4 — Source Data [file 41467_2026_72937_MOESM4_ESM.zip › Source Data SMUG1/Figure 6B, Supplementary Figure 12,13 and 19/Raw data_Saturation curves_SMUG Fig 6B_Suppl Fig 13, 19 and Suppl T5.xlsx]

## Sheet: Raw data Fig 6B_ Sup. Fig13, 19
Time(min)	Plate_1=Expt 1			Subtrate (nM)													Time(min)	Plate_2=Expt 2			Subtrate (nM)
0	13:07:00	Fluorescence (RFU)		0	1.25	2.5	5	10	20	40	80	160					0	13:09:00	Fluorescence (RFU)		0	1.25	2.5	5	10	20	40	80	160
				1	2	3	4	5	6	7	8	9									1	2	3	4	5	6	7	8	9
	hSMUG1	1	A	34	87	177	313	573	355	1256	3610	6017						hSMUG1	1	A	10	114	183	184	723	673	2033	5075	6927
		1	B	47	143	220	262	301	899	1451	2511	6325							1	B	39	164	241	373	454	621	1576	3214	8369
		1	C	24	165	217	246	486	617	1228	3606	6492							1	C	22	227	195	410	539	1264	1150	2980	7094
			AVERAGE	35	131.667	204.667	273.667	453.333	623.667	1311.67	3242.33	6278								AVERAGE	23.6667	168.333	206.333	322.333	572	852.667	1586.33	3756.33	7463.33
			STDEV	11.5326	40.2161	24.0069	34.9905	138.911	272.061	121.476	633.356	240.963								STDEV	14.5717	56.6245	30.6159	121.22	137.503	357.173	441.591	1147.98	788.763
			CV%	32.9502	30.5439	11.7298	12.7858	30.6422	43.6229	9.26117	19.534	3.83821								CV%	61.5704	33.6383	14.8381	37.6071	24.0389	41.8889	27.8372	30.5611	10.5685
	hSMUG1-wt	1	D	5	141	219	318	349	605	1433	3814	5759						hSMUG1-wt	1	D	4	105	278	287	614	789	1809	2643	6859
		1	E	33	107	251	358	283	466	1741	2098	7356							1	E	23	214	239	423	525	1120	1509	2454	7470
		1	F	41	168	278	201	613	1012	1339	2281	5231							1	F	10	107	318	274	509	1284	1528	3123	6637
			AVERAGE	26.3333	138.667	249.333	292.333	415	694.333	1504.33	2731	6115.33								AVERAGE	12.3333	142	278.333	328	549.333	1064.33	1615.33	2740	6988.67
			STDEV	18.9033	30.5669	29.5353	81.5864	174.62	283.75	210.279	942.358	1106.41								STDEV	9.71253	62.3618	39.5011	82.5288	56.5715	252.151	167.989	344.887	431.373
			CV%	71.7845	22.0434	11.8457	27.9087	42.077	40.8666	13.9782	34.506	18.0923								CV%	78.7503	43.9168	14.192	25.1612	10.2982	23.691	10.3997	12.5871	6.17246
	hSMUG1-R124A	1	G	35	77	122	206	580	576	1154	2494	5162						hSMUG1-R124A	1	G	32	126	236	270	604	699	1873	3694	5792
		1	H	20	117	162	236	342	774	1177	3492	5550							1	H	13	99	288	356	597	829	1596	3172	7257
		1	I	15	124	221	407	431	770	1496	2704	5907							1	I	23	103	268	420	489	1120	1504	3624	6671
			AVERAGE	23.3333	106	168.333	283	451	706.667	1275.67	2896.67	5539.67								AVERAGE	22.6667	109.333	264	348.667	563.333	882.667	1657.67	3496.67	6573.33
			STDEV	10.4083	25.3574	49.8029	108.43	120.254	113.178	191.16	526.157	372.607								STDEV	9.50438	14.5717	26.2298	75.2684	64.4696	215.57	192.074	283.34	737.367
			CV%	44.6071	23.9221	29.5859	38.3144	26.6638	16.0158	14.9851	18.1642	6.72617								CV%	41.9311	13.3277	9.93551	21.5875	11.4443	24.4226	11.587	8.10313	11.2176
	hSMUG1-R215A	1	J	24	112	246	366	689	849	1181	3331	6318						hSMUG1-R215A	1	J	31	123	291	352	661	883	1251	3380	7799
		1	K	33	114	195	316	434	797	1488	3346	6686							1	K	22	132	258	405	544	733	1822	3251	7201
		1	L	39	118	212	309	599	822	1455	3087	6835							1	L	23	131	268	326	489	995	1403	3282	6877
			AVERAGE	32	114.667	217.667	330.333	574	822.667	1374.67	3254.67	6613								AVERAGE	25.3333	128.667	272.333	361	564.667	870.333	1492	3304.33	7292.33
			STDEV	7.54983	3.05505	25.9679	31.0859	129.325	26.0064	168.53	145.397	266.118								STDEV	4.93288	4.93288	16.9214	40.2616	87.8427	131.458	295.721	67.3375	467.736
			CV%	23.5932	2.66429	11.9301	9.41046	22.5305	3.16123	12.2597	4.46734	4.02417								CV%	19.4719	3.83385	6.21348	11.1528	15.5566	15.1044	19.8205	2.03785	6.41408
	hSMUG1-R243A	1	M	19	130	209	328	605	813	1219	3547	6561						hSMUG1-R243A	1	M	39	139	255	439	650	1042	1359	3731	6806
		1	N	41	89	215	260	461	698	1020	3059	6865							1	N	32	129	169	303	555	683	1453	3541	6825
		1	O	12	137	146	239	669	725	1507	2726	5659							1	O	35	133	221	317	570	778	1363	3459	8256
			AVERAGE	24	118.667	190	275.667	578.333	745.333	1248.67	3110.67	6361.67								AVERAGE	35.3333	133.667	215	353	591.667	834.333	1391.67	3577	7295.67
			STDEV	15.1327	25.9294	38.223	46.5224	106.533	60.136	244.852	412.931	627.224								STDEV	3.51188	5.03322	43.3128	74.8064	51.0718	186.012	53.1539	139.528	831.727
			CV%	63.0531	21.8506	20.1174	16.8763	18.4207	8.06833	19.609	13.2747	9.85942								CV%	9.9393	3.7655	20.1455	21.1916	8.63186	22.2946	3.81944	3.90069	11.4003
	BKG	1	P	1	103	244	334	425	834	1323	2415	5239						BKG	1	P	1	69	190	254	357	872	1391	2680	5945
5	13:12:00	Fluorescence (RFU)															4	13:13:00	Fluorescence (RFU)
				1	2	3	4	5	6	7	8	9									1	2	3	4	5	6	7	8	9
	hSMUG1	1	A	41	117	270	351	399	828	1565	3340	6216						hSMUG1	1	A	35	100	233	359	472	882	1764	3202	6407
		1	B	20	95	150	272	691	638	1633	3141	5202							1	B	52	68	136	254	529	710	1630	3338	7101
		1	C	36	127	331	315	400	887	1550	3423	6708							1	C	25	86	290	254	595	719	1713	3032	6188
			AVERAGE	32.3333	113	250.333	312.667	496.667	784.333	1582.67	3301.33	6042								AVERAGE	37.3333	84.6667	219.667	289	532	770.333	1702.33	3190.67	6565.33
			STDEV	10.9697	16.3707	92.0887	39.5517	168.298	130.117	44.2305	144.922	767.93								STDEV	13.6504	16.0416	77.861	60.6218	61.5549	96.8108	67.6338	153.314	476.649
			CV%	33.9268	14.4874	36.7864	12.6498	33.8856	16.5895	2.79468	4.3898	12.7099								CV%	36.5636	18.9468	35.4451	20.9764	11.5705	12.5674	3.97301	4.80509	7.26009
	hSMUG1-wt	1	D	22	86	240	258	444	861	1606	3301	6509						hSMUG1-wt	1	D	18	100	260	253	402	835	1476	3336	6232
		1	E	27	88	196	320	470	809	1838	3213	5210							1	E	17	95	215	312	499	876	1564	3549	7194
		1	F	26	121	236	240	465	791	1621	3099	6525							1	F	1	119	197	351	455	1062	1684	3465	7514
			AVERAGE	25	98.3333	224	272.667	459.667	820.333	1688.33	3204.33	6081.33								AVERAGE	12	104.667	224	305.333	452	924.333	1574.67	3450	6980
			STDEV	2.64575	19.6554	24.3311	41.9682	13.7961	36.3501	129.832	101.278	754.639								STDEV	9.53939	12.6623	32.45	49.339	48.5695	120.972	104.409	107.289	667.254
			CV%	10.583	19.9885	10.8621	15.3918	3.00133	4.43114	7.68995	3.16067	12.4091								CV%	79.4949	12.0977	14.4866	16.159	10.7455	13.0875	6.63057	3.10984	9.55951
	hSMUG1-R124A	1	G	22	137	173	307	419	747	1395	2983	5912						hSMUG1-R124A	1	G	34	146	177	294	498	935	1529	3279	6022
		1	H	16	106	154	643	565	900	1355	3152	5633							1	H	16	115	236	347	531	764	1539	3254	6649
		1	I	32	104	158	271	452	877	1641	3074	5673							1	I	41	116	215	285	558	693	1588	3527	6108
			AVERAGE	23.3333	115.667	161.667	407	478.667	841.333	1463.67	3069.67	5739.33								AVERAGE	30.3333	125.667	209.333	308.667	529	797.333	1552	3353.33	6259.67
			STDEV	8.0829	18.5023	10.0167	205.173	76.5659	82.5005	154.872	84.5833	150.865								STDEV	12.897	17.6163	29.9054	33.5012	30.05	124.396	31.5753	150.918	339.903
			CV%	34.641	15.9962	6.19587	50.4111	15.9957	9.80592	10.5811	2.75546	2.62862								CV%	42.5177	14.0183	14.286	10.8535	5.68052	15.6015	2.03449	4.50055	5.43006
	hSMUG1-R215A	1	J	36	104	175	283	526	970	1660	3374	6016						hSMUG1-R215A	1	J	27	130	190	240	570	726	1483	3335	6348
		1	K	6	127	156	278	547	945	1479	3312	5761							1	K	5	142	206	270	567	915	1741	3420	6246
		1	L	66	88	196	312	365	806	1471	3051	5804							1	L	14	98	214	360	498	962	1504	3153	6970
			AVERAGE	36	106.333	175.667	291	479.333	907	1536.67	3245.67	5860.33								AVERAGE	15.3333	123.333	203.333	290	545	867.667	1576	3302.67	6521.33
			STDEV	30	19.6044	20.0083	18.3576	99.5707	88.3572	106.885	171.413	136.515								STDEV	11.0604	22.745	12.2202	62.45	40.7308	124.917	143.279	136.405	391.889
			CV%	83.3333	18.4368	11.3899	6.30844	20.7728	9.7417	6.95562	5.28128	2.32947								CV%	72.1333	18.4419	6.00994	21.5345	7.47355	14.3969	9.09134	4.13015	6.00935
	hSMUG1-R243A	1	M	18	119	171	382	479	940	1671	3001	6051						hSMUG1-R243A	1	M	21	133	207	444	481	866	1662	3355	6382
		1	N	20	156	194	349	458	842	1602	3149	6148							1	N	47	162	181	327	524	957	1665	3260	6617
		1	O	10	124	183	318	519	772	1563	3071	6229							1	O	47	76	245	273	541	764	1628	3374	6685
			AVERAGE	16	133	182.667	349.667	485.333	851.333	1612	3073.67	6142.67								AVERAGE	38.3333	123.667	211	348	515.333	862.333	1651.67	3329.67	6561.33
			STDEV	5.2915	20.0749	11.5036	32.0052	30.9892	84.388	54.69	74.036	89.1198								STDEV	15.0111	43.7531	32.187	87.4128	30.9246	96.5522	20.5508	61.0765	158.985
			CV%	33.0719	15.0939	6.2976	9.15306	6.38515	9.91245	3.39268	2.40872	1.45083								CV%	39.1594	35.3799	15.2545	25.1186	6.0009	11.1966	1.24424	1.83431	2.42306
	BKG	1	P	11	101	220	310	409	789	1481	3053	5566						BKG	1	P	31	92	196	240	442	843	1628	3135	6127
9	13:16:00	Fluorescence (RFU)															8	13:17:00	Fluorescence (RFU)
				1	2	3	4	5	6	7	8	9									1	2	3	4	5	6	7	8	9
	hSMUG1	1	A	32	85	162	307	548	1087	1836	3865	7168						hSMUG1	1	A	20	115	230	307	532	1116	1938	3922	7624
		1	B	15	130	213	289	524	887	1945	3741	7068							1	B	6	130	185	324	535	977	1810	3768	7821
		1	C	22	107	210	307	601	970	1895	3902	7071							1	C	19	110	242	320	466	983	2057	3708	7987
			AVERAGE	23	107.333	195	301	557.667	981.333	1892	3836	7102.33								AVERAGE	15	118.333	219	317	511	1025.33	1935	3799.33	7810.67
			STDEV	8.544	22.5019	28.6182	10.3923	39.3997	100.481	54.5619	84.3267	56.8888								STDEV	7.81025	10.4083	30.05	8.88819	39	78.5769	123.527	110.387	181.72
			CV%	37.1478	20.9645	14.676	3.45259	7.06509	10.2392	2.88382	2.1983	0.800987								CV%	52.0683	8.79577	13.7214	2.80385	7.63209	7.66355	6.38384	2.90544	2.32657
	hSMUG1-wt	1	D	22	113	208	336	485	1058	1916	3624	6816						hSMUG1-wt	1	D	22	123	212	308	562	1031	1906	3806	8164
		1	E	24	123	201	359	489	992	1866	3577	7583							1	E	4	127	166	286	553	1017	1958	3893	7816
		1	F	57	96	240	352	576	966	1968	3826	7233							1	F	18	145	184	409	641	1079	1880	4051	8154
			AVERAGE	34.3333	110.667	216.333	349	516.667	1005.33	1916.67	3675.67	7210.67								AVERAGE	14.6667	131.667	187.333	334.333	585.333	1042.33	1914.67	3916.67	8044.67
			STDEV	19.6554	13.6504	20.7926	11.7898	51.4231	47.4271	51.0033	132.296	383.987								STDEV	9.45163	11.7189	23.1805	65.5922	48.4183	32.5167	39.7157	124.203	198.094
			CV%	57.2486	12.3347	9.61138	3.37817	9.95285	4.71755	2.66104	3.59925	5.32527								CV%	64.4429	8.90045	12.3739	19.6188	8.27192	3.1196	2.07429	3.17114	2.46243
	hSMUG1-R124A	1	G	18	99	211	318	484	925	1501	3245	5881						hSMUG1-R124A	1	G	20	104	184	333	453	872	1645	3342	6145
		1	H	35	118	146	635	562	831	1578	3332	5687							1	H	57	95	129	301	649	941	1804	3410	6390
		1	I	36	121	157	298	476	872	1552	3102	6341							1	I	39	142	199	283	514	824	1608	3310	6787
			AVERAGE	29.6667	112.667	171.333	417	507.333	876	1543.67	3226.33	5969.67								AVERAGE	38.6667	113.667	170.667	305.667	538.667	879	1685.67	3354	6440.67
			STDEV	10.116	11.9304	34.7898	189.058	47.5114	47.1275	39.1706	116.131	335.895								STDEV	18.5023	24.9466	36.8556	25.3246	100.301	58.8133	104.136	51.0686	323.985
			CV%	34.0989	10.5891	20.3054	45.3377	9.36493	5.37985	2.5375	3.59946	5.62669								CV%	47.8507	21.9472	21.5951	8.28503	18.6203	6.69093	6.17774	1.52262	5.0303
	hSMUG1-R215A	1	J	1	77	177	268	544	832	1651	3262	6069						hSMUG1-R215A	1	J	41	86	175	310	482	905	1619	3140	6535
		1	K	25	143	186	257	505	806	1545	3203	5888							1	K	25	74	191	330	537	991	1600	3470	6734
		1	L	21	121	174	272	425	878	1597	3058	6186							1	L	40	106	195	355	459	906	1688	3358	6828
			AVERAGE	15.6667	113.667	179	265.667	491.333	838.667	1597.67	3174.33	6047.67								AVERAGE	35.3333	88.6667	187	331.667	492.667	934	1635.67	3322.67	6699
			STDEV	12.8582	33.6056	6.245	7.76745	60.6658	36.46	53.0031	104.978	150.141								STDEV	8.96289	16.1658	10.583	22.5462	40.0791	49.366	46.3069	167.813	149.603
			CV%	82.0736	29.565	3.48883	2.92376	12.3472	4.34738	3.31753	3.30708	2.48263								CV%	25.3667	18.2321	5.65936	6.79786	8.13513	5.28544	2.83107	5.05056	2.23321
	hSMUG1-R243A	1	M	13	135	188	241	499	880	1676	3118	6023						hSMUG1-R243A	1	M	21	105	161	340	464	956	1818	3198	6722
		1	N	26	80	195	337	461	896	1652	3113	6184							1	N	19	88	221	304	461	953	1623	3316	6542
		1	O	27	137	158	215	464	819	1559	3159	6412							1	O	41	101	217	277	472	931	1810	3512	6801
			AVERAGE	22	117.333	180.333	264.333	474.667	865	1629	3130	6206.33								AVERAGE	27	98	199.667	307	465.667	946.667	1750.33	3342	6688.33
			STDEV	7.81025	32.3471	19.6554	64.2599	21.1266	40.6325	61.7981	25.2389	195.459								STDEV	12.1655	8.88819	33.546	31.607	5.68624	13.6504	110.346	158.606	132.742
			CV%	35.5011	27.5685	10.8995	24.3102	4.45083	4.6974	3.79362	0.806353	3.14935								CV%	45.0575	9.06959	16.801	10.2954	1.2211	1.44194	6.30431	4.74585	1.98467
	BKG	1	P	18	138	182	302	499	840	1570	2921	5443						BKG	1	P	30	101	175	272	575	877	1612	3438	6306
18	13:25:00	Fluorescence (RFU)															17	13:26:00	Fluorescence (RFU)
				1	2	3	4	5	6	7	8	9									1	2	3	4	5	6	7	8	9
	hSMUG1	1	A	51	140	276	409	740	1313	2313	4605	8443						hSMUG1	1	A	5	120	255	456	672	1163	2317	4425	8539
		1	B	33	170	253	422	691	1393	2419	4505	8087							1	B	23	153	211	415	639	1267	2138	4585	8812
		1	C	15	151	248	371	763	1225	2187	4467	8311							1	C	20	156	248	368	761	1387	2425	4746	8868
			AVERAGE	33	153.667	259	400.667	731.333	1310.33	2306.33	4525.67	8280.33								AVERAGE	16	143	238	413	690.667	1272.33	2293.33	4585.33	8739.67
			STDEV	18	15.1767	14.9332	26.5016	36.7741	84.0317	116.144	71.2835	179.97								STDEV	9.64365	19.975	23.6432	44.0341	63.1057	112.095	144.956	160.5	176.024
			CV%	54.5455	9.8764	5.76571	6.61437	5.02836	6.413	5.03585	1.57509	2.17347								CV%	60.2728	13.9685	9.93411	10.662	9.13693	8.81021	6.32077	3.5003	2.01408
	hSMUG1-wt	1	D	25	191	254	361	588	1262	2238	4180	8144						hSMUG1-wt	1	D	22	137	267	376	695	1248	2203	3920	8896
		1	E	9	152	288	477	618	1258	2355	4401	8659							1	E	20	155	258	357	722	1198	2305	4671	8973
		1	F	19	104	235	410	649	1205	2351	4337	8343							1	F	24	118	174	408	697	1307	2186	4723	8829
			AVERAGE	17.6667	149	259	416	618.333	1241.67	2314.67	4306	8382								AVERAGE	22	136.667	233	380.333	704.667	1251	2231.33	4438	8899.33
			STDEV	8.0829	43.5775	26.8514	58.2323	30.5014	31.8172	66.4254	113.715	259.706								STDEV	2	18.5023	51.2933	25.7747	15.0444	54.5619	64.361	449.354	72.0578
			CV%	45.7523	29.2467	10.3674	13.9981	4.93284	2.56246	2.86976	2.64084	3.09837								CV%	9.09091	13.5382	22.0143	6.77686	2.13496	4.36146	2.88442	10.1251	0.809699
	hSMUG1-R124A	1	G	40	107	195	252	492	733	1469	2768	5353						hSMUG1-R124A	1	G	40	116	223	316	577	877	1580	2974	5691
		1	H	18	128	155	580	438	833	1475	2985	5092							1	H	17	132	192	321	432	902	1586	3023	5980
		1	I	26	125	176	331	404	776	1498	2840	5332							1	I	20	107	222	278	486	922	1571	3218	6267
			AVERAGE	28	120	175.333	387.667	444.667	780.667	1480.67	2864.33	5259								AVERAGE	25.6667	118.333	212.333	305	498.333	900.333	1579	3071.67	5979.33
			STDEV	11.1355	11.3578	20.0083	171.185	44.3772	50.1631	15.308	110.528	145.007								STDEV	12.5033	12.6623	17.6163	23.516	73.2826	22.5462	7.54983	129.075	288.001
			CV%	39.7697	9.46485	11.4116	44.1578	9.97987	6.42567	1.03386	3.85875	2.75731								CV%	48.7143	10.7005	8.29652	7.71015	14.7055	2.50421	0.47814	4.20211	4.8166
	hSMUG1-R215A	1	J	18	118	157	339	485	837	1570	2912	5478						hSMUG1-R215A	1	J	11	122	225	278	482	852	1654	3073	5866
		1	K	32	127	185	257	438	821	1379	2985	5668							1	K	24	158	169	325	452	945	1583	3281	6127
		1	L	48	114	162	291	414	831	1469	2865	5533							1	L	23	150	198	239	448	841	1527	3103	6092
			AVERAGE	32.6667	119.667	168	295.667	445.667	829.667	1472.67	2920.67	5559.67								AVERAGE	19.3333	143.333	197.333	280.667	460.667	879.333	1588	3152.33	6028.33
			STDEV	15.0111	6.65833	14.9332	41.1987	36.1156	8.0829	95.5528	60.4676	97.7667								STDEV	7.23418	18.9033	28.006	43.062	18.5831	57.1343	63.6475	112.434	141.67
			CV%	45.9524	5.56406	8.8888	13.9342	8.10371	0.974235	6.48842	2.07034	1.7585								CV%	37.4182	13.1883	14.1922	15.3427	4.03397	6.49746	4.00803	3.56668	2.35007
	hSMUG1-R243A	1	M	34	125	151	277	450	864	1404	3015	5542						hSMUG1-R243A	1	M	27	114	168	382	423	976	1713	3143	6349
		1	N	47	133	165	280	452	804	1504	3117	5696							1	N	21	110	217	249	574	883	1563	3048	6507
		1	O	19	126	195	232	442	864	1696	2967	5870							1	O	19	120	190	307	552	971	1556	3275	6455
			AVERAGE	33.3333	128	170.333	263	448	844	1534.67	3033	5702.67								AVERAGE	22.3333	114.667	191.667	312.667	516.333	943.333	1610.67	3155.33	6437
			STDEV	14.0119	4.3589	22.4796	26.8887	5.2915	34.641	148.396	76.6029	164.102								STDEV	4.16333	5.03322	24.5425	66.6808	81.5741	52.31	88.6924	114.001	80.5233
			CV%	42.0357	3.40539	13.1974	10.2238	1.18114	4.10439	9.66958	2.52565	2.87763								CV%	18.6418	4.38944	12.8048	21.3265	15.7987	5.54523	5.50656	3.61298	1.25094
	BKG	1	P	2	108	192	237	464	791	1449	2769	5243						BKG	1	P	30	124	167	355	519	816	1338	3024	5706
24	13:31:00	Fluorescence (RFU)															23	13:32:00	Fluorescence (RFU)
				1	2	3	4	5	6	7	8	9									1	2	3	4	5	6	7	8	9
	hSMUG1	1	A	34	175	314	463	853	1653	2787	5609	9926						hSMUG1	1	A	14	147	280	452	783	1547	2785	5074	10276
		1	B	23	186	300	542	936	1644	2855	5509	9526							1	B	1	133	231	473	844	1514	2735	5234	10150
		1	C	4	172	253	473	1002	1524	2688	5366	9934							1	C	21	204	269	460	823	1571	2739	5232	10625
			AVERAGE	20.3333	177.667	289	492.667	930.333	1607	2776.67	5494.67	9795.33								AVERAGE	12	161.333	260	461.667	816.667	1544	2753	5180	10350.3
			STDEV	15.1767	7.37111	31.9531	43.0155	74.6615	72.0208	83.9782	122.132	233.284								STDEV	10.1489	37.6076	25.7099	10.5987	30.9892	28.6182	27.7849	91.8041	246.07
			CV%	74.6397	4.14885	11.0564	8.73116	8.02524	4.48169	3.02442	2.22275	2.38158								CV%	84.5741	23.3105	9.88843	2.29576	3.7946	1.85351	1.00926	1.77228	2.37741
	hSMUG1-wt	1	D	20	182	274	523	706	1437	2599	4932	9962						hSMUG1-wt	1	D	20	169	284	494	835	1439	2591	4596	10045
		1	E	35	124	260	465	709	1503	3047	5171	10444							1	E	26	136	219	405	753	1546	2921	5477	11076
		1	F	33	174	304	458	866	1501	2661	5269	9956							1	F	49	119	244	444	784	1519	2554	5621	10339
			AVERAGE	29.3333	160	279.333	482	760.333	1480.33	2769	5124	10120.7								AVERAGE	31.6667	141.333	249	447.667	790.667	1501.33	2688.67	5231.33	10486.7
			STDEV	8.14453	31.4325	22.4796	35.6791	91.5223	37.5411	242.743	173.346	280.031								STDEV	15.308	25.4231	32.7872	44.6132	41.4045	55.6447	202.055	554.906	531.126
			CV%	27.7654	19.6453	8.0476	7.40231	12.0371	2.53599	8.76644	3.38303	2.76692								CV%	48.3409	17.988	13.1675	9.96571	5.23666	3.70635	7.51507	10.6073	5.06477
	hSMUG1-R124A	1	G	31	79	190	280	504	788	1436	2793	5178						hSMUG1-R124A	1	G	34	116	227	292	550	835	1568	3214	5714
		1	H	11	146	155	649	392	768	1378	2916	5203							1	H	47	145	241	299	472	897	1731	3081	6009
		1	I	50	93	174	262	469	841	1719	2819	5537							1	I	20	106	189	302	458	826	1672	3135	6147
			AVERAGE	30.6667	106	173	397	455	799	1511	2842.67	5306								AVERAGE	33.6667	122.333	219	297.667	493.333	852.667	1657	3143.33	5956.67
			STDEV	19.5021	35.3412	17.5214	218.424	57.2975	37.7227	182.453	64.8254	200.442								STDEV	13.5031	20.2567	26.9072	5.1316	49.5715	38.6566	82.5288	66.8905	221.193
			CV%	63.5939	33.3407	10.128	55.0186	12.5929	4.72124	12.075	2.28044	3.77765								CV%	40.1082	16.5586	12.2864	1.72394	10.0483	4.53361	4.98061	2.12801	3.71337
	hSMUG1-R215A	1	J	5	110	180	284	507	824	1596	2983	5527						hSMUG1-R215A	1	J	47	121	153	269	517	921	1621	3141	5882
		1	K	23	123	169	301	493	815	1467	2996	5731							1	K	23	145	186	339	557	921	1595	3311	6220
		1	L	13	105	201	367	515	840	1616	2994	5576							1	L	22	126	190	336	481	923	1641	3283	6009
			AVERAGE	13.6667	112.667	183.333	317.333	505	826.333	1559.67	2991	5611.33								AVERAGE	30.6667	130.667	176.333	314.667	518.333	921.667	1619	3245	6037
			STDEV	9.0185	9.29157	16.2583	43.8444	11.1355	12.6623	80.8723	7	106.491								STDEV	14.1539	12.6623	20.306	39.5769	38.0175	1.1547	23.0651	91.1482	170.731
			CV%	65.989	8.24696	8.86818	13.8165	2.20506	1.53235	5.18523	0.234035	1.89778								CV%	46.1541	9.69052	11.5157	12.5774	7.33457	0.125284	1.42465	2.80888	2.82807
	hSMUG1-R243A	1	M	13	148	158	323	466	870	1610	3092	5796						hSMUG1-R243A	1	M	25	163	206	330	475	937	1734	3192	6459
		1	N	8	133	201	331	443	914	1685	3030	5934							1	N	22	137	221	313	440	991	1553	3278	6317
		1	O	8	153	187	300	483	861	1627	3148	5972							1	O	36	135	168	300	553	959	1733	3299	6373
			AVERAGE	9.66667	144.667	182	318	464	881.667	1640.67	3090	5900.67								AVERAGE	27.6667	145	198.333	314.333	489.333	962.333	1673.33	3256.33	6383
			STDEV	2.88675	10.4083	21.9317	16.0935	20.0749	28.3608	39.3234	59.0254	92.6139								STDEV	7.37111	15.6205	27.3191	15.0444	57.8475	27.1539	104.213	56.6951	71.5262
			CV%	29.8629	7.1947	12.0504	5.06084	4.32648	3.21672	2.3968	1.91021	1.56955								CV%	26.6426	10.7728	13.7743	4.78612	11.8217	2.82167	6.22786	1.74107	1.12057
	BKG	1	P	34	112	245	258	465	824	1373	2802	4997						BKG	1	P	42	113	202	321	496	836	1462	2876	5749
37	13:44:00	Fluorescence (RFU)															37	13:46:00	Fluorescence (RFU)
				1	2	3	4	5	6	7	8	9									1	2	3	4	5	6	7	8	9
	hSMUG1	1	A	74	246	344	702	1195	2276	3961	7954	14741						hSMUG1	1	A	13	207	321	582	1107	2153	4035	7642	13951
		1	B	37	222	456	676	1259	2503	4333	7720	13563							1	B	31	238	392	608	1129	2071	4032	7491	13893
		1	C	19	223	438	705	1170	2345	4013	8084	14451							1	C	9	181	369	666	1201	2125	4113	7917	14792
			AVERAGE	43.3333	230.333	412.667	694.333	1208	2374.67	4102.33	7919.33	14251.7								AVERAGE	17.6667	208.667	360.667	618.667	1145.67	2116.33	4060	7683.33	14212
			STDEV	28.0416	13.5769	60.1443	15.9478	45.9021	116.372	201.448	184.46	613.776								STDEV	11.7189	28.5365	36.2261	43.0039	49.1664	41.6813	45.9239	215.987	503.131
			CV%	64.7115	5.89448	14.5745	2.29686	3.79984	4.90054	4.91057	2.32923	4.3067								CV%	66.3336	13.6757	10.0442	6.95106	4.29151	1.96951	1.13113	2.81111	3.54019
	hSMUG1-wt	1	D	46	234	424	638	1003	2080	3761	7059	14058						hSMUG1-wt	1	D	30	236	453	610	1210	2058	3660	6357	13827
		1	E	1	198	374	559	1141	2122	4294	7578	14524							1	E	8	222	319	610	1194	2245	4285	8278	15492
		1	F	24	214	459	617	1256	2216	4073	7745	13919							1	F	5	268	364	604	1103	2310	3834	8100	14347
			AVERAGE	23.6667	215.333	419	604.667	1133.33	2139.33	4042.67	7460.67	14167								AVERAGE	14.3333	242	378.667	608	1169	2204.33	3926.33	7578.33	14555.3
			STDEV	22.5019	18.037	42.72	40.9186	126.674	69.6372	267.792	357.735	316.886								STDEV	13.6504	23.5797	68.1934	3.4641	57.7148	130.829	322.568	1061.44	851.826
			CV%	95.0782	8.37632	10.1957	6.76714	11.1771	3.25509	6.62413	4.79495	2.23679								CV%	95.2353	9.74366	18.0088	0.569754	4.93711	5.9351	8.21551	14.0063	5.85233
	hSMUG1-R124A	1	G	26	85	205	270	530	832	1505	2953	5266						hSMUG1-R124A	1	G	33	105	205	287	459	776	1568	3088	5626
		1	H	29	112	197	660	426	846	1546	3035	5194							1	H	26	79	229	300	585	982	1731	3014	5973
		1	I	19	165	193	315	506	776	1471	2884	5767							1	I	10	93	230	325	522	925	1601	3317	6078
			AVERAGE	24.6667	120.667	198.333	415	487.333	818	1507.33	2957.33	5409								AVERAGE	23	92.3333	221.333	304	522	894.333	1633.33	3139.67	5892.33
			STDEV	5.1316	40.6981	6.1101	213.366	54.4549	37.0405	37.5544	75.5932	312.12								STDEV	11.7898	13.0128	14.1539	19.3132	63	106.369	86.1762	157.969	236.551
			CV%	20.8038	33.7277	3.08072	51.4135	11.1741	4.52818	2.49145	2.55613	5.77039								CV%	51.2601	14.0933	6.39484	6.35303	12.069	11.8936	5.27609	5.03141	4.01455
	hSMUG1-R215A	1	J	31	90	204	267	563	934	1642	3092	5646						hSMUG1-R215A	1	J	23	100	182	281	545	842	1590	3046	6074
		1	K	1	121	170	273	551	822	1697	3063	5855							1	K	1	110	195	332	562	947	1641	3116	6205
		1	L	24	135	206	301	529	814	1587	3012	5882							1	L	28	122	184	334	543	892	1678	3036	6082
			AVERAGE	18.6667	115.333	193.333	280.333	547.667	856.667	1642	3055.67	5794.33								AVERAGE	17.3333	110.667	187	315.667	550	893.667	1636.33	3066	6120.33
			STDEV	15.695	23.029	20.232	18.1475	17.2434	67.092	55	40.501	129.168								STDEV	14.3643	11.0151	7	30.0389	10.4403	52.5198	44.1852	43.589	73.4325
			CV%	84.0804	19.9673	10.4648	6.47356	3.14851	7.83175	3.34957	1.32544	2.22921								CV%	82.871	9.95344	3.74332	9.51601	1.89824	5.87689	2.70026	1.42169	1.19981
	hSMUG1-R243A	1	M	23	100	180	316	552	890	1757	3166	6296						hSMUG1-R243A	1	M	1	161	200	341	497	995	1703	3611	6934
		1	N	24	167	178	382	521	961	1782	3454	6365							1	N	16	122	195	343	571	925	1791	3323	6749
		1	O	17	100	188	328	513	959	1707	3385	6659							1	O	34	153	206	302	591	1061	1866	3549	7098
			AVERAGE	21.3333	122.333	182	342	528.667	936.667	1748.67	3335	6440								AVERAGE	17	145.333	200.333	328.667	553	993.667	1786.67	3494.33	6927
			STDEV	3.78594	38.6825	5.2915	35.1568	20.5994	40.4269	38.1881	150.37	192.772								STDEV	16.5227	20.5994	5.50757	23.1157	49.5177	68.0098	81.5864	151.583	174.605
			CV%	17.7466	31.6205	2.90742	10.2798	3.89647	4.31604	2.18384	4.50883	2.99335								CV%	97.1924	14.1739	2.7492	7.03316	8.95437	6.84433	4.5664	4.33796	2.52065
	BKG	1	P	37	125	188	256	474	843	1463	2610	5197						BKG	1	P	1	118	174	258	532	786	1442	2838	5624
59	14:06:00	Fluorescence (RFU)															58	14:07:00	Fluorescence (RFU)
				1	2	3	4	5	6	7	8	9									1	2	3	4	5	6	7	8	9
	hSMUG1	1	A	36	244	592	1051	1903	3879	6237	12862	22699						hSMUG1	1	A	6	245	487	927	1683	3434	6522	12045	21611
		1	B	41	326	564	1115	2160	4190	7132	12581	21276							1	B	32	284	585	1072	1801	3244	6490	12022	21416
		1	C	48	332	545	1073	1968	3568	6406	12749	22344							1	C	25	283	541	981	1736	3620	6847	12715	22695
			AVERAGE	41.6667	300.667	567	1079.67	2010.33	3879	6591.67	12730.7	22106.3								AVERAGE	21	270.667	537.667	993.333	1740	3432.67	6619.67	12260.7	21907.3
			STDEV	6.02771	49.1664	23.6432	32.5167	133.628	311	475.511	141.394	740.673								STDEV	13.4536	22.2336	49.085	73.2826	59.1016	188.004	197.526	393.632	689.072
			CV%	14.4665	16.3525	4.16987	3.01173	6.64704	8.01753	7.21381	1.11066	3.3505								CV%	64.0649	8.21439	9.12925	7.37744	3.39664	5.47689	2.98392	3.21053	3.14539
	hSMUG1-wt	1	D	26	317	633	986	1622	3457	6161	11127	21694						hSMUG1-wt	1	D	28	323	591	981	1795	3234	6060	9688	21038
		1	E	33	236	540	911	1863	3568	7057	11926	22639							1	E	24	312	531	1008	1989	3620	6787	13133	24220
		1	F	14	378	589	964	1955	3707	6499	12381	22197							1	F	10	310	529	926	1709	3543	6250	12971	22292
			AVERAGE	24.3333	310.333	587.333	953.667	1813.33	3577.33	6572.33	11811.3	22176.7								AVERAGE	20.6667	315	550.333	971.667	1831	3465.67	6365.67	11930.7	22516.7
			STDEV	9.60902	71.2344	46.5224	38.553	171.966	125.261	452.479	634.815	472.828								STDEV	9.45163	7	35.2326	41.7892	143.429	204.29	377.05	1943.89	1602.85
			CV%	39.4891	22.9541	7.92095	4.04261	9.48342	3.50152	6.8846	5.37463	2.1321								CV%	45.7337	2.22222	6.40204	4.30077	7.83339	5.89468	5.92317	16.2933	7.11852
	hSMUG1-R124A	1	G	15	142	185	289	537	948	1537	2981	5756						hSMUG1-R124A	1	G	25	128	160	319	574	899	1561	3154	6066
		1	H	34	159	192	322	452	809	1381	3116	5633							1	H	5	162	205	308	491	942	1821	3116	6492
		1	I	18	125	235	325	466	859	1825	2901	5966							1	I	4	159	174	330	581	928	1780	3404	6538
			AVERAGE	22.3333	142	204	312	485	872	1581	2999.33	5785								AVERAGE	11.3333	149.667	179.667	319	548.667	923	1720.67	3224.67	6365.33
			STDEV	10.2144	17	27.074	19.975	45.5741	70.406	225.247	108.666	168.383								STDEV	11.8462	18.8237	23.029	11	50.0633	21.9317	139.787	156.465	260.249
			CV%	45.736	11.9718	13.2716	6.40224	9.39672	8.07408	14.2471	3.62301	2.91069								CV%	104.526	12.5771	12.8176	3.44828	9.12454	2.37613	8.12399	4.85213	4.08853
	hSMUG1-R215A	1	J	37	106	189	288	556	932	1731	3243	6391						hSMUG1-R215A	1	J	5	151	187	335	622	965	1796	3427	6674
		1	K	16	132	181	368	548	941	1785	3319	6188							1	K	33	107	200	382	559	1085	1683	3517	6824
		1	L	26	164	215	315	621	864	1683	3234	5864							1	L	54	165	219	307	610	1026	1714	3362	7005
			AVERAGE	26.3333	134	195	323.667	575	912.333	1733	3265.33	6147.67								AVERAGE	30.6667	141	202	341.333	597	1025.33	1731	3435.33	6834.33
			STDEV	10.504	29.0517	17.7764	40.6981	40.0375	42.0991	51.0294	46.694	265.805								STDEV	24.5832	30.2655	16.0935	37.899	33.4515	60.0028	58.3866	77.8353	165.742
			CV%	39.8885	21.6804	9.1161	12.5741	6.96304	4.61444	2.94457	1.42999	4.32367								CV%	80.1626	21.4649	7.96707	11.1032	5.60326	5.85203	3.373	2.26573	2.42513
	hSMUG1-R243A	1	M	26	123	236	367	631	1150	2143	3615	7550						hSMUG1-R243A	1	M	13	122	211	367	647	1112	2124	4197	8063
		1	N	21	150	238	355	636	1100	2235	4069	7374							1	N	4	153	214	387	561	1115	2046	4003	8287
		1	O	16	144	224	407	619	1099	2094	4147	7682							1	O	33	104	253	406	719	1234	2064	4389	8742
			AVERAGE	21	139	232.667	376.333	628.667	1116.33	2157.33	3943.67	7535.33								AVERAGE	16.6667	126.333	226	386.667	642.333	1153.67	2078	4196.33	8364
			STDEV	5	14.1774	7.57188	27.2274	8.73689	29.1605	71.5844	287.293	154.523								STDEV	14.8436	24.7857	23.4307	19.5021	79.1033	69.5869	40.8412	193.001	345.987
			CV%	23.8095	10.1996	3.25439	7.23493	1.38975	2.61217	3.31819	7.28492	2.05064								CV%	89.0618	19.6193	10.3676	5.04366	12.315	6.0318	1.96541	4.59927	4.13662
	BKG	1	P	24	89	201	283	444	846	1396	2717	5316						BKG	1	P	1	105	203	326	556	920	1523	3077	5769
87	14:34:00	Fluorescence (RFU)															86	14:35:00	Fluorescence (RFU)
				1	2	3	4	5	6	7	8	9									1	2	3	4	5	6	7	8	9
	hSMUG1	1	A	25	416	882	1545	3013	5924	9915	19293	32653						hSMUG1	1	A	27	458	802	1431	2569	5447	9692	18029	30630
		1	B	45	409	904	1648	3148	6168	10734	19097	30964							1	B	29	399	799	1497	2800	4996	9658	17783	30649
		1	C	17	452	784	1594	2980	5878	9998	18508	32338							1	C	23	409	896	1434	2877	5773	9998	19183	33508
			AVERAGE	29	425.667	856.667	1595.67	3047	5990	10215.7	18966	31985								AVERAGE	26.3333	422	832.333	1454	2748.67	5405.33	9782.67	18331.7	31595.7
			STDEV	14.4222	23.0723	63.8853	51.5202	89.0112	155.859	450.804	408.567	898.13								STDEV	3.05505	31.5753	55.1574	37.2693	160.288	390.172	187.257	747.466	1656.16
			CV%	49.7317	5.42029	7.45743	3.22876	2.92127	2.60199	4.41287	2.15421	2.80797								CV%	11.6015	7.4823	6.62683	2.56322	5.83149	7.21828	1.91418	4.07746	5.24172
	hSMUG1-wt	1	D	4	430	874	1452	2590	5462	9633	16559	31321						hSMUG1-wt	1	D	16	421	836	1409	2781	4949	9357	14424	30660
		1	E	6	365	848	1413	2839	5569	10614	17860	33424							1	E	82	435	738	1444	2971	5316	10026	20083	34993
		1	F	1	508	847	1491	3081	5556	9867	18244	31923							1	F	19	426	767	1399	2714	5554	9894	19501	32113
			AVERAGE	3.66667	434.333	856.333	1452	2836.67	5529	10038	17554.3	32222.7								AVERAGE	39	427.333	780.333	1417.33	2822	5273	9759	18002.7	32588.7
			STDEV	2.51661	71.5984	15.308	39	245.508	58.3866	512.368	883.108	1083.05								STDEV	37.2693	7.0946	50.3422	23.6291	133.315	304.784	354.343	3112.85	2205.32
			CV%	68.6349	16.4847	1.78762	2.68595	8.65482	1.05601	5.10428	5.03071	3.36115								CV%	95.5623	1.6602	6.45137	1.66715	4.72415	5.78008	3.63094	17.291	6.76712
	hSMUG1-R124A	1	G	18	117	182	305	507	885	1772	3245	5752						hSMUG1-R124A	1	G	36	123	215	322	556	932	1619	3401	6151
		1	H	50	115	205	624	477	942	1477	3183	5725							1	H	58	115	224	322	543	1060	1898	3348	6422
		1	I	19	129	177	256	539	970	1582	3143	6352							1	I	13	164	222	340	563	1026	1786	3303	6868
			AVERAGE	29	120.333	188	395	507.667	932.333	1610.33	3190.33	5943								AVERAGE	35.6667	134	220.333	328	554	1006	1767.67	3350.67	6480.33
			STDEV	18.1934	7.57188	14.9332	199.827	31.0054	43.3167	149.527	51.3939	354.462								STDEV	22.5019	26.2869	4.72582	10.3923	10.1489	66.3023	140.401	49.0544	362.042
			CV%	62.7359	6.29242	7.94318	50.5892	6.10743	4.64605	9.28547	1.61093	5.96435								CV%	63.0893	19.6171	2.14485	3.16839	1.83193	6.59069	7.94271	1.46402	5.58678
	hSMUG1-R215A	1	J	3	109	205	327	532	948	1818	3357	6739						hSMUG1-R215A	1	J	31	153	228	342	504	933	1912	3756	7457
		1	K	9	134	206	333	570	1039	2020	3667	6883							1	K	33	154	171	340	587	1049	1901	3701	7397
		1	L	18	104	192	399	521	949	1897	3666	6779							1	L	39	104	162	304	512	1080	1876	3940	7499
			AVERAGE	10	115.667	201	353	541	978.667	1911.67	3563.33	6800.33								AVERAGE	34.3333	137	187	328.667	534.333	1020.67	1896.33	3799	7451
			STDEV	7.54983	16.0728	7.81025	39.95	25.7099	52.2526	101.796	178.691	74.3326								STDEV	4.16333	28.5832	35.7911	21.3854	45.7857	77.4876	18.4481	125.168	51.264
			CV%	75.4983	13.8958	3.8857	11.3173	4.7523	5.33916	5.32496	5.0147	1.09307								CV%	12.1262	20.8637	19.1396	6.5067	8.56876	7.59186	0.972831	3.29476	0.688015
	hSMUG1-R243A	1	M	16	166	255	413	749	1236	2602	4519	9120						hSMUG1-R243A	1	M	10	138	236	465	668	1230	2610	5199	10475
		1	N	5	168	246	448	732	1302	2659	4960	8736							1	N	36	148	244	438	693	1375	2400	4879	9925
		1	O	34	147	302	400	788	1417	2479	5348	9102							1	O	10	164	319	392	775	1479	2723	5497	10799
			AVERAGE	18.3333	160.333	267.667	420.333	756.333	1318.33	2580	4942.33	8986								AVERAGE	18.6667	150	266.333	431.667	712	1361.33	2577.67	5191.67	10399.7
			STDEV	14.6401	11.5902	30.0721	24.8261	28.7112	91.5988	91.9946	414.782	216.693								STDEV	15.0111	13.1149	45.7857	36.9098	55.9732	125.061	163.91	309.065	441.843
			CV%	79.8552	7.22883	11.2349	5.90628	3.7961	6.94807	3.56568	8.39244	2.41145								CV%	80.4166	8.74325	17.1911	8.55053	7.86141	9.18668	6.35883	5.9531	4.24863
	BKG	1	P	31	59	209	310	454	793	1584	2723	5321						BKG	1	P	13	83	174	309	464	918	1511	3081	5666
119	15:06:00	Fluorescence (RFU)															118	15:07:00	Fluorescence (RFU)
				1	2	3	4	5	6	7	8	9									1	2	3	4	5	6	7	8	9
	hSMUG1	1	A	23	543	1086	2153	4002	7866	13153	25408	43970						hSMUG1	1	A	25	527	1088	1880	3657	7415	13179	23842	41573
		1	B	7	583	1137	2138	4152	8037	14233	25222	40849							1	B	6	598	1010	2028	3829	6675	13419	24287	40398
		1	C	14	585	1044	2224	4069	7453	13300	25038	43517							1	C	1	548	1170	1914	3678	7715	14036	25701	43906
			AVERAGE	14.6667	570.333	1089	2171.67	4074.33	7785.33	13562	25222.7	42778.7								AVERAGE	10.6667	557.667	1089.33	1940.67	3721.33	7268.33	13544.7	24610	41959
			STDEV	8.02081	23.6925	46.5725	45.9384	75.1421	300.24	585.733	185.001	1686.42								STDEV	12.6623	36.4737	80.0083	77.5199	93.8314	535.288	442.104	970.679	1785.57
			CV%	54.6873	4.15415	4.27663	2.11535	1.84428	3.85649	4.31893	0.733471	3.9422								CV%	118.709	6.54042	7.34471	3.9945	2.52145	7.36466	3.26405	3.94424	4.25551
	hSMUG1-wt	1	D	8	632	1112	1991	3585	7180	12771	22558	41373						hSMUG1-wt	1	D	15	579	990	1927	3780	6415	12607	20038	40918
		1	E	52	463	1066	2046	3567	7530	14352	24338	43733							1	E	9	534	987	1988	3922	7517	14279	26634	46680
		1	F	20	593	1018	1953	3900	7718	13286	24662	42160							1	F	46	497	1028	1960	3743	7445	13223	25576	42113
			AVERAGE	26.6667	562.667	1065.33	1996.67	3684	7476	13469.7	23852.7	42422								AVERAGE	23.3333	536.667	1001.67	1958.33	3815	7125.67	13369.7	24082.7	43237
			STDEV	22.745	88.4892	47.0035	46.7582	187.278	273.035	806.344	1132.86	1201.62								STDEV	19.8578	41.065	22.8546	30.5341	94.4934	616.507	845.594	3542.5	3041
			CV%	85.2936	15.7267	4.4121	2.34182	5.08355	3.65215	5.98637	4.74939	2.83253								CV%	85.105	7.65186	2.28166	1.55919	2.47689	8.65193	6.32472	14.7098	7.03333
	hSMUG1-R124A	1	G	42	134	217	357	571	891	1739	3199	6371						hSMUG1-R124A	1	G	1	110	207	359	647	1043	1803	3417	6590
		1	H	80	156	191	280	535	957	1634	3500	6245							1	H	51	118	193	383	511	1019	1959	3547	6958
		1	I	38	103	170	292	520	949	1855	3332	6556							1	I	9	103	187	285	603	1025	1906	3792	7154
			AVERAGE	53.3333	131	192.667	309.667	542	932.333	1742.67	3343.67	6390.67								AVERAGE	20.3333	110.333	195.667	342.333	587	1029	1889.33	3585.33	6900.67
			STDEV	23.1805	26.6271	23.5443	41.4287	26.2107	36.0185	110.546	150.839	156.43								STDEV	26.8576	7.50555	10.2632	51.0816	69.3974	12.49	79.3242	190.416	286.338
			CV%	43.4633	20.326	12.2202	13.3785	4.83592	3.86327	6.34347	4.51118	2.44779								CV%	132.087	6.80262	5.24525	14.9216	11.8224	1.2138	4.19853	5.31098	4.14942
	hSMUG1-R215A	1	J	13	136	173	377	677	1189	2083	4016	7733						hSMUG1-R215A	1	J	1	164	262	347	566	1073	1986	4254	8428
		1	K	22	161	189	365	703	1158	2089	3869	7696							1	K	35	152	198	374	713	1142	2066	4262	8633
		1	L	24	132	220	356	624	1053	2006	4086	7031							1	L	56	189	175	393	599	1101	2144	4344	8498
			AVERAGE	19.6667	143	194	366	668	1133.33	2059.33	3990.33	7486.67								AVERAGE	30.6667	168.333	211.667	371.333	626	1105.33	2065.33	4286.67	8519.67
			STDEV	5.85947	15.7162	23.8956	10.5357	40.2616	71.2765	46.2853	110.753	395.052								STDEV	27.7549	18.8768	45.0814	23.1157	77.1298	34.7035	79.0021	49.813	104.203
			CV%	29.7939	10.9904	12.3173	2.87859	6.02719	6.2891	2.24759	2.77554	5.27675								CV%	90.505	11.2139	21.2983	6.22504	12.321	3.13964	3.82515	1.16204	1.22309
	hSMUG1-R243A	1	M	62	141	245	514	932	1682	3276	5595	11358						hSMUG1-R243A	1	M	24	187	280	524	908	1643	2972	6222	12809
		1	N	7	146	310	494	833	1700	3370	6440	11234							1	N	35	169	286	481	881	1730	2976	6221	12211
		1	O	1	205	299	505	961	1775	3329	6473	12017							1	O	8	208	278	469	889	1756	3324	6740	13463
			AVERAGE	23.3333	164	284.667	504.333	908.667	1719	3325	6169.33	11536.3								AVERAGE	22.3333	188	281.333	491.333	892.667	1709.67	3090.67	6394.33	12827.7
			STDEV	33.6204	35.5949	34.7898	10.0167	67.1143	49.3254	47.1275	497.661	420.861								STDEV	13.5769	19.5192	4.16333	28.9194	13.8684	59.1805	202.082	299.357	626.209
			CV%	144.088	21.7042	12.2213	1.98612	7.38602	2.86943	1.41737	8.06669	3.64814								CV%	60.7923	10.3826	1.47986	5.88591	1.5536	3.46152	6.53848	4.68159	4.8817
	BKG	1	P	35	138	149	299	514	728	1581	2789	5294						BKG	1	P	1	86	177	273	485	819	1524	2936	6083
		Fluorescence (RFU)	AVERAGE		Subtrate (nM)														Fluorescence (RFU)	AVERAGE		Subtrate (nM)
			hSMUG1		Time(min)	0	1.25	2.5	5	10	20	40	80	160						hSMUG1		Time(min)	0	1.25	2.5	5	10	20	40	80	160
					0	35	131.667	204.667	273.667	453.333	623.667	1311.67	3242.33	6278								0	23.6667	168.333	206.333	322.333	572	852.667	1586.33	3756.33	7463.33
					5	32.3333	113	250.333	312.667	496.667	784.333	1582.67	3301.33	6042								4	37.3333	84.6667	219.667	289	532	770.333	1702.33	3190.67	6565.33
					9	23	107.333	195	301	557.667	981.333	1892	3836	7102.33								8	15	118.333	219	317	511	1025.33	1935	3799.33	7810.67
					18	33	153.667	259	400.667	731.333	1310.33	2306.33	4525.67	8280.33								17	16	143	238	413	690.667	1272.33	2293.33	4585.33	8739.67
					24	20.3333	177.667	289	492.667	930.333	1607	2776.67	5494.67	9795.33								23	12	161.333	260	461.667	816.667	1544	2753	5180	10350.3
					37	43.3333	230.333	412.667	694.333	1208	2374.67	4102.33	7919.33	14251.7								37	17.6667	208.667	360.667	618.667	1145.67	2116.33	4060	7683.33	14212
					59	41.6667	300.667	567	1079.67	2010.33	3879	6591.67	12730.7	22106.3								58	21	270.667	537.667	993.333	1740	3432.67	6619.67	12260.7	21907.3
					87	29	425.667	856.667	1595.67	3047	5990	10215.7	18966	31985								86	26.3333	422	832.333	1454	2748.67	5405.33	9782.67	18331.7	31595.7
					119	14.6667	570.333	1089	2171.67	4074.33	7785.33	13562	25222.7	42778.7								118	10.6667	557.667	1089.33	1940.67	3721.33	7268.33	13544.7	24610	41959
			STDEV		Subtrate (nM)															STDEV		Subtrate (nM)
			hSMUG1		Time(min)	0	1.25	2.5	5	10	20	40	80	160						hSMUG1		Time(min)	0	1.25	2.5	5	10	20	40	80	160
					0	11.5326	40.2161	24.0069	34.9905	138.911	272.061	121.476	633.356	240.963								0	14.5717	56.6245	30.6159	121.22	137.503	357.173	441.591	1147.98	788.763
					5	10.9697	16.3707	92.0887	39.5517	168.298	130.117	44.2305	144.922	767.93								4	13.6504	16.0416	77.861	60.6218	61.5549	96.8108	67.6338	153.314	476.649
					9	8.544	22.5019	28.6182	10.3923	39.3997	100.481	54.5619	84.3267	56.8888								8	7.81025	10.4083	30.05	8.88819	39	78.5769	123.527	110.387	181.72
					18	18	15.1767	14.9332	26.5016	36.7741	84.0317	116.144	71.2835	179.97								17	9.64365	19.975	23.6432	44.0341	63.1057	112.095	144.956	160.5	176.024
					24	15.1767	7.37111	31.9531	43.0155	74.6615	72.0208	83.9782	122.132	233.284								23	10.1489	37.6076	25.7099	10.5987	30.9892	28.6182	27.7849	91.8041	246.07
					37	28.0416	13.5769	60.1443	15.9478	45.9021	116.372	201.448	184.46	613.776								37	11.7189	28.5365	36.2261	43.0039	49.1664	41.6813	45.9239	215.987	503.131
					59	6.02771	49.1664	23.6432	32.5167	133.628	311	475.511	141.394	740.673								58	13.4536	22.2336	49.085	73.2826	59.1016	188.004	197.526	393.632	689.072
					87	14.4222	23.0723	63.8853	51.5202	89.0112	155.859	450.804	408.567	898.13								86	3.05505	31.5753	55.1574	37.2693	160.288	390.172	187.257	747.466	1656.16
					119	8.02081	23.6925	46.5725	45.9384	75.1421	300.24	585.733	185.001	1686.42								118	12.6623	36.4737	80.0083	77.5199	93.8314	535.288	442.104	970.679	1785.57
			CV%		Subtrate (nM)															CV%		Subtrate (nM)
			hSMUG1		Time(min)	0	1.25	2.5	5	10	20	40	80	160						hSMUG1		Time(min)	0	1.25	2.5	5	10	20	40	80	160
					0	32.9502	30.5439	11.7298	12.7858	30.6422	43.6229	9.26117	19.534	3.83821								0	61.5704	33.6383	14.8381	37.6071	24.0389	41.8889	27.8372	30.5611	10.5685
					5	33.9268	14.4874	36.7864	12.6498	33.8856	16.5895	2.79468	4.3898	12.7099								4	36.5636	18.9468	35.4451	20.9764	11.5705	12.5674	3.97301	4.80509	7.26009
					9	37.1478	20.9645	14.676	3.45259	7.06509	10.2392	2.88382	2.1983	0.800987								8	52.0683	8.79577	13.7214	2.80385	7.63209	7.66355	6.38384	2.90544	2.32657
					18	54.5455	9.8764	5.76571	6.61437	5.02836	6.413	5.03585	1.57509	2.17347								17	60.2728	13.9685	9.93411	10.662	9.13693	8.81021	6.32077	3.5003	2.01408
					24	74.6397	4.14885	11.0564	8.73116	8.02524	4.48169	3.02442	2.22275	2.38158								23	84.5741	23.3105	9.88843	2.29576	3.7946	1.85351	1.00926	1.77228	2.37741
					37	64.7115	5.89448	14.5745	2.29686	3.79984	4.90054	4.91057	2.32923	4.3067								37	66.3336	13.6757	10.0442	6.95106	4.29151	1.96951	1.13113	2.81111	3.54019
					59	14.4665	16.3525	4.16987	3.01173	6.64704	8.01753	7.21381	1.11066	3.3505								58	64.0649	8.21439	9.12925	7.37744	3.39664	5.47689	2.98392	3.21053	3.14539
					87	49.7317	5.42029	7.45743	3.22876	2.92127	2.60199	4.41287	2.15421	2.80797								86	11.6015	7.4823	6.62683	2.56322	5.83149	7.21828	1.91418	4.07746	5.24172
					119	54.6873	4.15415	4.27663	2.11535	1.84428	3.85649	4.31893	0.733471	3.9422								118	118.709	6.54042	7.34471	3.9945	2.52145	7.36466	3.26405	3.94424	4.25551
		Fluorescence (RFU)	AVERAGE		Subtrate (nM)														Fluorescence (RFU)	AVERAGE		Subtrate (nM)
			hSMUG1-wt		Time(min)	0	1.25	2.5	5	10	20	40	80	160						hSMUG1-wt		Time(min)	0	1.25	2.5	5	10	20	40	80	160
					0	26.3333	138.667	249.333	292.333	415	694.333	1504.33	2731	6115.33								0	12.3333	142	278.333	328	549.333	1064.33	1615.33	2740	6988.67
					5	25	98.3333	224	272.667	459.667	820.333	1688.33	3204.33	6081.33								4	12	104.667	224	305.333	452	924.333	1574.67	3450	6980
					9	34.3333	110.667	216.333	349	516.667	1005.33	1916.67	3675.67	7210.67								8	14.6667	131.667	187.333	334.333	585.333	1042.33	1914.67	3916.67	8044.67
					18	17.6667	149	259	416	618.333	1241.67	2314.67	4306	8382								17	22	136.667	233	380.333	704.667	1251	2231.33	4438	8899.33
					24	29.3333	160	279.333	482	760.333	1480.33	2769	5124	10120.7								23	31.6667	141.333	249	447.667	790.667	1501.33	2688.67	5231.33	10486.7
					37	23.6667	215.333	419	604.667	1133.33	2139.33	4042.67	7460.67	14167								37	14.3333	242	378.667	608	1169	2204.33	3926.33	7578.33	14555.3
					59	24.3333	310.333	587.333	953.667	1813.33	3577.33	6572.33	11811.3	22176.7								58	20.6667	315	550.333	971.667	1831	3465.67	6365.67	11930.7	22516.7
					87	3.66667	434.333	856.333	1452	2836.67	5529	10038	17554.3	32222.7								86	39	427.333	780.333	1417.33	2822	5273	9759	18002.7	32588.7
					119	26.6667	562.667	1065.33	1996.67	3684	7476	13469.7	23852.7	42422								118	23.3333	536.667	1001.67	1958.33	3815	7125.67	13369.7	24082.7	43237
			STDEV		Subtrate (nM)															STDEV		Subtrate (nM)
			hSMUG1-wt		Time(min)	0	1.25	2.5	5	10	20	40	80	160						hSMUG1-wt		Time(min)	0	1.25	2.5	5	10	20	40	80	160
					0	18.9033	30.5669	29.5353	81.5864	174.62	283.75	210.279	942.358	1106.41								0	9.71253	62.3618	39.5011	82.5288	56.5715	252.151	167.989	344.887	431.373
					5	2.64575	19.6554	24.3311	41.9682	13.7961	36.3501	129.832	101.278	754.639								4	9.53939	12.6623	32.45	49.339	48.5695	120.972	104.409	107.289	667.254
					9	19.6554	13.6504	20.7926	11.7898	51.4231	47.4271	51.0033	132.296	383.987								8	9.45163	11.7189	23.1805	65.5922	48.4183	32.5167	39.7157	124.203	198.094
					18	8.0829	43.5775	26.8514	58.2323	30.5014	31.8172	66.4254	113.715	259.706								17	2	18.5023	51.2933	25.7747	15.0444	54.5619	64.361	449.354	72.0578
					24	8.14453	31.4325	22.4796	35.6791	91.5223	37.5411	242.743	173.346	280.031								23	15.308	25.4231	32.7872	44.6132	41.4045	55.6447	202.055	554.906	531.126
					37	22.5019	18.037	42.72	40.9186	126.674	69.6372	267.792	357.735	316.886								37	13.6504	23.5797	68.1934	3.4641	57.7148	130.829	322.568	1061.44	851.826
					59	9.60902	71.2344	46.5224	38.553	171.966	125.261	452.479	634.815	472.828								58	9.45163	7	35.2326	41.7892	143.429	204.29	377.05	1943.89	1602.85
					87	2.51661	71.5984	15.308	39	245.508	58.3866	512.368	883.108	1083.05								86	37.2693	7.0946	50.3422	23.6291	133.315	304.784	354.343	3112.85	2205.32
					119	22.745	88.4892	47.0035	46.7582	187.278	273.035	806.344	1132.86	1201.62								118	19.8578	41.065	22.8546	30.5341	94.4934	616.507	845.594	3542.5	3041
			CV%		Subtrate (nM)															CV%		Subtrate (nM)
			hSMUG1-wt		Time(min)	0	1.25	2.5	5	10	20	40	80	160						hSMUG1-wt		Time(min)	0	1.25	2.5	5	10	20	40	80	160
					0	71.7845	22.0434	11.8457	27.9087	42.077	40.8666	13.9782	34.506	18.0923								0	78.7503	43.9168	14.192	25.1612	10.2982	23.691	10.3997	12.5871	6.17246
					5	10.583	19.9885	10.8621	15.3918	3.00133	4.43114	7.68995	3.16067	12.4091								4	79.4949	12.0977	14.4866	16.159	10.7455	13.0875	6.63057	3.10984	9.55951
					9	57.2486	12.3347	9.61138	3.37817	9.95285	4.71755	2.66104	3.59925	5.32527								8	64.4429	8.90045	12.3739	19.6188	8.27192	3.1196	2.07429	3.17114	2.46243
					18	45.7523	29.2467	10.3674	13.9981	4.93284	2.56246	2.86976	2.64084	3.09837								17	9.09091	13.5382	22.0143	6.77686	2.13496	4.36146	2.88442	10.1251	0.809699
					24	27.7654	19.6453	8.0476	7.40231	12.0371	2.53599	8.76644	3.38303	2.76692								23	48.3409	17.988	13.1675	9.96571	5.23666	3.70635	7.51507	10.6073	5.06477
					37	95.0782	8.37632	10.1957	6.76714	11.1771	3.25509	6.62413	4.79495	2.23679								37	95.2353	9.74366	18.0088	0.569754	4.93711	5.9351	8.21551	14.0063	5.85233
					59	39.4891	22.9541	7.92095	4.04261	9.48342	3.50152	6.8846	5.37463	2.1321								58	45.7337	2.22222	6.40204	4.30077	7.83339	5.89468	5.92317	16.2933	7.11852
					87	68.6349	16.4847	1.78762	2.68595	8.65482	1.05601	5.10428	5.03071	3.36115								86	95.5623	1.6602	6.45137	1.66715	4.72415	5.78008	3.63094	17.291	6.76712
					119	85.2936	15.7267	4.4121	2.34182	5.08355	3.65215	5.98637	4.74939	2.83253								118	85.105	7.65186	2.28166	1.55919	2.47689	8.65193	6.32472	14.7098	7.03333
		Fluorescence (RFU)	AVERAGE		Subtrate (nM)														Fluorescence (RFU)	AVERAGE		Subtrate (nM)
			hSMUG1-R124A		Time(min)	0	1.25	2.5	5	10	20	40	80	160						hSMUG1-R124A		Time(min)	0	1.25	2.5	5	10	20	40	80	160
					0	23.3333	106	168.333	283	451	706.667	1275.67	2896.67	5539.67								0	22.6667	109.333	264	348.667	563.333	882.667	1657.67	3496.67	6573.33
					5	23.3333	115.667	161.667	407	478.667	841.333	1463.67	3069.67	5739.33								4	30.3333	125.667	209.333	308.667	529	797.333	1552	3353.33	6259.67
					9	29.6667	112.667	171.333	417	507.333	876	1543.67	3226.33	5969.67								8	38.6667	113.667	170.667	305.667	538.667	879	1685.67	3354	6440.67
					18	28	120	175.333	387.667	444.667	780.667	1480.67	2864.33	5259								17	25.6667	118.333	212.333	305	498.333	900.333	1579	3071.67	5979.33
					24	30.6667	106	173	397	455	799	1511	2842.67	5306								23	33.6667	122.333	219	297.667	493.333	852.667	1657	3143.33	5956.67
					37	24.6667	120.667	198.333	415	487.333	818	1507.33	2957.33	5409								37	23	92.3333	221.333	304	522	894.333	1633.33	3139.67	5892.33
					59	22.3333	142	204	312	485	872	1581	2999.33	5785								58	11.3333	149.667	179.667	319	548.667	923	1720.67	3224.67	6365.33
					87	29	120.333	188	395	507.667	932.333	1610.33	3190.33	5943								86	35.6667	134	220.333	328	554	1006	1767.67	3350.67	6480.33
					119	53.3333	131	192.667	309.667	542	932.333	1742.67	3343.67	6390.67								118	20.3333	110.333	195.667	342.333	587	1029	1889.33	3585.33	6900.67
			STDEV		Subtrate (nM)															STDEV		Subtrate (nM)
			hSMUG1-R124A		Time(min)	0	1.25	2.5	5	10	20	40	80	160						hSMUG1-R124A		Time(min)	0	1.25	2.5	5	10	20	40	80	160
					0	10.4083	25.3574	49.8029	108.43	120.254	113.178	191.16	526.157	372.607								0	9.50438	14.5717	26.2298	75.2684	64.4696	215.57	192.074	283.34	737.367
					5	8.0829	18.5023	10.0167	205.173	76.5659	82.5005	154.872	84.5833	150.865								4	12.897	17.6163	29.9054	33.5012	30.05	124.396	31.5753	150.918	339.903
					9	10.116	11.9304	34.7898	189.058	47.5114	47.1275	39.1706	116.131	335.895								8	18.5023	24.9466	36.8556	25.3246	100.301	58.8133	104.136	51.0686	323.985
					18	11.1355	11.3578	20.0083	171.185	44.3772	50.1631	15.308	110.528	145.007								17	12.5033	12.6623	17.6163	23.516	73.2826	22.5462	7.54983	129.075	288.001
					24	19.5021	35.3412	17.5214	218.424	57.2975	37.7227	182.453	64.8254	200.442								23	13.5031	20.2567	26.9072	5.1316	49.5715	38.6566	82.5288	66.8905	221.193
					37	5.1316	40.6981	6.1101	213.366	54.4549	37.0405	37.5544	75.5932	312.12								37	11.7898	13.0128	14.1539	19.3132	63	106.369	86.1762	157.969	236.551
					59	10.2144	17	27.074	19.975	45.5741	70.406	225.247	108.666	168.383								58	11.8462	18.8237	23.029	11	50.0633	21.9317	139.787	156.465	260.249
					87	18.1934	7.57188	14.9332	199.827	31.0054	43.3167	149.527	51.3939	354.462								86	22.5019	26.2869	4.72582	10.3923	10.1489	66.3023	140.401	49.0544	362.042
					119	23.1805	26.6271	23.5443	41.4287	26.2107	36.0185	110.546	150.839	156.43								118	26.8576	7.50555	10.2632	51.0816	69.3974	12.49	79.3242	190.416	286.338
			CV%		Subtrate (nM)															CV%		Subtrate (nM)
			hSMUG1-R124A		Time(min)	0	1.25	2.5	5	10	20	40	80	160						hSMUG1-R124A		Time(min)	0	1.25	2.5	5	10	20	40	80	160
					0	44.6071	23.9221	29.5859	38.3144	26.6638	16.0158	14.9851	18.1642	6.72617								0	41.9311	13.3277	9.93551	21.5875	11.4443	24.4226	11.587	8.10313	11.2176
					5	34.641	15.9962	6.19587	50.4111	15.9957	9.80592	10.5811	2.75546	2.62862								4	42.5177	14.0183	14.286	10.8535	5.68052	15.6015	2.03449	4.50055	5.43006
					9	34.0989	10.5891	20.3054	45.3377	9.36493	5.37985	2.5375	3.59946	5.62669								8	47.8507	21.9472	21.5951	8.28503	18.6203	6.69093	6.17774	1.52262	5.0303
					18	39.7697	9.46485	11.4116	44.1578	9.97987	6.42567	1.03386	3.85875	2.75731								17	48.7143	10.7005	8.29652	7.71015	14.7055	2.50421	0.47814	4.20211	4.8166
					24	63.5939	33.3407	10.128	55.0186	12.5929	4.72124	12.075	2.28044	3.77765								23	40.1082	16.5586	12.2864	1.72394	10.0483	4.53361	4.98061	2.12801	3.71337
					37	20.8038	33.7277	3.08072	51.4135	11.1741	4.52818	2.49145	2.55613	5.77039								37	51.2601	14.0933	6.39484	6.35303	12.069	11.8936	5.27609	5.03141	4.01455
					59	45.736	11.9718	13.2716	6.40224	9.39672	8.07408	14.2471	3.62301	2.91069								58	104.526	12.5771	12.8176	3.44828	9.12454	2.37613	8.12399	4.85213	4.08853
					87	62.7359	6.29242	7.94318	50.5892	6.10743	4.64605	9.28547	1.61093	5.96435								86	63.0893	19.6171	2.14485	3.16839	1.83193	6.59069	7.94271	1.46402	5.58678
					119	43.4633	20.326	12.2202	13.3785	4.83592	3.86327	6.34347	4.51118	2.44779								118	132.087	6.80262	5.24525	14.9216	11.8224	1.2138	4.19853	5.31098	4.14942
		Fluorescence (RFU)	AVERAGE		Subtrate (nM)														Fluorescence (RFU)	AVERAGE		Subtrate (nM)
			hSMUG1-R215A		Time(min)	0	1.25	2.5	5	10	20	40	80	160						hSMUG1-R215A		Time(min)	0	1.25	2.5	5	10	20	40	80	160
					0	32	114.667	217.667	330.333	574	822.667	1374.67	3254.67	6613								0	25.3333	128.667	272.333	361	564.667	870.333	1492	3304.33	7292.33
					5	36	106.333	175.667	291	479.333	907	1536.67	3245.67	5860.33								4	15.3333	123.333	203.333	290	545	867.667	1576	3302.67	6521.33
					9	15.6667	113.667	179	265.667	491.333	838.667	1597.67	3174.33	6047.67								8	35.3333	88.6667	187	331.667	492.667	934	1635.67	3322.67	6699
					18	32.6667	119.667	168	295.667	445.667	829.667	1472.67	2920.67	5559.67								17	19.3333	143.333	197.333	280.667	460.667	879.333	1588	3152.33	6028.33
					24	13.6667	112.667	183.333	317.333	505	826.333	1559.67	2991	5611.33								23	30.6667	130.667	176.333	314.667	518.333	921.667	1619	3245	6037
					37	18.6667	115.333	193.333	280.333	547.667	856.667	1642	3055.67	5794.33								37	17.3333	110.667	187	315.667	550	893.667	1636.33	3066	6120.33
					59	26.3333	134	195	323.667	575	912.333	1733	3265.33	6147.67								58	30.6667	141	202	341.333	597	1025.33	1731	3435.33	6834.33
					87	10	115.667	201	353	541	978.667	1911.67	3563.33	6800.33								86	34.3333	137	187	328.667	534.333	1020.67	1896.33	3799	7451
					119	19.6667	143	194	366	668	1133.33	2059.33	3990.33	7486.67								118	30.6667	168.333	211.667	371.333	626	1105.33	2065.33	4286.67	8519.67
			STDEV		Subtrate (nM)															STDEV		Subtrate (nM)
			hSMUG1-R215A		Time(min)	0	1.25	2.5	5	10	20	40	80	160						hSMUG1-R215A		Time(min)	0	1.25	2.5	5	10	20	40	80	160
					0	7.54983	3.05505	25.9679	31.0859	129.325	26.0064	168.53	145.397	266.118								0	4.93288	4.93288	16.9214	40.2616	87.8427	131.458	295.721	67.3375	467.736
					5	30	19.6044	20.0083	18.3576	99.5707	88.3572	106.885	171.413	136.515								4	11.0604	22.745	12.2202	62.45	40.7308	124.917	143.279	136.405	391.889
					9	12.8582	33.6056	6.245	7.76745	60.6658	36.46	53.0031	104.978	150.141								8	8.96289	16.1658	10.583	22.5462	40.0791	49.366	46.3069	167.813	149.603
					18	15.0111	6.65833	14.9332	41.1987	36.1156	8.0829	95.5528	60.4676	97.7667								17	7.23418	18.9033	28.006	43.062	18.5831	57.1343	63.6475	112.434	141.67
					24	9.0185	9.29157	16.2583	43.8444	11.1355	12.6623	80.8723	7	106.491								23	14.1539	12.6623	20.306	39.5769	38.0175	1.1547	23.0651	91.1482	170.731
					37	15.695	23.029	20.232	18.1475	17.2434	67.092	55	40.501	129.168								37	14.3643	11.0151	7	30.0389	10.4403	52.5198	44.1852	43.589	73.4325
					59	10.504	29.0517	17.7764	40.6981	40.0375	42.0991	51.0294	46.694	265.805								58	24.5832	30.2655	16.0935	37.899	33.4515	60.0028	58.3866	77.8353	165.742
					87	7.54983	16.0728	7.81025	39.95	25.7099	52.2526	101.796	178.691	74.3326								86	4.16333	28.5832	35.7911	21.3854	45.7857	77.4876	18.4481	125.168	51.264
					119	5.85947	15.7162	23.8956	10.5357	40.2616	71.2765	46.2853	110.753	395.052								118	27.7549	18.8768	45.0814	23.1157	77.1298	34.7035	79.0021	49.813	104.203
			CV%		Subtrate (nM)															CV%		Subtrate (nM)
			hSMUG1-R215A		Time(min)	0	1.25	2.5	5	10	20	40	80	160						hSMUG1-R215A		Time(min)	0	1.25	2.5	5	10	20	40	80	160
					0	23.5932	2.66429	11.9301	9.41046	22.5305	3.16123	12.2597	4.46734	4.02417								0	19.4719	3.83385	6.21348	11.1528	15.5566	15.1044	19.8205	2.03785	6.41408
					5	83.3333	18.4368	11.3899	6.30844	20.7728	9.7417	6.95562	5.28128	2.32947								4	72.1333	18.4419	6.00994	21.5345	7.47355	14.3969	9.09134	4.13015	6.00935
					9	82.0736	29.565	3.48883	2.92376	12.3472	4.34738	3.31753	3.30708	2.48263								8	25.3667	18.2321	5.65936	6.79786	8.13513	5.28544	2.83107	5.05056	2.23321
					18	45.9524	5.56406	8.8888	13.9342	8.10371	0.974235	6.48842	2.07034	1.7585								17	37.4182	13.1883	14.1922	15.3427	4.03397	6.49746	4.00803	3.56668	2.35007
					24	65.989	8.24696	8.86818	13.8165	2.20506	1.53235	5.18523	0.234035	1.89778								23	46.1541	9.69052	11.5157	12.5774	7.33457	0.125284	1.42465	2.80888	2.82807
					37	84.0804	19.9673	10.4648	6.47356	3.14851	7.83175	3.34957	1.32544	2.22921								37	82.871	9.95344	3.74332	9.51601	1.89824	5.87689	2.70026	1.42169	1.19981
					59	39.8885	21.6804	9.1161	12.5741	6.96304	4.61444	2.94457	1.42999	4.32367								58	80.1626	21.4649	7.96707	11.1032	5.60326	5.85203	3.373	2.26573	2.42513
					87	75.4983	13.8958	3.8857	11.3173	4.7523	5.33916	5.32496	5.0147	1.09307								86	12.1262	20.8637	19.1396	6.5067	8.56876	7.59186	0.972831	3.29476	0.688015
					119	29.7939	10.9904	12.3173	2.87859	6.02719	6.2891	2.24759	2.77554	5.27675								118	90.505	11.2139	21.2983	6.22504	12.321	3.13964	3.82515	1.16204	1.22309
		Fluorescence (RFU)	AVERAGE		Subtrate (nM)														Fluorescence (RFU)	AVERAGE		Subtrate (nM)
			hSMUG1-R243A		Time(min)	0	1.25	2.5	5	10	20	40	80	160						hSMUG1-R243A		Time(min)	0	1.25	2.5	5	10	20	40	80	160
					0	24	118.667	190	275.667	578.333	745.333	1248.67	3110.67	6361.67								0	35.3333	133.667	215	353	591.667	834.333	1391.67	3577	7295.67
					5	16	133	182.667	349.667	485.333	851.333	1612	3073.67	6142.67								4	38.3333	123.667	211	348	515.333	862.333	1651.67	3329.67	6561.33
					9	22	117.333	180.333	264.333	474.667	865	1629	3130	6206.33								8	27	98	199.667	307	465.667	946.667	1750.33	3342	6688.33
					18	33.3333	128	170.333	263	448	844	1534.67	3033	5702.67								17	22.3333	114.667	191.667	312.667	516.333	943.333	1610.67	3155.33	6437
					24	9.66667	144.667	182	318	464	881.667	1640.67	3090	5900.67								23	27.6667	145	198.333	314.333	489.333	962.333	1673.33	3256.33	6383
					37	21.3333	122.333	182	342	528.667	936.667	1748.67	3335	6440								37	17	145.333	200.333	328.667	553	993.667	1786.67	3494.33	6927
					59	21	139	232.667	376.333	628.667	1116.33	2157.33	3943.67	7535.33								58	16.6667	126.333	226	386.667	642.333	1153.67	2078	4196.33	8364
					87	18.3333	160.333	267.667	420.333	756.333	1318.33	2580	4942.33	8986								86	18.6667	150	266.333	431.667	712	1361.33	2577.67	5191.67	10399.7
					119	23.3333	164	284.667	504.333	908.667	1719	3325	6169.33	11536.3								118	22.3333	188	281.333	491.333	892.667	1709.67	3090.67	6394.33	12827.7
			STDEV		Subtrate (nM)															STDEV		Subtrate (nM)
			hSMUG1-R243A		Time(min)	0	1.25	2.5	5	10	20	40	80	160						hSMUG1-R243A		Time(min)	0	1.25	2.5	5	10	20	40	80	160
					0	15.1327	25.9294	38.223	46.5224	106.533	60.136	244.852	412.931	627.224								0	3.51188	5.03322	43.3128	74.8064	51.0718	186.012	53.1539	139.528	831.727
					5	5.2915	20.0749	11.5036	32.0052	30.9892	84.388	54.69	74.036	89.1198								4	15.0111	43.7531	32.187	87.4128	30.9246	96.5522	20.5508	61.0765	158.985
					9	7.81025	32.3471	19.6554	64.2599	21.1266	40.6325	61.7981	25.2389	195.459								8	12.1655	8.88819	33.546	31.607	5.68624	13.6504	110.346	158.606	132.742
					18	14.0119	4.3589	22.4796	26.8887	5.2915	34.641	148.396	76.6029	164.102								17	4.16333	5.03322	24.5425	66.6808	81.5741	52.31	88.6924	114.001	80.5233
					24	2.88675	10.4083	21.9317	16.0935	20.0749	28.3608	39.3234	59.0254	92.6139								23	7.37111	15.6205	27.3191	15.0444	57.8475	27.1539	104.213	56.6951	71.5262
					37	3.78594	38.6825	5.2915	35.1568	20.5994	40.4269	38.1881	150.37	192.772								37	16.5227	20.5994	5.50757	23.1157	49.5177	68.0098	81.5864	151.583	174.605
					59	5	14.1774	7.57188	27.2274	8.73689	29.1605	71.5844	287.293	154.523								58	14.8436	24.7857	23.4307	19.5021	79.1033	69.5869	40.8412	193.001	345.987
					87	14.6401	11.5902	30.0721	24.8261	28.7112	91.5988	91.9946	414.782	216.693								86	15.0111	13.1149	45.7857	36.9098	55.9732	125.061	163.91	309.065	441.843
					119	33.6204	35.5949	34.7898	10.0167	67.1143	49.3254	47.1275	497.661	420.861								118	13.5769	19.5192	4.16333	28.9194	13.8684	59.1805	202.082	299.357	626.209
			CV%		Subtrate (nM)															CV%		Subtrate (nM)
			hSMUG1-R243A		Time(min)	0	1.25	2.5	5	10	20	40	80	160						hSMUG1-R243A		Time(min)	0	1.25	2.5	5	10	20	40	80	160
					0	63.0531	21.8506	20.1174	16.8763	18.4207	8.06833	19.609	13.2747	9.85942								0	9.9393	3.7655	20.1455	21.1916	8.63186	22.2946	3.81944	3.90069	11.4003
					5	33.0719	15.0939	6.2976	9.15306	6.38515	9.91245	3.39268	2.40872	1.45083								4	39.1594	35.3799	15.2545	25.1186	6.0009	11.1966	1.24424	1.83431	2.42306
					9	35.5011	27.5685	10.8995	24.3102	4.45083	4.6974	3.79362	0.806353	3.14935								8	45.0575	9.06959	16.801	10.2954	1.2211	1.44194	6.30431	4.74585	1.98467
					18	42.0357	3.40539	13.1974	10.2238	1.18114	4.10439	9.66958	2.52565	2.87763								17	18.6418	4.38944	12.8048	21.3265	15.7987	5.54523	5.50656	3.61298	1.25094
					24	29.8629	7.1947	12.0504	5.06084	4.32648	3.21672	2.3968	1.91021	1.56955								23	26.6426	10.7728	13.7743	4.78612	11.8217	2.82167	6.22786	1.74107	1.12057
					37	17.7466	31.6205	2.90742	10.2798	3.89647	4.31604	2.18384	4.50883	2.99335								37	97.1924	14.1739	2.7492	7.03316	8.95437	6.84433	4.5664	4.33796	2.52065
					59	23.8095	10.1996	3.25439	7.23493	1.38975	2.61217	3.31819	7.28492	2.05064								58	89.0618	19.6193	10.3676	5.04366	12.315	6.0318	1.96541	4.59927	4.13662
					87	79.8552	7.22883	11.2349	5.90628	3.7961	6.94807	3.56568	8.39244	2.41145								86	80.4166	8.74325	17.1911	8.55053	7.86141	9.18668	6.35883	5.9531	4.24863
					119	144.088	21.7042	12.2213	1.98612	7.38602	2.86943	1.41737	8.06669	3.64814								118	60.7923	10.3826	1.47986	5.88591	1.5536	3.46152	6.53848	4.68159	4.8817
					Subtrate (nM)																	Subtrate (nM)
		Fluorescence (RFU)	BKG		Time(min)	0	1.25	2.5	5	10	20	40	80	160					Fluorescence (RFU)	BKG		Time(min)	0	1.25	2.5	5	10	20	40	80	160
					0	1	103	244	334	425	834	1323	2415	5239								0	1	69	190	254	357	872	1391	2680	5945
					5	11	101	220	310	409	789	1481	3053	5566								4	31	92	196	240	442	843	1628	3135	6127
					9	18	138	182	302	499	840	1570	2921	5443								8	30	101	175	272	575	877	1612	3438	6306
					18	2	108	192	237	464	791	1449	2769	5243								17	30	124	167	355	519	816	1338	3024	5706
					24	34	112	245	258	465	824	1373	2802	4997								23	42	113	202	321	496	836	1462	2876	5749
					37	37	125	188	256	474	843	1463	2610	5197								37	1	118	174	258	532	786	1442	2838	5624
					59	24	89	201	283	444	846	1396	2717	5316								58	1	105	203	326	556	920	1523	3077	5769
					87	31	59	209	310	454	793	1584	2723	5321								86	13	83	174	309	464	918	1511	3081	5666
					119	35	138	149	299	514	728	1581	2789	5294								118	1	86	177	273	485	819	1524	2936	6083

## Sheet: Raw data Expt 1 and 2 combined 
SMUG1 WT		Plate 1 T=0			Plate 2 T=0			Background 0 min		Plate 1 T=5 min			Plate 2 T= 4 min			Background 4 min		Plate 1 T=9 min			Plate 2 T= 8 min			Background 8 min		Plate 1 T=18 min			Plate 2 T=17 min			Background 17 min		Plate 1 T=24 min			Plate 2 T=23 min			Background 23 min		Plate 1 T=37 min			Plate 2 T=37 min			Background 37 min
	0	34	47	24	10	39	22	1	1	41	20	36	35	52	25	11	31	32	15	22	20	6	19	18	30	51	33	15	5	23	20	2	30	34	23	4	14	1	21	34	42	74	37	19	13	31	9	37	1
	1.25	87	143	165	114	164	227	103	69	117	95	127	100	68	86	101	92	85	130	107	115	130	110	138	101	140	170	151	120	153	156	108	124	175	186	172	147	133	204	112	113	246	222	223	207	238	181	125	118
	2.5	177	220	217	183	241	195	244	190	270	150	331	233	136	290	220	196	162	213	210	230	185	242	182	175	276	253	248	255	211	248	192	167	314	300	253	280	231	269	245	202	344	456	438	321	392	369	188	174
	5	313	262	246	184	373	410	334	254	351	272	315	359	254	254	310	240	307	289	307	307	324	320	302	272	409	422	371	456	415	368	237	355	463	542	473	452	473	460	258	321	702	676	705	582	608	666	256	258
	10	573	301	486	723	454	539	425	357	399	691	400	472	529	595	409	442	548	524	601	532	535	466	499	575	740	691	763	672	639	761	464	519	853	936	1002	783	844	823	465	496	1195	1259	1170	1107	1129	1201	474	532
	20	355	899	617	673	621	1264	834	872	828	638	887	882	710	719	789	843	1087	887	970	1116	977	983	840	877	1313	1393	1225	1163	1267	1387	791	816	1653	1644	1524	1547	1514	1571	824	836	2276	2503	2345	2153	2071	2125	843	786
	40	1256	1451	1228	2033	1576	1150	1323	1391	1565	1633	1550	1764	1630	1713	1481	1628	1836	1945	1895	1938	1810	2057	1570	1612	2313	2419	2187	2317	2138	2425	1449	1338	2787	2855	2688	2785	2735	2739	1373	1462	3961	4333	4013	4035	4032	4113	1463	1442
	80	3610	2511	3606	5075	3214	2980	2415	2680	3340	3141	3423	3202	3338	3032	3053	3135	3865	3741	3902	3922	3768	3708	2921	3438	4605	4505	4467	4425	4585	4746	2769	3024	5609	5509	5366	5074	5234	5232	2802	2876	7954	7720	8084	7642	7491	7917	2610	2838
	160	6017	6325	6492	6927	8369	7094	5239	5945	6216	5202	6708	6407	7101	6188	5566	6127	7168	7068	7071	7624	7821	7987	5443	6306	8443	8087	8311	8539	8812	8868	5243	5706	9926	9526	9934	10276	10150	10625	4997	5749	14741	13563	14451	13951	13893	14792	5197	5624
		0	1.25	2.5	5	10	20	40	80	160
	0	34	87	177	313	573	355	1256	3610	6017
	0	47	143	220	262	301	899	1451	2511	6325
	0	24	165	217	246	486	617	1228	3606	6492
	0	10	114	183	184	723	673	2033	5075	6927
	0	39	164	241	373	454	621	1576	3214	8369
	0	22	227	195	410	539	1264	1150	2980	7094
	0	1	103	244	334	425	834	1323	2415	5239	Background
	0	1	69	190	254	357	872	1391	2680	5945	Background
	5	41	117	270	351	399	828	1565	3340	6216
	5	20	95	150	272	691	638	1633	3141	5202
	5	36	127	331	315	400	887	1550	3423	6708
	4	35	100	233	359	472	882	1764	3202	6407
	4	52	68	136	254	529	710	1630	3338	7101
	4	25	86	290	254	595	719	1713	3032	6188
	5	11	101	220	310	409	789	1481	3053	5566	Background
	4	31	92	196	240	442	843	1628	3135	6127	Background
	9	32	85	162	307	548	1087	1836	3865	7168
	9	15	130	213	289	524	887	1945	3741	7068
	9	22	107	210	307	601	970	1895	3902	7071
	8	20	115	230	307	532	1116	1938	3922	7624
	8	6	130	185	324	535	977	1810	3768	7821
	8	19	110	242	320	466	983	2057	3708	7987
	9	18	138	182	302	499	840	1570	2921	5443	Background
	8	30	101	175	272	575	877	1612	3438	6306	Background
	18	51	140	276	409	740	1313	2313	4605	8443
	18	33	170	253	422	691	1393	2419	4505	8087
	18	15	151	248	371	763	1225	2187	4467	8311
	17	5	120	255	456	672	1163	2317	4425	8539
	17	23	153	211	415	639	1267	2138	4585	8812
	17	20	156	248	368	761	1387	2425	4746	8868
	18	2	108	192	237	464	791	1449	2769	5243	Background
	17	30	124	167	355	519	816	1338	3024	5706	Background
	24	34	175	314	463	853	1653	2787	5609	9926
	24	23	186	300	542	936	1644	2855	5509	9526
	24	4	172	253	473	1002	1524	2688	5366	9934
	23	14	147	280	452	783	1547	2785	5074	10276
	23	1	133	231	473	844	1514	2735	5234	10150
	23	21	204	269	460	823	1571	2739	5232	10625
	24	34	112	245	258	465	824	1373	2802	4997	Background
	23	42	113	202	321	496	836	1462	2876	5749	Background
	37	74	246	344	702	1195	2276	3961	7954	14741
	37	37	222	456	676	1259	2503	4333	7720	13563
	37	19	223	438	705	1170	2345	4013	8084	14451
	37	13	207	321	582	1107	2153	4035	7642	13951
	37	31	238	392	608	1129	2071	4032	7491	13893
	37	9	181	369	666	1201	2125	4113	7917	14792
	37	37	125	188	256	474	843	1463	2610	5197	Background
	37	1	118	174	258	532	786	1442	2838	5624	Background
	59	36	244	592	1051	1903	3879	6237	12862	22699
	59	41	326	564	1115	2160	4190	7132	12581	21276
	59	48	332	545	1073	1968	3568	6406	12749	22344
	58	6	245	487	927	1683	3434	6522	12045	21611
	58	32	284	585	1072	1801	3244	6490	12022	21416
	58	25	283	541	981	1736	3620	6847	12715	22695
	59	1	105	203	326	556	920	1523	3077	5769	Background
	58	24	89	201	283	444	846	1396	2717	5316	Background
	87	25	416	882	1545	3013	5924	9915	19293	32653
	87	45	409	904	1648	3148	6168	10734	19097	30964
	87	17	452	784	1594	2980	5878	9998	18508	32338
	86	27	458	802	1431	2569	5447	9692	18029	30630
	86	29	399	799	1497	2800	4996	9658	17783	30649
	86	23	409	896	1434	2877	5773	9998	19183	33508
	87	13	83	174	309	464	918	1511	3081	5666	Background
	86	31	59	209	310	454	793	1584	2723	5321	Background
	119	23	543	1086	2153	4002	7866	13153	25408	43970			119	23	7	14	543	583	585	1086	1137	1044	2153	2138	2224	4002	4152	4069	7866	8037	7453	13153	14233	13300	25408	25222	25038	43970	40849	43517
	119	7	583	1137	2138	4152	8037	14233	25222	40849			119	1			86			177			273			485			819			1524			2936			6083
	119	14	585	1044	2224	4069	7453	13300	25038	43517
	118	25	527	1088	1880	3657	7415	13179	23842	41573
	118	6	598	1010	2028	3829	6675	13419	24287	40398
	118	1	548	1170	1914	3678	7715	14036	25701	43906
	119	1	86	177	273	485	819	1524	2936	6083	Background
	118	35	138	149	299	514	728	1581	2789	5294	Background
		0	1.25	2.5	5	10	20	40	80	160
	0	34	87	177	313	573	355	1256	3610	6017	0	33	1	-40	19	182	-498	-101	1062.5	425
	0	47	143	220	262	301	899	1451	2511	6325	0	46	57	3	-32	-90	46	94	-36.5	733
	0	24	165	217	246	486	617	1228	3606	6492	0	23	79	0	-48	95	-236	-129	1058.5	900
	0	10	114	183	184	723	673	2033	5075	6927	0	9	28	-34	-110	332	-180	676	2527.5	1335
	0	39	164	241	373	454	621	1576	3214	8369	0	38	78	24	79	63	-232	219	666.5	2777
	0	22	227	195	410	539	1264	1150	2980	7094	0	21	141	-22	116	148	411	-207	432.5	1502
	0	1	103	244	334	425	834	1323	2415	5239		1	86	217	294	391	853	1357	2547.5	5592
	0	1	69	190	254	357	872	1391	2680	5945	5	20	20.5	62	76	-26.5	12	10.5	246	369.5
	5	41	117	270	351	399	828	1565	3340	6216	5	-1	-1.5	-58	-3	265.5	-178	78.5	47	-644.5
	5	20	95	150	272	691	638	1633	3141	5202	5	15	30.5	123	40	-25.5	71	-4.5	329	861.5
	5	36	127	331	315	400	887	1550	3423	6708	4	14	3.5	25	84	46.5	66	209.5	108	560.5
	4	35	100	233	359	472	882	1764	3202	6407	4	31	-28.5	-72	-21	103.5	-106	75.5	244	1254.5
	4	52	68	136	254	529	710	1630	3338	7101	4	4	-10.5	82	-21	169.5	-97	158.5	-62	341.5
	4	25	86	290	254	595	719	1713	3032	6188		21	96.5	208	275	425.5	816	1554.5	3094	5846.5
	5	11	101	220	310	409	789	1481	3053	5566	9	8	-34.5	-16.5	20	11	228.5	245	685.5	1293.5
	4	31	92	196	240	442	843	1628	3135	6127	9	-9	10.5	34.5	2	-13	28.5	354	561.5	1193.5				0	1.25	2.5	5	10	20	40	80	160
	9	32	85	162	307	548	1087	1836	3865	7168	9	-2	-12.5	31.5	20	64	111.5	304	722.5	1196.5			0	33	1	-40	19	182	-498	-101	1062.5	425
	9	15	130	213	289	524	887	1945	3741	7068	8	-4	-4.5	51.5	20	-5	257.5	347	742.5	1749.5			0	46	57	3	-32	-90	46	94	-36.5	733
	9	22	107	210	307	601	970	1895	3902	7071	8	-18	10.5	6.5	37	-2	118.5	219	588.5	1946.5			0	23	79	0	-48	95	-236	-129	1058.5	900
	8	20	115	230	307	532	1116	1938	3922	7624	8	-5	-9.5	63.5	33	-71	124.5	466	528.5	2112.5			0	9	28	-34	-110	332	-180	676	2527.5	1335
	8	6	130	185	324	535	977	1810	3768	7821		24	119.5	178.5	287	537	858.5	1591	3179.5	5874.5			0	38	78	24	79	63	-232	219	666.5	2777
	8	19	110	242	320	466	983	2057	3708	7987	18	35	24	96.5	113	248.5	509.5	919.5	1708.5	2968.5			0	21	141	-22	116	148	411	-207	432.5	1502
	9	18	138	182	302	499	840	1570	2921	5443	18	17	54	73.5	126	199.5	589.5	1025.5	1608.5	2612.5			5	20	20.5	62	76	-26.5	12	10.5	246	369.5
	8	30	101	175	272	575	877	1612	3438	6306	18	-1	35	68.5	75	271.5	421.5	793.5	1570.5	2836.5			5	-1	-1.5	-58	-3	265.5	-178	78.5	47	-644.5
	18	51	140	276	409	740	1313	2313	4605	8443	17	-11	4	75.5	160	180.5	359.5	923.5	1528.5	3064.5			5	15	30.5	123	40	-25.5	71	-4.5	329	861.5
	18	33	170	253	422	691	1393	2419	4505	8087	17	7	37	31.5	119	147.5	463.5	744.5	1688.5	3337.5			4	14	3.5	25	84	46.5	66	209.5	108	560.5
	18	15	151	248	371	763	1225	2187	4467	8311	17	4	40	68.5	72	269.5	583.5	1031.5	1849.5	3393.5			4	31	-28.5	-72	-21	103.5	-106	75.5	244	1254.5
	17	5	120	255	456	672	1163	2317	4425	8539													4	4	-10.5	82	-21	169.5	-97	158.5	-62	341.5
	17	23	153	211	415	639	1267	2138	4585	8812													9	8	-34.5	-16.5	20	11	228.5	245	685.5	1293.5
	17	20	156	248	368	761	1387	2425	4746	8868													9	-9	10.5	34.5	2	-13	28.5	354	561.5	1193.5
	18	2	108	192	237	464	791	1449	2769	5243		16	116	179.5	296	491.5	803.5	1393.5	2896.5	5474.5			9	-2	-12.5	31.5	20	64	111.5	304	722.5	1196.5
	17	30	124	167	355	519	816	1338	3024	5706													8	-4	-4.5	51.5	20	-5	257.5	347	742.5	1749.5
	24	34	175	314	463	853	1653	2787	5609	9926	24	-4	62.5	90.5	173.5	372.5	823	1369.5	2770	4553			8	-18	10.5	6.5	37	-2	118.5	219	588.5	1946.5
	24	23	186	300	542	936	1644	2855	5509	9526	24	-15	73.5	76.5	252.5	455.5	814	1437.5	2670	4153			8	-5	-9.5	63.5	33	-71	124.5	466	528.5	2112.5
	24	4	172	253	473	1002	1524	2688	5366	9934	24	-34	59.5	29.5	183.5	521.5	694	1270.5	2527	4561			18	35	24	96.5	113	248.5	509.5	919.5	1708.5	2968.5
	23	14	147	280	452	783	1547	2785	5074	10276	23	-24	34.5	56.5	162.5	302.5	717	1367.5	2235	4903			18	17	54	73.5	126	199.5	589.5	1025.5	1608.5	2612.5
	23	1	133	231	473	844	1514	2735	5234	10150	23	-37	20.5	7.5	183.5	363.5	684	1317.5	2395	4777			18	-1	35	68.5	75	271.5	421.5	793.5	1570.5	2836.5
	23	21	204	269	460	823	1571	2739	5232	10625	23	-17	91.5	45.5	170.5	342.5	741	1321.5	2393	5252			17	-11	4	75.5	160	180.5	359.5	923.5	1528.5	3064.5
	24	34	112	245	258	465	824	1373	2802	4997		38	112.5	223.5	289.5	480.5	830	1417.5	2839	5373			17	7	37	31.5	119	147.5	463.5	744.5	1688.5	3337.5
	23	42	113	202	321	496	836	1462	2876	5749													17	4	40	68.5	72	269.5	583.5	1031.5	1849.5	3393.5
	37	74	246	344	702	1195	2276	3961	7954	14741	37	55	124.5	163	445	692	1461.5	2508.5	5230	9330.5			24	-4	62.5	90.5	173.5	372.5	823	1369.5	2770	4553
	37	37	222	456	676	1259	2503	4333	7720	13563	37	18	100.5	275	419	756	1688.5	2880.5	4996	8152.5			24	-15	73.5	76.5	252.5	455.5	814	1437.5	2670	4153
	37	19	223	438	705	1170	2345	4013	8084	14451	37	0	101.5	257	448	667	1530.5	2560.5	5360	9040.5			24	-34	59.5	29.5	183.5	521.5	694	1270.5	2527	4561
	37	13	207	321	582	1107	2153	4035	7642	13951	37	-6	85.5	140	325	604	1338.5	2582.5	4918	8540.5			23	-24	34.5	56.5	162.5	302.5	717	1367.5	2235	4903
	37	31	238	392	608	1129	2071	4032	7491	13893	37	12	116.5	211	351	626	1256.5	2579.5	4767	8482.5			23	-37	20.5	7.5	183.5	363.5	684	1317.5	2395	4777
	37	9	181	369	666	1201	2125	4113	7917	14792	37	-10	59.5	188	409	698	1310.5	2660.5	5193	9381.5			23	-17	91.5	45.5	170.5	342.5	741	1321.5	2393	5252
	37	37	125	188	256	474	843	1463	2610	5197		19	121.5	181	257	503	814.5	1452.5	2724	5410.5			37	55	124.5	163	445	692	1461.5	2508.5	5230	9330.5
	37	1	118	174	258	532	786	1442	2838	5624													37	18	100.5	275	419	756	1688.5	2880.5	4996	8152.5
	59	36	244	592	1051	1903	3879	6237	12862	22699	59	23.5	147	390	746.5	1403	2996	4777.5	9965	17156.5			37	0	101.5	257	448	667	1530.5	2560.5	5360	9040.5
	59	41	326	564	1115	2160	4190	7132	12581	21276	59	28.5	229	362	810.5	1660	3307	5672.5	9684	15733.5			37	-6	85.5	140	325	604	1338.5	2582.5	4918	8540.5
	59	48	332	545	1073	1968	3568	6406	12749	22344	59	35.5	235	343	768.5	1468	2685	4946.5	9852	16801.5			37	12	116.5	211	351	626	1256.5	2579.5	4767	8482.5
	58	6	245	487	927	1683	3434	6522	12045	21611	58	-6.5	148	285	622.5	1183	2551	5062.5	9148	16068.5			37	-10	59.5	188	409	698	1310.5	2660.5	5193	9381.5
	58	32	284	585	1072	1801	3244	6490	12022	21416	58	19.5	187	383	767.5	1301	2361	5030.5	9125	15873.5			59	23.5	147	390	746.5	1403	2996	4777.5	9965	17156.5
	58	25	283	541	981	1736	3620	6847	12715	22695	58	12.5	186	339	676.5	1236	2737	5387.5	9818	17152.5			59	28.5	229	362	810.5	1660	3307	5672.5	9684	15733.5
	59	1	105	203	326	556	920	1523	3077	5769		12.5	97	202	304.5	500	883	1459.5	2897	5542.5			59	35.5	235	343	768.5	1468	2685	4946.5	9852	16801.5
	58	24	89	201	283	444	846	1396	2717	5316													58	-6.5	148	285	622.5	1183	2551	5062.5	9148	16068.5
	87	25	416	882	1545	3013	5924	9915	19293	32653	87	3	345	690.5	1235.5	2554	5068.5	8367.5	16391	27159.5			58	19.5	187	383	767.5	1301	2361	5030.5	9125	15873.5
	87	45	409	904	1648	3148	6168	10734	19097	30964	87	23	338	712.5	1338.5	2689	5312.5	9186.5	16195	25470.5			58	12.5	186	339	676.5	1236	2737	5387.5	9818	17152.5
	87	17	452	784	1594	2980	5878	9998	18508	32338	87	-5	381	592.5	1284.5	2521	5022.5	8450.5	15606	26844.5			87	3	345	690.5	1235.5	2554	5068.5	8367.5	16391	27159.5
	86	27	458	802	1431	2569	5447	9692	18029	30630	86	5	387	610.5	1121.5	2110	4591.5	8144.5	15127	25136.5			87	23	338	712.5	1338.5	2689	5312.5	9186.5	16195	25470.5
	86	29	399	799	1497	2800	4996	9658	17783	30649	86	7	328	607.5	1187.5	2341	4140.5	8110.5	14881	25155.5			87	-5	381	592.5	1284.5	2521	5022.5	8450.5	15606	26844.5
	86	23	409	896	1434	2877	5773	9998	19183	33508	86	1	338	704.5	1124.5	2418	4917.5	8450.5	16281	28014.5			86	5	387	610.5	1121.5	2110	4591.5	8144.5	15127	25136.5
	87	13	83	174	309	464	918	1511	3081	5666		22	71	191.5	309.5	459	855.5	1547.5	2902	5493.5			86	7	328	607.5	1187.5	2341	4140.5	8110.5	14881	25155.5
	86	31	59	209	310	454	793	1584	2723	5321													86	1	338	704.5	1124.5	2418	4917.5	8450.5	16281	28014.5
	119	23	543	1086	2153	4002	7866	13153	25408	43970	119	5	431	923	1867	3502.5	7092.5	11600.5	22545.5	38281.5			119	5	431	923	1867	3502.5	7092.5	11600.5	22545.5	38281.5
	119	7	583	1137	2138	4152	8037	14233	25222	40849	119	-11	471	974	1852	3652.5	7263.5	12680.5	22359.5	35160.5			119	-11	471	974	1852	3652.5	7263.5	12680.5	22359.5	35160.5
	119	14	585	1044	2224	4069	7453	13300	25038	43517	119	-4	473	881	1938	3569.5	6679.5	11747.5	22175.5	37828.5			119	-4	473	881	1938	3569.5	6679.5	11747.5	22175.5	37828.5
	118	25	527	1088	1880	3657	7415	13179	23842	41573	118	7	415	925	1594	3157.5	6641.5	11626.5	20979.5	35884.5			118	7	415	925	1594	3157.5	6641.5	11626.5	20979.5	35884.5
	118	6	598	1010	2028	3829	6675	13419	24287	40398	118	-12	486	847	1742	3329.5	5901.5	11866.5	21424.5	34709.5			118	-12	486	847	1742	3329.5	5901.5	11866.5	21424.5	34709.5
	118	1	548	1170	1914	3678	7715	14036	25701	43906	118	-17	436	1007	1628	3178.5	6941.5	12483.5	22838.5	38217.5			118	-17	436	1007	1628	3178.5	6941.5	12483.5	22838.5	38217.5
	119	1	86	177	273	485	819	1524	2936	6083
	118	35	138	149	299	514	728	1581	2789	5294		18	112	163	286	499.5	773.5	1552.5	2862.5	5688.5
[truncated: 24 more columns]
