# Supplementary material for: Structural basis for uracil removal from DNA by human SMUG1
Source: Nat Commun. 2026 Jun 2;17:4809. doi: 10.1038/s41467-026-72937-0 (PMC13230825; doi:10.1038/s41467-026-72937-0)
Supplement: Supplementary file 4 — Source Data [file 41467_2026_72937_MOESM4_ESM.zip › Source Data SMUG1/Figure 6B, Supplementary Figure 12,13 and 19/Raw data to Suppl Fig 12_Time course conv of substrate to product_ standard curve.xlsx]

## Sheet: Results by well
DNA_glycosylase_384_kinetics(1)
2025-12-18 16:21:25
Assay was completed successfully.
Results
Well	Sample	Cycles	Cycles
A1	A1	10	40
A2	A2	10	40
A3	A3	10	40
A4	A4	10	40
A5	A5	10	40
A6	A6	10	40
B1	B1	10	40
B2	B2	10	40
B3	B3	10	40
B4	B4	10	40
B5	B5	10	40
B6	B6	10	40
C1	C1	10	40
C2	C2	10	40
C3	C3	10	40
C4	C4	10	40
C5	C5	10	40
C6	C6	10	40
D1	D1	10	40
D2	D2	10	40
D3	D3	10	40
D4	D4	10	40
D5	D5	10	40
D6	D6	10	40
E1	E1	10	40
E2	E2	10	40
E3	E3	10	40
E4	E4	10	40
E5	E5	10	40
E6	E6	10	40
F1	F1	10	40
F2	F2	10	40
F3	F3	10	40
F4	F4	10	40
F5	F5	10	40
F6	F6	10	40

## Sheet: Fluorescence Time course
DNA_glycosylase_384_kinetics(1)						A	SMUG and APE1			1	0	nM Substrate
251218_SMUG1_Standard curve DNA substrate						B	SMUG and APE1			2	10	nM Substrate
2025-12-18 16:21:25						C	APE1			3	20	nM Substrate
						D	APE1			4	30	nM Substrate
Assay was completed successfully.						E	No enzyme			5	40	nM Substrate
						F	No enzyme			6	60	nM Substrate
Fluorescence 1 (RFU)																																																Fluorescence at 50 min
Plate #	Well	Cycle #	1	2	3	4	5	6	7	8	9	10	11	12	13	14	15	16	17	18	19	20	21	22	23	24	25	26	27	28	29	30	31	32	33	34	35	36	37	38	39	40					Substrate concentration:	0	10
1	A1	Time (s)	0	60.392	119.785	179.151	238.544	297.928	357.285	416.669	476.044	535.428	594.812	654.205	713.571	772.955	832.339	891.732	951.098	1010.49	1069.86	1129.25	1188.63	1247.99	1307.38	1366.76	1426.15	1485.54	1544.92	1604.3	1663.69	1723.07	1782.44	1841.83	1901.2	1960.58	2019.96	2079.34	2138.71	2198.12	2257.5	2316.86					SMUG and APE1	20	11143
1	A1	Result	3	17	23	49	38	47	35	29	27	7	2	33	34	22	6	42	13	42	42	52	33	22	26	1	48	33	30	24	35	55	4	8	1	27	2	26	53	56	46	20					SMUG and APE1	51	11366
1	A2	Time (s)	0.169	60.562	119.955	179.321	238.714	298.098	357.455	416.839	476.223	535.598	594.982	654.375	713.741	773.125	832.509	891.901	951.267	1010.66	1070.03	1129.42	1188.8	1248.16	1307.55	1366.93	1426.32	1485.7	1545.09	1604.47	1663.86	1723.24	1782.61	1842	1901.38	1960.75	2020.13	2079.51	2138.88	2198.28	2257.67	2317.03					APE1	51	359
1	A2	Result	8401	8742	9133	9561	9768	9804	10149	10290	10140	10222	10745	10562	10739	10662	10626	10792	10916	11055	10870	10898	11108	10847	10985	10961	10989	11078	11104	11309	11244	11205	10902	11347	11267	11060	11099	11111	11064	11097	10971	11143					APE1	23	420
1	A3	Time (s)	0.339	60.732	120.134	179.491	238.884	298.267	357.625	417.009	476.392	535.767	595.151	654.544	713.91	773.294	832.678	892.071	951.437	1010.83	1070.2	1129.59	1188.97	1248.33	1307.71	1367.1	1426.49	1485.88	1545.26	1604.64	1664.03	1723.41	1782.78	1842.17	1901.54	1960.92	2020.3	2079.68	2139.06	2198.45	2257.84	2317.19					No enzyme	31	357
1	A3	Result	18576	19528	20281	20951	21448	21889	22530	22636	23062	23484	23272	23831	23787	23920	24004	23663	23801	24130	24281	24484	24673	24210	24218	24353	24848	24325	24380	24524	24768	24865	24784	24286	24863	24670	24304	24601	24817	24668	24855	24963					No enzyme	8	347
1	A4	Time (s)	0.509	60.901	120.303	179.669	239.053	298.437	357.785	417.178	476.544	535.946	595.303	654.705	714.071	773.455	832.839	892.232	951.598	1010.99	1070.36	1129.75	1189.13	1248.49	1307.88	1367.27	1426.65	1486.04	1545.42	1604.79	1664.19	1723.56	1782.95	1842.33	1901.71	1961.07	2020.45	2079.83	2139.23	2198.62	2257.99	2317.37
1	A4	Result	27177	28300	29787	30597	31828	32486	33635	33706	35067	34274	34638	34807	35594	35367	36491	35508	35749	35637	36356	36826	36104	36168	36320	36154	37513	35884	35982	36858	36100	37311	36870	37365	36593	36596	36854	37264	37116	36623	36782	36512
1	A5	Time (s)	0.66	61.053	120.455	179.821	239.214	298.589	357.946	417.339	476.705	536.098	595.464	654.866	714.232	773.607	832.991	892.392	951.759	1011.14	1070.52	1129.91	1189.29	1248.65	1308.04	1367.43	1426.81	1486.2	1545.57	1604.95	1664.34	1723.72	1783.11	1842.5	1901.87	1961.24	2020.62	2079.99	2139.38	2198.78	2258.15	2317.52						Fluorescence at 0 min
1	A5	Result	33884	35652	37906	39021	39780	40838	41029	43327	43557	43911	44341	44713	46294	46145	45456	45489	46646	46696	46929	46118	47850	47407	46183	47660	47307	47902	47089	46580	47000	48067	46606	47593	48368	48161	46754	48440	47363	48553	47416	48270					Substrate concentration:	0	10
1	A6	Time (s)	0.821	61.214	120.616	179.982	239.366	298.75	358.098	417.491	476.857	536.259	595.625	655.017	714.384	773.767	833.151	892.544	951.91	1011.3	1070.67	1130.06	1189.45	1248.81	1308.19	1367.58	1426.96	1486.37	1545.73	1605.12	1664.5	1723.88	1783.26	1842.66	1902.03	1961.4	2020.78	2080.15	2139.54	2198.93	2258.31	2317.68					SMUG and APE1	37	768
1	A6	Result	46895	49753	52613	54669	57193	57566	60461	61635	60695	62752	65392	65122	65985	67121	67216	66089	67973	68069	65801	67470	68553	68584	70200	68998	68809	69985	68374	69075	70937	70743	70385	69717	71327	70264	69426	70607	70584	70597	70131	68939					SMUG and APE1	1	743
1	B1	Time (s)	1.839	62.232	121.634	180.991	240.384	299.767	359.107	418.517	477.866	537.267	596.634	656.026	715.392	774.776	834.16	893.553	952.919	1012.31	1071.68	1131.07	1190.45	1249.82	1309.2	1368.59	1427.97	1487.36	1546.74	1606.12	1665.51	1724.89	1784.27	1843.67	1903.04	1962.4	2021.78	2081.15	2140.55	2199.94	2259.31	2318.69					APE1	23	386
1	B1	Result	22	35	35	41	17	36	26	42	48	40	1	4	8	40	26	33	44	16	29	21	36	38	24	44	32	31	38	65	39	37	25	35	8	1	60	17	7	28	15	51					APE1	29	366
1	B2	Time (s)	1.669	62.062	121.464	180.821	240.214	299.598	358.937	418.339	477.696	537.089	596.455	655.857	715.223	774.607	833.991	893.384	952.75	1012.14	1071.51	1130.9	1190.29	1249.64	1309.03	1368.42	1427.8	1487.19	1546.57	1605.95	1665.33	1724.71	1784.1	1843.49	1902.86	1962.23	2021.61	2080.98	2140.38	2199.77	2259.14	2318.51					No enzyme	14	411
1	B2	Result	8201	8441	8723	9205	9444	9423	9606	9800	10385	10178	10136	10712	10446	10786	10708	10779	10557	10653	10605	10767	10849	10932	10751	10865	10972	11026	11171	10848	11100	10668	10928	10980	11182	11268	10920	11085	10788	10827	10882	11366					No enzyme	41	384
1	B3	Time (s)	1.5	61.892	121.294	180.642	240.044	299.428	358.767	418.169	477.526	536.919	596.285	655.687	715.053	774.428	833.821	893.205	952.571	1011.96	1071.34	1130.73	1190.12	1249.47	1308.85	1368.25	1427.63	1487.02	1546.4	1605.78	1665.16	1724.54	1783.93	1843.32	1902.69	1962.06	2021.44	2080.81	2140.2	2199.6	2258.97	2318.34
1	B3	Result	18187	19097	19843	20460	21188	21799	21418	22676	22595	22616	23213	23184	23520	23749	23527	23760	23978	23493	23834	24447	24018	23875	24052	24663	24198	24286	24105	23770	24471	24704	24339	24477	23795	24443	24615	24227	24253	24069	24360	24473
1	B4	Time (s)	1.321	61.714	121.116	180.473	239.875	299.259	358.589	418	477.357	536.75	596.116	655.509	714.875	774.259	833.642	893.035	952.401	1011.79	1071.16	1130.55	1189.94	1249.3	1308.68	1368.07	1427.45	1486.84	1546.22	1605.61	1664.99	1724.38	1783.76	1843.15	1902.52	1961.89	2021.27	2080.64	2140.03	2199.42	2258.79	2318.17					Subtraction of Fluorescence at 0 min from Fluorescence at 50 min
1	B4	Result	26026	27054	28872	29245	30452	31566	32624	33280	33331	33994	34144	34265	34878	35377	35515	35757	35881	36207	36204	35913	35937	36494	35905	36497	36228	38016	36601	36700	37113	36960	36653	36664	36975	36627	36962	37468	36741	36984	36946	36621					Substrate concentration:	0	10
1	B5	Time (s)	1.151	61.544	120.946	180.303	239.696	299.08	358.419	417.83	477.178	536.58	595.937	655.339	714.705	774.098	833.473	892.866	952.232	1011.62	1070.99	1130.38	1189.78	1249.12	1308.51	1367.9	1427.29	1486.68	1546.05	1605.43	1664.82	1724.2	1783.58	1842.97	1902.34	1961.72	2021.09	2080.47	2139.87	2199.25	2258.64	2318					SMUG and APE1	-17	10375
1	B5	Result	32594	34511	36860	37484	39542	40030	41809	41303	42375	42837	42706	42963	43816	44232	44098	44436	44704	45231	43712	45782	45128	45708	44812	46059	45637	45358	45584	44954	46010	45991	45426	45447	46501	46183	46942	47202	45590	45673	46247	46375					SMUG and APE1	50	10623
1	B6	Time (s)	0.982	61.375	120.776	180.142	239.526	298.91	358.259	417.651	477.017	536.419	595.785	655.178	714.544	773.928	833.312	892.705	952.071	1011.46	1070.83	1130.22	1189.61	1248.96	1308.35	1367.74	1427.12	1486.52	1545.89	1605.27	1664.66	1724.04	1783.42	1842.81	1902.19	1961.56	2020.93	2080.31	2139.7	2199.09	2258.46	2317.84					APE1	28	-27
1	B6	Result	44815	48303	50280	52085	55568	56941	58708	59440	61606	61506	64614	64896	64454	66838	68185	67185	68167	67280	68601	69386	70699	68548	69794	70883	70015	70283	70256	71693	72497	71074	72448	71366	71620	71002	70845	72274	73005	72082	73089	72673					APE1	-6	54
1	C1	Time (s)	2.009	62.401	121.803	181.16	240.562	299.946	359.276	418.687	478.035	537.437	596.803	656.196	715.562	774.946	834.33	893.723	953.089	1012.48	1071.85	1131.24	1190.62	1249.99	1309.37	1368.76	1428.14	1487.53	1546.91	1606.29	1665.68	1725.06	1784.45	1843.84	1903.2	1962.58	2021.95	2081.33	2140.72	2200.11	2259.49	2318.86					No enzyme	17	-54
1	C1	Result	29	38	2	26	20	26	30	26	29	68	14	33	36	37	52	49	37	21	70	17	48	63	30	22	59	30	27	38	52	27	5	48	9	28	38	32	42	32	67	51					No enzyme	-33	-37
1	C2	Time (s)	2.178	62.571	121.973	181.33	240.732	300.116	359.446	418.857	478.205	537.607	596.973	656.366	715.732	775.116	834.5	893.892	953.259	1012.65	1072.02	1131.41	1190.79	1250.16	1309.54	1368.93	1428.31	1487.7	1547.09	1606.46	1665.85	1725.23	1784.62	1844.01	1903.38	1962.75	2022.12	2081.5	2140.89	2200.28	2259.66	2319.03
1	C2	Result	457	371	453	415	406	368	395	431	440	391	393	366	378	332	432	380	454	388	438	422	427	419	408	397	456	407	431	392	410	397	486	428	425	477	402	419	424	394	436	359
1	C3	Time (s)	2.348	62.741	122.142	181.5	240.901	300.285	359.616	419.026	478.375	537.776	597.142	656.535	715.901	775.285	834.669	894.062	953.428	1012.82	1072.19	1131.58	1190.96	1250.33	1309.7	1369.1	1428.49	1487.87	1547.26	1606.63	1666.02	1725.4	1784.79	1844.18	1903.54	1962.92	2022.29	2081.67	2141.06	2200.45	2259.83	2319.2
1	C3	Result	825	748	821	751	726	796	844	795	746	799	766	804	752	848	782	727	888	820	829	819	863	792	836	801	821	850	867	851	801	816	850	874	830	796	951	874	802	844	905	807
1	C4	Time (s)	2.517	62.91	122.312	181.669	241.071	300.455	359.794	419.196	478.544	537.946	597.312	656.714	716.071	775.455	834.839	894.232	953.598	1012.99	1072.36	1131.75	1191.13	1250.5	1309.88	1369.28	1428.66	1488.04	1547.43	1606.8	1666.19	1725.57	1784.95	1844.35	1903.71	1963.09	2022.46	2081.84	2141.23	2200.62	2260	2319.37
1	C4	Result	1253	1191	1244	1145	1306	1230	1244	1099	1233	1254	1119	1187	1167	1260	1266	1211	1208	1235	1232	1269	1288	1252	1261	1299	1271	1178	1281	1184	1172	1240	1347	1310	1324	1247	1259	1289	1296	1353	1209	1289
1	C5	Time (s)	2.687	63.08	122.482	181.839	241.241	300.625	359.964	419.366	478.723	538.116	597.482	656.884	716.241	775.625	835.009	894.401	953.767	1013.16	1072.53	1131.92	1191.3	1250.67	1310.04	1369.45	1428.83	1488.2	1547.6	1606.97	1666.36	1725.74	1785.12	1844.52	1903.88	1963.26	2022.63	2082.01	2141.4	2200.78	2260.17	2319.53
1	C5	Result	1414	1597	1627	1632	1586	1587	1444	1588	1598	1539	1600	1534	1658	1778	1566	1760	1630	1630	1592	1685	1614	1513	1617	1623	1636	1609	1636	1610	1633	1750	1711	1715	1650	1657	1737	1621	1611	1710	1647	1695
1	C6	Time (s)	2.857	63.259	122.651	182.009	241.41	300.794	360.134	419.535	478.892	538.285	597.651	657.053	716.41	775.794	835.187	894.571	953.937	1013.33	1072.7	1132.09	1191.47	1250.84	1310.21	1369.62	1429	1488.38	1547.77	1607.14	1666.53	1725.91	1785.29	1844.69	1904.05	1963.43	2022.8	2082.18	2141.57	2200.95	2260.34	2319.7
1	C6	Result	2384	2356	2469	2329	2498	2386	2402	2355	2469	2398	2478	2522	2552	2632	2519	2421	2409	2634	2516	2557	2548	2489	2641	2657	2570	2502	2725	2564	2699	2538	2589	2633	2564	2636	2637	2705	2611	2643	2564	2688
1	D1	Time (s)	3.892	64.285	123.687	183.044	242.446	301.821	361.16	420.571	479.919	539.321	598.687	658.089	717.446	776.83	836.214	895.607	954.973	1014.37	1073.73	1133.12	1192.51	1251.87	1311.25	1370.64	1430.03	1489.41	1548.79	1608.17	1667.56	1726.94	1786.32	1845.72	1905.08	1964.45	2023.83	2083.2	2142.61	2201.99	2261.38	2320.74
1	D1	Result	28	2	1	1	24	63	37	27	27	38	43	7	27	14	47	42	32	51	42	37	33	47	1	38	38	29	16	17	15	17	1	38	1	24	8	31	18	9	3	23
1	D2	Time (s)	3.723	64.116	123.517	182.875	242.267	301.651	360.991	420.401	479.75	539.142	598.517	657.91	717.276	776.66	836.044	895.437	954.803	1014.2	1073.56	1132.95	1192.34	1251.7	1311.08	1370.47	1429.86	1489.24	1548.62	1608	1667.38	1726.77	1786.15	1845.54	1904.91	1964.29	2023.66	2083.03	2142.44	2201.82	2261.2	2320.56
1	D2	Result	396	311	470	327	377	390	425	334	375	435	373	398	467	427	468	379	423	471	426	374	445	448	452	417	443	364	386	373	363	419	369	376	377	407	446	462	427	407	358	420
1	D3	Time (s)	3.553	63.946	123.339	182.705	242.098	301.482	360.821	420.223	479.58	538.973	598.339	657.741	717.098	776.482	835.875	895.259	954.634	1014.02	1073.39	1132.78	1192.17	1251.53	1310.9	1370.29	1429.69	1489.07	1548.45	1607.83	1667.21	1726.6	1785.98	1845.38	1904.74	1964.12	2023.49	2082.87	2142.27	2201.64	2261.03	2320.39
1	D3	Result	755	852	802	885	855	816	909	909	824	842	830	841	795	823	835	871	853	874	890	965	919	737	830	887	844	910	841	911	909	860	898	910	840	877	938	876	934	895	899	829
1	D4	Time (s)	3.375	63.767	123.169	182.526	241.928	301.312	360.651	420.053	479.401	538.803	598.169	657.571	716.928	776.312	835.705	895.089	954.455	1013.85	1073.21	1132.61	1191.99	1251.36	1310.73	1370.12	1429.52	1488.89	1548.29	1607.65	1667.04	1726.43	1785.81	1845.2	1904.57	1963.95	2023.31	2082.69	2142.09	2201.47	2260.86	2320.22
1	D4	Result	1157	1233	1223	1100	1133	1138	1222	1196	1220	1200	1207	1216	1249	1269	1278	1219	1179	1215	1210	1206	1162	1259	1275	1272	1237	1340	1313	1225	1432	1289	1216	1249	1367	1327	1226	1235	1278	1289	1235	1254
1	D5	Time (s)	3.205	63.598	123	182.357	241.75	301.134	360.473	419.884	479.232	538.634	598	657.392	716.759	776.142	835.526	894.919	954.285	1013.68	1073.04	1132.44	1191.82	1251.18	1310.56	1369.95	1429.34	1488.72	1548.11	1607.48	1666.88	1726.26	1785.63	1845.03	1904.39	1963.77	2023.14	2082.52	2141.92	2201.3	2260.69	2320.04
1	D5	Result	1679	1685	1538	1597	1555	1571	1615	1530	1458	1591	1644	1557	1513	1580	1528	1616	1574	1658	1592	1619	1721	1530	1568	1644	1725	1570	1589	1676	1612	1631	1714	1648	1584	1800	1712	1814	1632	1578	1746	1700
1	D6	Time (s)	3.035	63.428	122.821	182.187	241.58	300.964	360.303	419.714	479.062	538.455	597.821	657.223	716.589	775.973	835.357	894.75	954.116	1013.5	1072.88	1132.27	1191.65	1251.01	1310.39	1369.79	1429.17	1488.55	1547.94	1607.31	1666.7	1726.08	1785.46	1844.86	1904.22	1963.6	2022.97	2082.35	2141.75	2201.13	2260.52	2319.88
1	D6	Result	2447	2369	2438	2402	2307	2569	2617	2534	2502	2426	2508	2575	2493	2531	2569	2445	2451	2616	2481	2538	2590	2511	2634	2425	2616	2485	2537	2525	2577	2507	2662	2530	2543	2502	2775	2557	2705	2654	2850	2582
1	E1	Time (s)	4.062	64.455	123.857	183.214	242.616	302	361.33	420.741	480.089	539.491	598.857	658.259	717.616	777	836.392	895.776	955.142	1014.53	1073.9	1133.29	1192.68	1252.04	1311.42	1370.81	1430.2	1489.58	1548.97	1608.34	1667.73	1727.12	1786.5	1845.89	1905.25	1964.62	2024	2083.38	2142.78	2202.16	2261.54	2320.91			Time	0 nM	10 nM	20 nM	30 nM
1	E1	Result	50	37	30	33	35	30	38	14	34	3	5	60	40	43	42	37	7	23	30	31	16	16	28	33	15	1	1	41	20	28	22	1	27	55	31	7	47	7	27	31			0	37	768	1792	2337
1	E2	Time (s)	4.232	64.625	124.026	183.384	242.785	302.169	361.509	420.91	480.259	539.66	599.026	658.428	717.785	777.169	836.562	895.946	955.312	1014.71	1074.07	1133.46	1192.85	1252.21	1311.59	1370.98	1430.38	1489.75	1549.14	1608.51	1667.9	1727.29	1786.67	1846.06	1905.42	1964.79	2024.17	2083.54	2142.95	2202.33	2261.71	2321.08			51.964	34	1626	3636	5271
1	E2	Result	393	378	388	384	377	370	302	364	372	351	372	361	352	381	400	377	404	329	461	333	289	380	373	370	356	407	362	331	361	365	391	411	394	370	316	426	352	358	358	357			108.286	28	2799	6067	8732
1	E3	Time (s)	4.401	64.794	124.196	183.553	242.955	302.339	361.678	421.08	480.428	539.83	599.196	658.598	717.955	777.339	836.732	896.116	955.482	1014.88	1074.24	1133.63	1193.02	1252.38	1311.76	1371.15	1430.54	1489.92	1549.31	1608.68	1668.07	1727.45	1786.84	1846.23	1905.59	1964.96	2024.34	2083.71	2143.12	2202.5	2261.88	2321.25			167.58	32	3741	8658	12378
1	E3	Result	733	728	742	745	797	778	767	901	721	821	764	647	753	661	743	847	657	766	757	792	712	728	687	708	774	742	724	724	715	688	697	841	774	728	848	703	729	774	753	753			226.973	27	4982	10935	15695
1	E4	Time (s)	4.571	64.964	124.366	183.723	243.125	302.509	361.848	421.25	480.598	540	599.366	658.767	718.125	777.509	836.901	896.285	955.651	1015.04	1074.42	1133.8	1193.19	1252.55	1311.93	1371.32	1430.71	1490.09	1549.48	1608.85	1668.24	1727.62	1787.01	1846.4	1905.77	1965.13	2024.51	2083.88	2143.28	2202.67	2262.05	2321.42			286.348	18	5647	12789	18505
1	E4	Result	1025	1140	986	1136	1118	1100	1157	1047	1165	1056	1117	1175	1008	1100	1086	1139	1033	1137	997	1092	1099	1089	1058	1058	1121	1071	1035	1106	1132	1152	1229	1048	1188	1074	1008	1128	1052	1043	1123	1186			345.732	14	6395	14390	20873
1	E5	Time (s)	4.741	65.134	124.535	183.892	243.294	302.678	362.017	421.419	480.767	540.169	599.535	658.937	718.294	777.678	837.071	896.455	955.821	1015.21	1074.58	1133.97	1193.36	1252.72	1312.1	1371.49	1430.88	1490.26	1549.65	1609.02	1668.41	1727.79	1787.18	1846.57	1905.94	1965.3	2024.68	2084.05	2143.45	2202.84	2262.22	2321.59			405.125	51	7022	15895	23301
1	E5	Result	1374	1382	1310	1444	1357	1433	1356	1507	1430	1429	1422	1509	1406	1447	1534	1387	1497	1313	1267	1291	1377	1371	1520	1466	1413	1409	1413	1379	1412	1368	1324	1505	1554	1290	1296	1526	1382	1484	1371	1459			464.491	1	7876	17609	25318
1	E6	Time (s)	4.91	65.303	124.705	184.062	243.464	302.848	362.187	421.589	480.946	540.339	599.714	659.107	718.464	777.848	837.241	896.625	955.991	1015.38	1074.76	1134.14	1193.53	1252.89	1312.27	1371.66	1431.05	1490.43	1549.82	1609.19	1668.58	1727.96	1787.35	1846.74	1906.11	1965.47	2024.86	2084.22	2143.62	2203.01	2262.39	2321.76			523.83	43	8350	18580	26690
1	E6	Result	2180	2398	2244	2351	2146	2114	2222	2251	2198	2113	2080	2086	2155	2291	2200	2112	2272	2121	2249	2238	2158	2189	2172	2089	2324	2131	2157	2137	2205	2205	2278	2176	2306	2237	2110	2257	2124	2330	2290	2257			583.13	3	8401	18576	27177
1	F1	Time (s)	5.946	66.339	125.741	185.098	244.5	303.884	363.223	422.625	481.973	541.375	600.741	660.142	719.5	778.884	838.276	897.66	957.026	1016.42	1075.79	1135.18	1194.56	1253.92	1313.29	1372.7	1432.08	1491.46	1550.85	1610.22	1669.62	1728.99	1788.38	1847.78	1907.13	1966.51	2025.88	2085.26	2144.66	2204.04	2263.43	2322.79			642.43	17	8742	19528	28300
1	F1	Result	31	37	10	12	2	29	1	5	27	49	35	1	55	27	19	4	42	22	36	19	28	40	32	16	7	29	1	9	38	33	29	17	45	1	14	24	5	36	37	8			701.73	23	9133	20281	29787
1	F2	Time (s)	5.776	66.169	125.571	184.919	244.321	303.705	363.044	422.455	481.803	541.196	600.571	659.973	719.33	778.714	838.098	897.491	956.857	1016.25	1075.62	1135.01	1194.39	1253.75	1313.12	1372.52	1431.91	1491.29	1550.68	1610.05	1669.44	1728.82	1788.2	1847.6	1906.96	1966.34	2025.71	2085.09	2144.49	2203.88	2263.25	2322.62			761.03	49	9561	20951	30597
1	F2	Result	328	366	361	370	372	405	393	437	367	388	378	391	331	368	378	349	393	370	405	386	371	403	374	361	335	376	350	376	333	312	396	318	366	336	400	416	382	415	368	347			820.33	38	9768	21448	31828
1	F3	Time (s)	5.607	65.991	125.392	184.75	244.151	303.535	362.875	422.276	481.634	541.026	600.392	659.794	719.16	778.544	837.928	897.312	956.687	1016.07	1075.45	1134.83	1194.22	1253.58	1312.95	1372.35	1431.74	1491.12	1550.51	1609.88	1669.27	1728.65	1788.04	1847.43	1906.79	1966.17	2025.54	2084.92	2144.32	2203.7	2263.08	2322.45			879.63	47	9804	21889	32486
1	F3	Result	751	765	718	707	769	673	727	776	826	657	783	799	765	740	717	712	666	825	746	709	722	776	770	772	809	752	714	692	792	811	758	665	713	685	771	755	676	746	767	757			938.93	35	10149	22530	33635
1	F4	Time (s)	5.428	65.821	125.223	184.58	243.982	303.366	362.705	422.107	481.455	540.857	600.223	659.625	718.982	778.366	837.759	897.142	956.509	1015.9	1075.27	1134.66	1194.04	1253.41	1312.78	1372.18	1431.56	1490.95	1550.34	1609.7	1669.1	1728.48	1787.87	1847.26	1906.62	1965.99	2025.37	2084.74	2144.14	2203.53	2262.91	2322.28			998.23	29	10290	22636	33706
1	F4	Result	1085	1058	1119	1139	1023	1062	1105	1115	1036	1108	1095	1099	1114	1155	974	1058	1094	1139	1092	1191	1086	1123	1013	1096	1082	1097	1116	1064	1102	1037	1129	1025	1127	1127	1105	1036	991	1079	1057	1045			1057.53	27	10140	23062	35067
1	F5	Time (s)	5.259	65.651	125.053	184.41	243.812	303.187	362.526	421.937	481.285	540.687	600.053	659.455	718.812	778.196	837.58	896.973	956.339	1015.73	1075.1	1134.49	1193.88	1253.23	1312.61	1372.01	1431.39	1490.78	1550.16	1609.54	1668.92	1728.3	1787.69	1847.08	1906.45	1965.82	2025.2	2084.57	2143.97	2203.36	2262.74	2322.1			1116.83	7	10222	23484	34274
1	F5	Result	1417	1473	1328	1332	1345	1327	1309	1458	1418	1468	1396	1419	1411	1458	1451	1382	1390	1349	1341	1303	1519	1387	1380	1466	1375	1365	1323	1422	1491	1430	1480	1349	1390	1494	1382	1449	1447	1374	1465	1466			1176.13	2	10745	23272	34638
1	F6	Time (s)	5.089	65.482	124.875	184.241	243.634	303.017	362.357	421.767	481.116	540.509	599.884	659.276	718.642	778.026	837.41	896.794	956.169	1015.56	1074.93	1134.31	1193.7	1253.06	1312.44	1371.83	1431.22	1490.61	1549.99	1609.37	1668.75	1728.13	1787.52	1846.91	1906.28	1965.65	2025.03	2084.4	2143.8	2203.19	2262.56	2321.93			1235.43	33	10562	23831	34807
1	F6	Result	2225	2236	2358	2238	2224	2237	2398	2375	2161	2293	2248	2292	2229	2252	2416	2321	2316	2271	2310	2262	2309	2221	2315	2346	2277	2438	2406	2273	2311	2248	2225	2272	2273	2282	2367	2190	2426	2235	2448	2235			1294.73	34	10739	23787	35594
																																													1354.03	22	10662	23920	35367
																																													1413.33	6	10626	24004	36491
																																													1472.63	42	10792	23663	35508
																																													1531.93	13	10916	23801	35749
																																													1591.23	42	11055	24130	35637
																																													1650.53	42	10870	24281	36356
																																													1709.83	52	10898	24484	36826
																																													1769.13	33	11108	24673	36104
																																													1828.43	22	10847	24210	36168
																																													1887.73	26	10985	24218	36320
																																													1947.03	1	10961	24353	36154
																																													2006.33	48	10989	24848	37513
																																													2065.63	33	11078	24325	35884
																																													2124.93	30	11104	24380	35982
																																													2184.23	24	11309	24524	36858
																																													2243.53	35	11244	24768	36100
																																													2302.83	55	11205	24865	37311
																																													2362.13	4	10902	24784	36870
																																													2421.43	8	11347	24286	37365
																																													2480.73	1	11267	24863	36593
																																													2540.03	27	11060	24670	36596
																																													2599.33	2	11099	24304	36854
																																													2658.63	26	11111	24601	37264
																																													2717.93	53	11064	24817	37116
																																													2777.23	56	11097	24668	36623
																																													2836.53	46	10971	24855	36782
																																													2895.83	20	11143	24963	36512
[truncated: 5 more columns]

## Sheet: Info
DNA_glycosylase_384_kinetics(1)
2025-12-18 16:21:25
Assay was completed successfully.
Info
Instrument
Instrument serial number	3140045
Instrument firmware version	109
Software
Version	1.3.0.0
Plate
Wells	384 (16x24)
Manufacturer	General
Name
A1 offset (µm)	12130;8990
Well distance (µm)	4500
Well diameter (µm)	3500
Operations
Kinetics by plate
Cycles	10
Interval (s)	60
Shake	No shake
Fluorescence
Technology	Fluorescence
Excitation	485/10 nm
Excitation aperture	Default
Emission	535/20 nm
Emission aperture	Default
Mirror	Automatic
Flashes	10
Lamp power	Default
Read mode	Top
Focus (mm)	Default
PMT voltage	Default
End kinetics
Kinetics by plate
Cycles	40
Interval (s)	60
Shake	No shake
Fluorescence 1
Technology	Fluorescence
Excitation	485/10 nm
Excitation aperture	Default
Emission	535/20 nm
Emission aperture	Default
Mirror	Automatic
Flashes	10
Lamp power	Default
Read mode	Top
Focus (mm)	Default
PMT voltage	Default
End kinetics
