# Supplementary material for: Structural basis for uracil removal from DNA by human SMUG1
Source: Nat Commun. 2026 Jun 2;17:4809. doi: 10.1038/s41467-026-72937-0 (PMC13230825; doi:10.1038/s41467-026-72937-0)
Supplement: Supplementary file 4 — Source Data [file 41467_2026_72937_MOESM4_ESM.zip › Source Data SMUG1/Table 1, Supplementary Table 6, Supplementary Figure 14/SMUG1 R215A MST/SMUG1 R215A_THF-abasic site analog, dsDNA_DoseResponseRawDataFlat.xlsx]

## Sheet: RawData
Project-Name	AnalysisSet	AnalysisSetType	EvaluationStrategy	MergeSet	Run	OriginOfData	CapillaryIndex	DateOfMeasurement	ColdRegionStart	ColdRegionEnd	HotRegionStart	HotRegionEnd	MSTPower	ExcitationPower	MeasuredTemperature	Target	TargetConcentration	Ligand	LigandConcentration	Fnorm	ExportedOn	BleachingRate	InitialFluorescence(MST)
	SMUG1 R215A	MST	Manual	THF-abasic site analog, dsDNA	oligo3_5_SMUG1 inactive (#62)	C:\Users\nanotemper\Documents\Saher Pal\smug expertmode.moc	1	2017-11-15 17:26:46	-1	0	4	5	Medium	40	20.99	oligo3	5 nM	SMUG1 inactive	4.3e-06	877.879	2026-01-13 20:59:33	1.60455	243.697
	SMUG1 R215A	MST	Manual	THF-abasic site analog, dsDNA	oligo3_5_SMUG1 inactive (#62)	C:\Users\nanotemper\Documents\Saher Pal\smug expertmode.moc	2	2017-11-15 17:27:16	-1	0	4	5	Medium	40	20.99	oligo3	5 nM	SMUG1 inactive	2.15e-06	867.413	2026-01-13 20:59:33	1.57928	242.973
	SMUG1 R215A	MST	Manual	THF-abasic site analog, dsDNA	oligo3_5_SMUG1 inactive (#62)	C:\Users\nanotemper\Documents\Saher Pal\smug expertmode.moc	3	2017-11-15 17:27:46	-1	0	4	5	Medium	40	20.99	oligo3	5 nM	SMUG1 inactive	1.075e-06	859.973	2026-01-13 20:59:33	1.5242	239.075
	SMUG1 R215A	MST	Manual	THF-abasic site analog, dsDNA	oligo3_5_SMUG1 inactive (#62)	C:\Users\nanotemper\Documents\Saher Pal\smug expertmode.moc	4	2017-11-15 17:28:17	-1	0	4	5	Medium	40	20.99	oligo3	5 nM	SMUG1 inactive	5.375e-07	855.834	2026-01-13 20:59:33	1.52638	237.406
	SMUG1 R215A	MST	Manual	THF-abasic site analog, dsDNA	oligo3_5_SMUG1 inactive (#62)	C:\Users\nanotemper\Documents\Saher Pal\smug expertmode.moc	5	2017-11-15 17:28:48	-1	0	4	5	Medium	40	20.99	oligo3	5 nM	SMUG1 inactive	2.6875e-07	853.723	2026-01-13 20:59:33	1.51108	235.045
	SMUG1 R215A	MST	Manual	THF-abasic site analog, dsDNA	oligo3_5_SMUG1 inactive (#62)	C:\Users\nanotemper\Documents\Saher Pal\smug expertmode.moc	6	2017-11-15 17:29:19	-1	0	4	5	Medium	40	20.99	oligo3	5 nM	SMUG1 inactive	1.343e-07	854.963	2026-01-13 20:59:33	1.50544	238.588
	SMUG1 R215A	MST	Manual	THF-abasic site analog, dsDNA	oligo3_5_SMUG1 inactive (#62)	C:\Users\nanotemper\Documents\Saher Pal\smug expertmode.moc	7	2017-11-15 17:29:49	-1	0	4	5	Medium	40	20.99	oligo3	5 nM	SMUG1 inactive	6.72e-08	854.472	2026-01-13 20:59:33	1.54531	238.007
	SMUG1 R215A	MST	Manual	THF-abasic site analog, dsDNA	oligo3_5_SMUG1 inactive (#62)	C:\Users\nanotemper\Documents\Saher Pal\smug expertmode.moc	8	2017-11-15 17:30:20	-1	0	4	5	Medium	40	20.99	oligo3	5 nM	SMUG1 inactive	3.36e-08	853.578	2026-01-13 20:59:33	1.56581	241.561
	SMUG1 R215A	MST	Manual	THF-abasic site analog, dsDNA	oligo3_5_SMUG1 inactive (#62)	C:\Users\nanotemper\Documents\Saher Pal\smug expertmode.moc	9	2017-11-15 17:30:51	-1	0	4	5	Medium	40	20.99	oligo3	5 nM	SMUG1 inactive	1.68e-08	854.286	2026-01-13 20:59:33	1.58339	233.517
	SMUG1 R215A	MST	Manual	THF-abasic site analog, dsDNA	oligo3_5_SMUG1 inactive (#62)	C:\Users\nanotemper\Documents\Saher Pal\smug expertmode.moc	10	2017-11-15 17:31:21	-1	0	4	5	Medium	40	20.99	oligo3	5 nM	SMUG1 inactive	8.4e-09	853.889	2026-01-13 20:59:33	1.61288	230.809
	SMUG1 R215A	MST	Manual	THF-abasic site analog, dsDNA	oligo3_5_SMUG1 inactive (#62)	C:\Users\nanotemper\Documents\Saher Pal\smug expertmode.moc	11	2017-11-15 17:31:52	-1	0	4	5	Medium	40	20.99	oligo3	5 nM	SMUG1 inactive	4.2e-09	853.814	2026-01-13 20:59:33	1.49726	237.633
	SMUG1 R215A	MST	Manual	THF-abasic site analog, dsDNA	oligo3_5_SMUG1 inactive (#62)	C:\Users\nanotemper\Documents\Saher Pal\smug expertmode.moc	12	2017-11-15 17:32:23	-1	0	4	5	Medium	40	20.99	oligo3	5 nM	SMUG1 inactive	2.4e-09	853.772	2026-01-13 20:59:33	1.69851	227.257
	SMUG1 R215A	MST	Manual	THF-abasic site analog, dsDNA	oligo3_5_SMUG1 inactive (#62)	C:\Users\nanotemper\Documents\Saher Pal\smug expertmode.moc	13	2017-11-15 17:32:54	-1	0	4	5	Medium	40	20.99	oligo3	5 nM	SMUG1 inactive	1.2e-09	853.544	2026-01-13 20:59:33	1.65771	216.392
	SMUG1 R215A	MST	Manual	THF-abasic site analog, dsDNA	oligo3_5_SMUG1 inactive (#62)	C:\Users\nanotemper\Documents\Saher Pal\smug expertmode.moc	14	2017-11-15 17:33:24	-1	0	4	5	Medium	40	20.99	oligo3	5 nM	SMUG1 inactive	6e-10	854.114	2026-01-13 20:59:33	1.75463	227.866
	SMUG1 R215A	MST	Manual	THF-abasic site analog, dsDNA	oligo3_5_SMUG1 inactive (#62)	C:\Users\nanotemper\Documents\Saher Pal\smug expertmode.moc	15	2017-11-15 17:33:55	-1	0	4	5	Medium	40	20.99	oligo3	5 nM	SMUG1 inactive	3e-10	853.566	2026-01-13 20:59:33	1.44377	228.6
	SMUG1 R215A	MST	Manual	THF-abasic site analog, dsDNA	oligo3_5_SMUG1 inactive (#62)	C:\Users\nanotemper\Documents\Saher Pal\smug expertmode.moc	16	2017-11-15 17:34:26	-1	0	4	5	Medium	40	20.99	oligo3	5 nM	SMUG1 inactive	1.5e-10	854.209	2026-01-13 20:59:33	1.54484	230.065
	SMUG1 R215A	MST	Manual	THF-abasic site analog, dsDNA	oligo3_5_SMUG1 Rmut (#87)	C:\Users\nanotemper\Documents\Saher Pal\smug expertmode.moc	1	2017-11-15 19:02:18	-1	0	4	5	Medium	40	23.62	oligo3	5 nM	SMUG1 Rmut	1.72e-05	892.944	2026-01-13 20:59:33	1.46283	215.652
	SMUG1 R215A	MST	Manual	THF-abasic site analog, dsDNA	oligo3_5_SMUG1 Rmut (#87)	C:\Users\nanotemper\Documents\Saher Pal\smug expertmode.moc	2	2017-11-15 19:02:48	-1	0	4	5	Medium	40	23.62	oligo3	5 nM	SMUG1 Rmut	8.6e-06	886.993	2026-01-13 20:59:33	1.5628	212.385
	SMUG1 R215A	MST	Manual	THF-abasic site analog, dsDNA	oligo3_5_SMUG1 Rmut (#87)	C:\Users\nanotemper\Documents\Saher Pal\smug expertmode.moc	3	2017-11-15 19:03:19	-1	0	4	5	Medium	40	23.62	oligo3	5 nM	SMUG1 Rmut	4.3e-06	877.02	2026-01-13 20:59:33	1.62404	206.567
	SMUG1 R215A	MST	Manual	THF-abasic site analog, dsDNA	oligo3_5_SMUG1 Rmut (#87)	C:\Users\nanotemper\Documents\Saher Pal\smug expertmode.moc	4	2017-11-15 19:03:49	-1	0	4	5	Medium	40	23.62	oligo3	5 nM	SMUG1 Rmut	2.15e-06	866.367	2026-01-13 20:59:33	1.57333	205.046
	SMUG1 R215A	MST	Manual	THF-abasic site analog, dsDNA	oligo3_5_SMUG1 Rmut (#87)	C:\Users\nanotemper\Documents\Saher Pal\smug expertmode.moc	5	2017-11-15 19:04:20	-1	0	4	5	Medium	40	23.62	oligo3	5 nM	SMUG1 Rmut	1.075e-06	855.473	2026-01-13 20:59:33	1.55025	201.517
	SMUG1 R215A	MST	Manual	THF-abasic site analog, dsDNA	oligo3_5_SMUG1 Rmut (#87)	C:\Users\nanotemper\Documents\Saher Pal\smug expertmode.moc	6	2017-11-15 19:04:51	-1	0	4	5	Medium	40	23.62	oligo3	5 nM	SMUG1 Rmut	5.375e-07	849.75	2026-01-13 20:59:33	1.55751	194.306
	SMUG1 R215A	MST	Manual	THF-abasic site analog, dsDNA	oligo3_5_SMUG1 Rmut (#87)	C:\Users\nanotemper\Documents\Saher Pal\smug expertmode.moc	7	2017-11-15 19:05:21	-1	0	4	5	Medium	40	23.62	oligo3	5 nM	SMUG1 Rmut	2.6875e-07	846.24	2026-01-13 20:59:33	1.72837	201.55
	SMUG1 R215A	MST	Manual	THF-abasic site analog, dsDNA	oligo3_5_SMUG1 Rmut (#87)	C:\Users\nanotemper\Documents\Saher Pal\smug expertmode.moc	8	2017-11-15 19:05:52	-1	0	4	5	Medium	40	23.62	oligo3	5 nM	SMUG1 Rmut	1.343e-07	844.67	2026-01-13 20:59:33	1.75672	200.027
	SMUG1 R215A	MST	Manual	THF-abasic site analog, dsDNA	oligo3_5_SMUG1 Rmut (#87)	C:\Users\nanotemper\Documents\Saher Pal\smug expertmode.moc	9	2017-11-15 19:06:23	-1	0	4	5	Medium	40	23.62	oligo3	5 nM	SMUG1 Rmut	6.72e-08	845.685	2026-01-13 20:59:33	1.41779	198.47
	SMUG1 R215A	MST	Manual	THF-abasic site analog, dsDNA	oligo3_5_SMUG1 Rmut (#87)	C:\Users\nanotemper\Documents\Saher Pal\smug expertmode.moc	10	2017-11-15 19:06:54	-1	0	4	5	Medium	40	23.62	oligo3	5 nM	SMUG1 Rmut	3.36e-08	844.79	2026-01-13 20:59:33	1.47566	197.873
	SMUG1 R215A	MST	Manual	THF-abasic site analog, dsDNA	oligo3_5_SMUG1 Rmut (#87)	C:\Users\nanotemper\Documents\Saher Pal\smug expertmode.moc	11	2017-11-15 19:07:24	-1	0	4	5	Medium	40	23.62	oligo3	5 nM	SMUG1 Rmut	1.68e-08	846.577	2026-01-13 20:59:33	1.49148	202.501
	SMUG1 R215A	MST	Manual	THF-abasic site analog, dsDNA	oligo3_5_SMUG1 Rmut (#87)	C:\Users\nanotemper\Documents\Saher Pal\smug expertmode.moc	12	2017-11-15 19:07:55	-1	0	4	5	Medium	40	23.62	oligo3	5 nM	SMUG1 Rmut	8.4e-09	845.899	2026-01-13 20:59:33	1.57836	192.347
	SMUG1 R215A	MST	Manual	THF-abasic site analog, dsDNA	oligo3_5_SMUG1 Rmut (#87)	C:\Users\nanotemper\Documents\Saher Pal\smug expertmode.moc	13	2017-11-15 19:08:26	-1	0	4	5	Medium	40	23.62	oligo3	5 nM	SMUG1 Rmut	4.2e-09	846.627	2026-01-13 20:59:33	1.55917	195.76
	SMUG1 R215A	MST	Manual	THF-abasic site analog, dsDNA	oligo3_5_SMUG1 Rmut (#87)	C:\Users\nanotemper\Documents\Saher Pal\smug expertmode.moc	14	2017-11-15 19:08:56	-1	0	4	5	Medium	40	23.62	oligo3	5 nM	SMUG1 Rmut	2.4e-09	846.683	2026-01-13 20:59:33	1.66835	193.608
	SMUG1 R215A	MST	Manual	THF-abasic site analog, dsDNA	oligo3_5_SMUG1 Rmut (#87)	C:\Users\nanotemper\Documents\Saher Pal\smug expertmode.moc	15	2017-11-15 19:09:27	-1	0	4	5	Medium	40	23.62	oligo3	5 nM	SMUG1 Rmut	1.2e-09	846.005	2026-01-13 20:59:33	1.37714	193.739
	SMUG1 R215A	MST	Manual	THF-abasic site analog, dsDNA	oligo3_5_SMUG1 Rmut (#87)	C:\Users\nanotemper\Documents\Saher Pal\smug expertmode.moc	16	2017-11-15 19:09:58	-1	0	4	5	Medium	40	23.62	oligo3	5 nM	SMUG1 Rmut	6e-10	846.364	2026-01-13 20:59:33	1.59083	192.966
	SMUG1 R215A	MST	Manual	THF-abasic site analog, dsDNA	oligo3_5_SMUG1 Rmut (#89)	C:\Users\nanotemper\Documents\Saher Pal\smug expertmode.moc	1	2017-11-15 20:04:47	-1	0	4	5	Medium	40	23.78	oligo3	5 nM	SMUG1 Rmut	1.72e-05	892.479	2026-01-13 20:59:33	1.4961	223.051
	SMUG1 R215A	MST	Manual	THF-abasic site analog, dsDNA	oligo3_5_SMUG1 Rmut (#89)	C:\Users\nanotemper\Documents\Saher Pal\smug expertmode.moc	2	2017-11-15 20:05:17	-1	0	4	5	Medium	40	23.78	oligo3	5 nM	SMUG1 Rmut	8.6e-06	885.993	2026-01-13 20:59:33	1.42269	220.536
	SMUG1 R215A	MST	Manual	THF-abasic site analog, dsDNA	oligo3_5_SMUG1 Rmut (#89)	C:\Users\nanotemper\Documents\Saher Pal\smug expertmode.moc	3	2017-11-15 20:05:48	-1	0	4	5	Medium	40	23.78	oligo3	5 nM	SMUG1 Rmut	4.3e-06	876.653	2026-01-13 20:59:33	1.57587	221.282
	SMUG1 R215A	MST	Manual	THF-abasic site analog, dsDNA	oligo3_5_SMUG1 Rmut (#89)	C:\Users\nanotemper\Documents\Saher Pal\smug expertmode.moc	4	2017-11-15 20:06:19	-1	0	4	5	Medium	40	23.78	oligo3	5 nM	SMUG1 Rmut	2.15e-06	865.028	2026-01-13 20:59:33	1.7071	217.087
	SMUG1 R215A	MST	Manual	THF-abasic site analog, dsDNA	oligo3_5_SMUG1 Rmut (#89)	C:\Users\nanotemper\Documents\Saher Pal\smug expertmode.moc	5	2017-11-15 20:06:49	-1	0	4	5	Medium	40	23.78	oligo3	5 nM	SMUG1 Rmut	1.075e-06	854.982	2026-01-13 20:59:33	1.33293	211.561
	SMUG1 R215A	MST	Manual	THF-abasic site analog, dsDNA	oligo3_5_SMUG1 Rmut (#89)	C:\Users\nanotemper\Documents\Saher Pal\smug expertmode.moc	6	2017-11-15 20:07:20	-1	0	4	5	Medium	40	23.78	oligo3	5 nM	SMUG1 Rmut	5.375e-07	848.147	2026-01-13 20:59:33	1.58486	211.339
	SMUG1 R215A	MST	Manual	THF-abasic site analog, dsDNA	oligo3_5_SMUG1 Rmut (#89)	C:\Users\nanotemper\Documents\Saher Pal\smug expertmode.moc	7	2017-11-15 20:07:51	-1	0	4	5	Medium	40	23.78	oligo3	5 nM	SMUG1 Rmut	2.6875e-07	845.506	2026-01-13 20:59:33	1.57555	206.187
	SMUG1 R215A	MST	Manual	THF-abasic site analog, dsDNA	oligo3_5_SMUG1 Rmut (#89)	C:\Users\nanotemper\Documents\Saher Pal\smug expertmode.moc	8	2017-11-15 20:08:22	-1	0	4	5	Medium	40	23.78	oligo3	5 nM	SMUG1 Rmut	1.343e-07	844.192	2026-01-13 20:59:33	1.58081	205.982
	SMUG1 R215A	MST	Manual	THF-abasic site analog, dsDNA	oligo3_5_SMUG1 Rmut (#89)	C:\Users\nanotemper\Documents\Saher Pal\smug expertmode.moc	9	2017-11-15 20:08:52	-1	0	4	5	Medium	40	23.78	oligo3	5 nM	SMUG1 Rmut	6.72e-08	845.109	2026-01-13 20:59:33	1.4155	204.812
	SMUG1 R215A	MST	Manual	THF-abasic site analog, dsDNA	oligo3_5_SMUG1 Rmut (#89)	C:\Users\nanotemper\Documents\Saher Pal\smug expertmode.moc	10	2017-11-15 20:09:23	-1	0	4	5	Medium	40	23.78	oligo3	5 nM	SMUG1 Rmut	3.36e-08	844.671	2026-01-13 20:59:33	1.64352	209.579
	SMUG1 R215A	MST	Manual	THF-abasic site analog, dsDNA	oligo3_5_SMUG1 Rmut (#89)	C:\Users\nanotemper\Documents\Saher Pal\smug expertmode.moc	11	2017-11-15 20:09:54	-1	0	4	5	Medium	40	23.78	oligo3	5 nM	SMUG1 Rmut	1.68e-08	845.741	2026-01-13 20:59:33	1.62839	212.849
	SMUG1 R215A	MST	Manual	THF-abasic site analog, dsDNA	oligo3_5_SMUG1 Rmut (#89)	C:\Users\nanotemper\Documents\Saher Pal\smug expertmode.moc	12	2017-11-15 20:10:24	-1	0	4	5	Medium	40	23.78	oligo3	5 nM	SMUG1 Rmut	8.4e-09	845.094	2026-01-13 20:59:33	1.58095	207.76
	SMUG1 R215A	MST	Manual	THF-abasic site analog, dsDNA	oligo3_5_SMUG1 Rmut (#89)	C:\Users\nanotemper\Documents\Saher Pal\smug expertmode.moc	13	2017-11-15 20:10:55	-1	0	4	5	Medium	40	23.78	oligo3	5 nM	SMUG1 Rmut	4.2e-09	845.281	2026-01-13 20:59:33	1.39427	207.466
	SMUG1 R215A	MST	Manual	THF-abasic site analog, dsDNA	oligo3_5_SMUG1 Rmut (#89)	C:\Users\nanotemper\Documents\Saher Pal\smug expertmode.moc	14	2017-11-15 20:11:26	-1	0	4	5	Medium	40	23.78	oligo3	5 nM	SMUG1 Rmut	2.4e-09	844.405	2026-01-13 20:59:33	1.4543	207.234
	SMUG1 R215A	MST	Manual	THF-abasic site analog, dsDNA	oligo3_5_SMUG1 Rmut (#89)	C:\Users\nanotemper\Documents\Saher Pal\smug expertmode.moc	15	2017-11-15 20:11:56	-1	0	4	5	Medium	40	23.78	oligo3	5 nM	SMUG1 Rmut	1.2e-09	844.873	2026-01-13 20:59:33	1.63523	208.074
	SMUG1 R215A	MST	Manual	THF-abasic site analog, dsDNA	oligo3_5_SMUG1 Rmut (#89)	C:\Users\nanotemper\Documents\Saher Pal\smug expertmode.moc	16	2017-11-15 20:12:27	-1	0	4	5	Medium	40	23.78	oligo3	5 nM	SMUG1 Rmut	6e-10	845.87	2026-01-13 20:59:33	1.59073	202.765

## Sheet: MetaData
Origin of exported data	Origin of exported data
Project Title:
Comment:
Project File Path:	C:\Users\nanotemper\Desktop\SMUG1\SMUG1 R215A MST\SMUG1 R215A MST.nta
Analysis-Set Name:	SMUG1 R215A
Exported from:	Dose-Response (Flat)
Exported on:	2026-01-13 20:59:33
Analysis Settings	Analysis Settings
Type of Analysis:	MST
Evaluation strategy:	Manual
Cold Region Start:	-1
Cold Region End:	0
Hot Region Start:	4
Hot Region End:	5
