# Supplementary material for: Structural basis for uracil removal from DNA by human SMUG1
Source: Nat Commun. 2026 Jun 2;17:4809. doi: 10.1038/s41467-026-72937-0 (PMC13230825; doi:10.1038/s41467-026-72937-0)
Supplement: Supplementary file 4 — Source Data [file 41467_2026_72937_MOESM4_ESM.zip › Source Data SMUG1/Table 1, Supplementary Table 6, Supplementary Figure 14/SMUG1 R215A MST/SMUG1 R215A_No modification, dsDNA_DoseResponseRawDataGrouped.xlsx]

## Sheet: RawData
NanoTemper Technologies	NanoTemper Technologies
MO.Affinity Analysis v2.3	MO.Affinity Analysis v2.3
Origin of exported data	Origin of exported data
Project Title:
Comment:
Project File Path:	C:\Users\nanotemper\Desktop\SMUG1\SMUG1 R215A MST\SMUG1 R215A MST.nta
Analysis-Set Name:	SMUG1 R215A
Exported from:	Dose-Response (Grouped)
Exported on:	2026-01-13 20:56:54
Analysis Settings	Analysis Settings
Type of Analysis:	MST
Evaluation strategy:	Manual
Cold Region Start:	-1
Cold Region End:	0
Hot Region Start:	4
Hot Region End:	5
Sample Information	Sample Information
Merge-Set Name:	No modification, dsDNA
Date of Measurement:	2017-11-15 20:10:11.312 → 2017-11-15 20:17:51.11
Capillary Type:	Unspecified container/capillary type
Target:	oligo1C
TargetConcentration:	5e-09
Ligand:	SMUG1 inactive
Measurement Settings	Measurement Settings
MST-Power:	Medium
Excitation-Power:	40
Excitation type:	Nano - RED
Thermostat Setpoint:	(disabled)
Fit Results (Kd)	Fit Results (Kd)
Fit Model:	Kd
Bound	830.957
Unbound	830.957
Kd	2.5e-08
TargetConc	5e-09
Standard Deviation:	1.1673
Kd Confidence:	n/a
Dose Response Curve	Dose Response Curve	Dose Response Curve
Ligand Concentration [M]	Fnorm [‰]	Error Value
4.3e-06	834.647	0
2.15e-06	832.53	0
1.075e-06	831.47	0
5.375e-07	831.104	0
2.6875e-07	831.311	0
1.343e-07	830.205	0
6.72e-08	830.727	0
3.36e-08	829.703	0
1.68e-08	830.543	0
8.4e-09	831.288	0
4.2e-09	830.344	0
2.4e-09	830.309	0
1.2e-09	830.391	0
6e-10	829.898	0
3e-10	830.491	0
1.5e-10	830.348	0

## Sheet: Fit-Values
Dose	FNorm
4.01562e-06
3.75005e-06
3.50204e-06
3.27043e-06
3.05414e-06
2.85216e-06
2.66353e-06
2.48738e-06
2.32287e-06
2.16925e-06
2.02579e-06
1.89181e-06
1.7667e-06
1.64986e-06
1.54074e-06
1.43885e-06
1.34369e-06
1.25483e-06
1.17184e-06
1.09434e-06
1.02196e-06
9.54377e-07
8.91259e-07
8.32316e-07
7.77271e-07
7.25866e-07
6.77861e-07
6.33031e-07
5.91165e-07
5.52069e-07
5.15558e-07
4.81461e-07
4.4962e-07
4.19884e-07
3.92115e-07
3.66183e-07
3.41965e-07
3.19349e-07
2.98229e-07
2.78506e-07
2.60087e-07
2.42886e-07
2.26823e-07
2.11822e-07
1.97813e-07
1.84731e-07
1.72514e-07
1.61105e-07
1.5045e-07
1.405e-07
1.31208e-07
1.22531e-07
1.14427e-07
1.06859e-07
9.97923e-08
9.31925e-08
8.70292e-08
8.12736e-08
7.58985e-08
7.0879e-08
6.61914e-08
6.18139e-08
5.77258e-08
5.39081e-08
5.03429e-08
4.70135e-08
4.39043e-08
4.10007e-08
3.82891e-08
3.57568e-08
3.33921e-08
3.11837e-08
2.91214e-08
2.71954e-08
2.53969e-08
2.37172e-08
2.21487e-08
2.06839e-08
1.9316e-08
1.80385e-08
1.68455e-08
1.57315e-08
1.46911e-08
1.37195e-08
1.28121e-08
1.19648e-08
1.11735e-08
1.04346e-08
9.74446e-09
9.10002e-09
8.49819e-09
7.93616e-09
7.4113e-09
6.92116e-09
6.46343e-09
6.03597e-09
5.63678e-09
5.26399e-09
4.91586e-09
4.59075e-09
4.28714e-09
4.00361e-09
3.73883e-09
3.49157e-09
3.26065e-09
3.04501e-09
2.84363e-09
2.65556e-09
2.47994e-09
2.31593e-09
2.16276e-09
2.01973e-09
1.88616e-09
1.76142e-09
1.64492e-09
1.53614e-09
1.43455e-09
1.33967e-09
1.25107e-09
1.16833e-09
1.09107e-09
1.01891e-09
9.51523e-10
8.88594e-10
8.29827e-10
7.74946e-10
7.23695e-10
6.75834e-10
6.31138e-10
5.89397e-10
5.50418e-10
5.14016e-10
4.80021e-10
4.48275e-10
4.18629e-10
3.90943e-10
3.65088e-10
3.40943e-10
3.18395e-10
2.97338e-10
2.77673e-10
2.59309e-10
2.4216e-10
2.26145e-10
2.11189e-10
1.97222e-10
1.84178e-10
1.71998e-10
1.60623e-10
1.5e-10
