# Supplementary material for: Structural basis for uracil removal from DNA by human SMUG1
Source: Nat Commun. 2026 Jun 2;17:4809. doi: 10.1038/s41467-026-72937-0 (PMC13230825; doi:10.1038/s41467-026-72937-0)
Supplement: Supplementary file 4 — Source Data [file 41467_2026_72937_MOESM4_ESM.zip › Source Data SMUG1/Table 1, Supplementary Table 6, Supplementary Figure 14/SMUG1 R215A MST/SMUG1 R215A_dU, dsDNA_DoseResponseRawDataGrouped.xlsx]

## Sheet: RawData
NanoTemper Technologies	NanoTemper Technologies
MO.Affinity Analysis v2.3	MO.Affinity Analysis v2.3
Origin of exported data	Origin of exported data
Project Title:
Comment:
Project File Path:	C:\Users\nanotemper\Desktop\SMUG1\SMUG1 R215A MST\SMUG1 R215A MST.nta
Analysis-Set Name:	SMUG1 R215A
Exported from:	Dose-Response (Grouped)
Exported on:	2026-01-13 20:57:45
Analysis Settings	Analysis Settings
Type of Analysis:	MST
Evaluation strategy:	Manual
Cold Region Start:	-1
Cold Region End:	0
Hot Region Start:	4
Hot Region End:	5
Sample Information	Sample Information
Merge-Set Name:	dU, dsDNA
Date of Measurement:	2017-11-15 17:52:15.044 → 2017-11-15 19:35:17.15
Capillary Type:	Unspecified container/capillary type
Target:	oligo1B
TargetConcentration:	5e-09
Ligand:	SMUG1 inactive
Measurement Settings	Measurement Settings
MST-Power:	Medium
Excitation-Power:	40
Excitation type:	Nano - RED
Thermostat Setpoint:	(disabled)
Fit Results (Kd)	Fit Results (Kd)
Fit Model:	Kd
Bound	926.417
Unbound	847.231
Kd	5.12189e-07
TargetConc	5e-09
Standard Deviation:	1.37156
Kd Confidence:	2.7763e-08
Dose Response Curve	Dose Response Curve	Dose Response Curve		Shifted Dose Response Curve of oligo1B_5_SMUG1 Rmut (#85)	Shifted Dose Response Curve of oligo1B_5_SMUG1 Rmut (#85)		Shifted Dose Response Curve of oligo1B_5_SMUG1 Rmut (#81)	Shifted Dose Response Curve of oligo1B_5_SMUG1 Rmut (#81)		Shifted Dose Response Curve of oligo1B_5_SMUG1 inactive (#65)	Shifted Dose Response Curve of oligo1B_5_SMUG1 inactive (#65)
Ligand Concentration [M]	Fnorm [‰]	Error Value		Ligand Concentration [M]	Fnorm [‰]		Ligand Concentration [M]	Fnorm [‰]		Ligand Concentration [M]	Fnorm [‰]
1.72e-05	925.413	1.3861		1.72e-05	926.393		1.72e-05	924.433		4.3e-06	913.798
8.6e-06	922.873	0.878659		8.6e-06	923.494		8.6e-06	922.252		2.15e-06	905.623
4.3e-06	916.655	2.73397		4.3e-06	919.247		4.3e-06	916.92		1.075e-06	894.001
2.15e-06	909.634	3.47417		2.15e-06	911.72		2.15e-06	911.558		5.375e-07	882.738
1.075e-06	899.701	4.97949		1.075e-06	901.899		1.075e-06	903.204		2.6875e-07	870.474
5.375e-07	888.796	5.33132		5.375e-07	890.877		5.375e-07	892.773		1.343e-07	859.022
2.6875e-07	876.523	5.32249		2.6875e-07	878.605		2.6875e-07	880.489		6.72e-08	854.432
1.343e-07	864.184	4.75327		1.343e-07	865.152		1.343e-07	868.379		3.36e-08	853.35
6.72e-08	854.779	1.31456		6.72e-08	853.672		6.72e-08	856.232		1.68e-08	854.217
3.36e-08	849.708	3.27425		3.36e-08	847.008		3.36e-08	848.766		8.4e-09	853.752
1.68e-08	848.47	4.98094		1.68e-08	845.4		1.68e-08	845.793		4.2e-09	852.699
8.4e-09	847.807	5.14827		8.4e-09	844.779		8.4e-09	844.891		2.4e-09	851.23
4.2e-09	847.781	4.28276		4.2e-09	845.777		4.2e-09	844.868		1.2e-09	849.173
2.4e-09	847.996	2.88025		2.4e-09	847.05		2.4e-09	845.707		6e-10	848.166
1.2e-09	847.769	1.54198		1.2e-09	848.014		1.2e-09	846.119		3e-10	848.252
6e-10	847.822	1.67532		6e-10	849.298		6e-10	846.001		1.5e-10	848.877
3e-10	848.252	0
1.5e-10	848.877	0

## Sheet: Fit-Values
Dose	FNorm
1.59147e-05
1.47255e-05
1.36251e-05
1.2607e-05
1.16649e-05
1.07932e-05
9.98669e-06
9.24042e-06
8.54992e-06
7.91102e-06
7.31986e-06
6.77288e-06
6.26677e-06
5.79848e-06
5.36519e-06
4.96427e-06
4.59331e-06
4.25007e-06
3.93248e-06
3.63862e-06
3.36672e-06
3.11514e-06
2.88236e-06
2.66697e-06
2.46768e-06
2.28328e-06
2.11266e-06
1.95479e-06
1.80872e-06
1.67356e-06
1.5485e-06
1.43279e-06
1.32572e-06
1.22666e-06
1.13499e-06
1.05018e-06
9.71704e-07
8.99092e-07
8.31907e-07
7.69742e-07
7.12222e-07
6.59001e-07
6.09757e-07
5.64192e-07
5.22032e-07
4.83023e-07
4.46929e-07
4.13531e-07
3.8263e-07
3.54038e-07
3.27582e-07
3.03103e-07
2.80453e-07
2.59496e-07
2.40105e-07
2.22163e-07
2.05562e-07
1.90201e-07
1.75988e-07
1.62837e-07
1.50669e-07
1.3941e-07
1.28993e-07
1.19354e-07
1.10435e-07
1.02182e-07
9.45467e-08
8.74816e-08
8.09445e-08
7.48959e-08
6.92992e-08
6.41208e-08
5.93293e-08
5.48958e-08
5.07937e-08
4.69981e-08
4.34861e-08
4.02366e-08
3.72299e-08
3.44478e-08
3.18737e-08
2.94919e-08
2.72881e-08
2.5249e-08
2.33622e-08
2.16165e-08
2.00011e-08
1.85065e-08
1.71236e-08
1.5844e-08
1.46601e-08
1.35646e-08
1.2551e-08
1.16131e-08
1.07453e-08
9.94234e-09
9.19939e-09
8.51196e-09
7.87589e-09
7.28736e-09
6.74281e-09
6.23895e-09
5.77273e-09
5.34136e-09
4.94222e-09
4.57291e-09
4.2312e-09
3.91502e-09
3.62246e-09
3.35177e-09
3.10131e-09
2.86956e-09
2.65513e-09
2.45672e-09
2.27314e-09
2.10328e-09
1.94611e-09
1.80069e-09
1.66613e-09
1.54162e-09
1.42643e-09
1.31983e-09
1.22121e-09
1.12995e-09
1.04552e-09
9.67389e-10
8.951e-10
8.28213e-10
7.66324e-10
7.0906e-10
6.56075e-10
6.07049e-10
5.61687e-10
5.19714e-10
4.80878e-10
4.44944e-10
4.11695e-10
3.80931e-10
3.52466e-10
3.26127e-10
3.01757e-10
2.79208e-10
2.58344e-10
2.39039e-10
2.21177e-10
2.04649e-10
1.89356e-10
1.75207e-10
1.62114e-10
1.5e-10
