# Supplementary material for: Structural basis for uracil removal from DNA by human SMUG1
Source: Nat Commun. 2026 Jun 2;17:4809. doi: 10.1038/s41467-026-72937-0 (PMC13230825; doi:10.1038/s41467-026-72937-0)
Supplement: Supplementary file 4 — Source Data [file 41467_2026_72937_MOESM4_ESM.zip › Source Data SMUG1/Table 1, Supplementary Table 6, Supplementary Figure 14/SMUG1 R215A MST/SMUG1 R215A_dU, ssDNA_DoseResponseRawDataFlat.xlsx]

## Sheet: RawData
Project-Name	AnalysisSet	AnalysisSetType	EvaluationStrategy	MergeSet	Run	OriginOfData	CapillaryIndex	DateOfMeasurement	ColdRegionStart	ColdRegionEnd	HotRegionStart	HotRegionEnd	MSTPower	ExcitationPower	MeasuredTemperature	Target	TargetConcentration	Ligand	LigandConcentration	Fnorm	ExportedOn	BleachingRate	InitialFluorescence(MST)
	SMUG1 R215A	MST	Manual	dU, ssDNA	BCy5_5_SMUG1 inactive (#68)	C:\Users\nanotemper\Documents\Saher Pal\smug expertmode.moc	1	2017-11-15 19:48:15	-1	0	4	5	Medium	40	21.98	BCy5	5 nM	SMUG1 inactive	4.3e-06	857.114	2026-01-13 21:00:44	1.68086	248.58
	SMUG1 R215A	MST	Manual	dU, ssDNA	BCy5_5_SMUG1 inactive (#68)	C:\Users\nanotemper\Documents\Saher Pal\smug expertmode.moc	2	2017-11-15 19:48:46	-1	0	4	5	Medium	40	21.98	BCy5	5 nM	SMUG1 inactive	2.15e-06	854.038	2026-01-13 21:00:44	1.83388	249.04
	SMUG1 R215A	MST	Manual	dU, ssDNA	BCy5_5_SMUG1 inactive (#68)	C:\Users\nanotemper\Documents\Saher Pal\smug expertmode.moc	3	2017-11-15 19:49:16	-1	0	4	5	Medium	40	21.98	BCy5	5 nM	SMUG1 inactive	1.075e-06	851.003	2026-01-13 21:00:44	1.71236	247.95
	SMUG1 R215A	MST	Manual	dU, ssDNA	BCy5_5_SMUG1 inactive (#68)	C:\Users\nanotemper\Documents\Saher Pal\smug expertmode.moc	4	2017-11-15 19:49:47	-1	0	4	5	Medium	40	21.98	BCy5	5 nM	SMUG1 inactive	5.375e-07	851.25	2026-01-13 21:00:44	1.89009	247.31
	SMUG1 R215A	MST	Manual	dU, ssDNA	BCy5_5_SMUG1 inactive (#68)	C:\Users\nanotemper\Documents\Saher Pal\smug expertmode.moc	5	2017-11-15 19:50:18	-1	0	4	5	Medium	40	21.98	BCy5	5 nM	SMUG1 inactive	2.6875e-07	850.592	2026-01-13 21:00:44	1.86808	251.391
	SMUG1 R215A	MST	Manual	dU, ssDNA	BCy5_5_SMUG1 inactive (#68)	C:\Users\nanotemper\Documents\Saher Pal\smug expertmode.moc	6	2017-11-15 19:50:48	-1	0	4	5	Medium	40	21.98	BCy5	5 nM	SMUG1 inactive	1.343e-07	850.907	2026-01-13 21:00:44	1.70286	244.998
	SMUG1 R215A	MST	Manual	dU, ssDNA	BCy5_5_SMUG1 inactive (#68)	C:\Users\nanotemper\Documents\Saher Pal\smug expertmode.moc	7	2017-11-15 19:51:19	-1	0	4	5	Medium	40	21.98	BCy5	5 nM	SMUG1 inactive	6.72e-08	851.116	2026-01-13 21:00:44	1.66396	246.12
	SMUG1 R215A	MST	Manual	dU, ssDNA	BCy5_5_SMUG1 inactive (#68)	C:\Users\nanotemper\Documents\Saher Pal\smug expertmode.moc	8	2017-11-15 19:51:49	-1	0	4	5	Medium	40	21.98	BCy5	5 nM	SMUG1 inactive	3.36e-08	850.509	2026-01-13 21:00:44	1.76079	244.886
	SMUG1 R215A	MST	Manual	dU, ssDNA	BCy5_5_SMUG1 inactive (#68)	C:\Users\nanotemper\Documents\Saher Pal\smug expertmode.moc	9	2017-11-15 19:52:20	-1	0	4	5	Medium	40	21.98	BCy5	5 nM	SMUG1 inactive	1.68e-08	851.117	2026-01-13 21:00:44	1.67398	246.96
	SMUG1 R215A	MST	Manual	dU, ssDNA	BCy5_5_SMUG1 inactive (#68)	C:\Users\nanotemper\Documents\Saher Pal\smug expertmode.moc	10	2017-11-15 19:52:51	-1	0	4	5	Medium	40	21.98	BCy5	5 nM	SMUG1 inactive	8.4e-09	851.063	2026-01-13 21:00:44	1.70928	249.107
	SMUG1 R215A	MST	Manual	dU, ssDNA	BCy5_5_SMUG1 inactive (#68)	C:\Users\nanotemper\Documents\Saher Pal\smug expertmode.moc	11	2017-11-15 19:53:22	-1	0	4	5	Medium	40	21.98	BCy5	5 nM	SMUG1 inactive	4.2e-09	851.637	2026-01-13 21:00:44	1.8432	250.597
	SMUG1 R215A	MST	Manual	dU, ssDNA	BCy5_5_SMUG1 inactive (#68)	C:\Users\nanotemper\Documents\Saher Pal\smug expertmode.moc	12	2017-11-15 19:53:53	-1	0	4	5	Medium	40	21.98	BCy5	5 nM	SMUG1 inactive	2.4e-09	851.655	2026-01-13 21:00:44	1.56216	244.971
	SMUG1 R215A	MST	Manual	dU, ssDNA	BCy5_5_SMUG1 inactive (#68)	C:\Users\nanotemper\Documents\Saher Pal\smug expertmode.moc	13	2017-11-15 19:54:23	-1	0	4	5	Medium	40	21.98	BCy5	5 nM	SMUG1 inactive	1.2e-09	852.219	2026-01-13 21:00:44	1.64267	249.222
	SMUG1 R215A	MST	Manual	dU, ssDNA	BCy5_5_SMUG1 inactive (#68)	C:\Users\nanotemper\Documents\Saher Pal\smug expertmode.moc	14	2017-11-15 19:54:54	-1	0	4	5	Medium	40	21.98	BCy5	5 nM	SMUG1 inactive	6e-10	852.266	2026-01-13 21:00:44	1.821	251.962
	SMUG1 R215A	MST	Manual	dU, ssDNA	BCy5_5_SMUG1 inactive (#68)	C:\Users\nanotemper\Documents\Saher Pal\smug expertmode.moc	15	2017-11-15 19:55:25	-1	0	4	5	Medium	40	21.98	BCy5	5 nM	SMUG1 inactive	3e-10	852.245	2026-01-13 21:00:44	1.5983	240.925
	SMUG1 R215A	MST	Manual	dU, ssDNA	BCy5_5_SMUG1 inactive (#68)	C:\Users\nanotemper\Documents\Saher Pal\smug expertmode.moc	16	2017-11-15 19:55:56	-1	0	4	5	Medium	40	21.98	BCy5	5 nM	SMUG1 inactive	1.5e-10	851.834	2026-01-13 21:00:44	1.83296	246.881

## Sheet: MetaData
Origin of exported data	Origin of exported data
Project Title:
Comment:
Project File Path:	C:\Users\nanotemper\Desktop\SMUG1\SMUG1 R215A MST\SMUG1 R215A MST.nta
Analysis-Set Name:	SMUG1 R215A
Exported from:	Dose-Response (Flat)
Exported on:	2026-01-13 21:00:44
Analysis Settings	Analysis Settings
Type of Analysis:	MST
Evaluation strategy:	Manual
Cold Region Start:	-1
Cold Region End:	0
Hot Region Start:	4
Hot Region End:	5
