# Supplementary material for: Structural basis for uracil removal from DNA by human SMUG1
Source: Nat Commun. 2026 Jun 2;17:4809. doi: 10.1038/s41467-026-72937-0 (PMC13230825; doi:10.1038/s41467-026-72937-0)
Supplement: Supplementary file 4 — Source Data [file 41467_2026_72937_MOESM4_ESM.zip › Source Data SMUG1/Table 1, Supplementary Table 6, Supplementary Figure 14/SMUG1 R215A MST/SMUG1 R215A_dU, dsDNA_DoseResponseRawDataFlat.xlsx]

## Sheet: RawData
Project-Name	AnalysisSet	AnalysisSetType	EvaluationStrategy	MergeSet	Run	OriginOfData	CapillaryIndex	DateOfMeasurement	ColdRegionStart	ColdRegionEnd	HotRegionStart	HotRegionEnd	MSTPower	ExcitationPower	MeasuredTemperature	Target	TargetConcentration	Ligand	LigandConcentration	Fnorm	ExportedOn	BleachingRate	InitialFluorescence(MST)
	SMUG1 R215A	MST	Manual	dU, dsDNA	oligo1B_5_SMUG1 inactive (#65)	C:\Users\nanotemper\Documents\Saher Pal\smug expertmode.moc	1	2017-11-15 18:27:37	-1	0	4	5	Medium	40	21.65	oligo1B	5 nM	SMUG1 inactive	4.3e-06	911.323	2026-01-13 20:58:05	1.40009	236.542
	SMUG1 R215A	MST	Manual	dU, dsDNA	oligo1B_5_SMUG1 inactive (#65)	C:\Users\nanotemper\Documents\Saher Pal\smug expertmode.moc	2	2017-11-15 18:28:07	-1	0	4	5	Medium	40	21.65	oligo1B	5 nM	SMUG1 inactive	2.15e-06	903.148	2026-01-13 20:58:05	1.23501	218.781
	SMUG1 R215A	MST	Manual	dU, dsDNA	oligo1B_5_SMUG1 inactive (#65)	C:\Users\nanotemper\Documents\Saher Pal\smug expertmode.moc	3	2017-11-15 18:28:38	-1	0	4	5	Medium	40	21.65	oligo1B	5 nM	SMUG1 inactive	1.075e-06	891.526	2026-01-13 20:58:05	1.35705	228.652
	SMUG1 R215A	MST	Manual	dU, dsDNA	oligo1B_5_SMUG1 inactive (#65)	C:\Users\nanotemper\Documents\Saher Pal\smug expertmode.moc	4	2017-11-15 18:29:08	-1	0	4	5	Medium	40	21.65	oligo1B	5 nM	SMUG1 inactive	5.375e-07	880.263	2026-01-13 20:58:05	1.41744	212.066
	SMUG1 R215A	MST	Manual	dU, dsDNA	oligo1B_5_SMUG1 inactive (#65)	C:\Users\nanotemper\Documents\Saher Pal\smug expertmode.moc	5	2017-11-15 18:29:39	-1	0	4	5	Medium	40	21.65	oligo1B	5 nM	SMUG1 inactive	2.6875e-07	867.999	2026-01-13 20:58:05	1.60884	218.016
	SMUG1 R215A	MST	Manual	dU, dsDNA	oligo1B_5_SMUG1 inactive (#65)	C:\Users\nanotemper\Documents\Saher Pal\smug expertmode.moc	6	2017-11-15 18:30:10	-1	0	4	5	Medium	40	21.65	oligo1B	5 nM	SMUG1 inactive	1.343e-07	856.547	2026-01-13 20:58:05	1.41595	213.915
	SMUG1 R215A	MST	Manual	dU, dsDNA	oligo1B_5_SMUG1 inactive (#65)	C:\Users\nanotemper\Documents\Saher Pal\smug expertmode.moc	7	2017-11-15 18:30:40	-1	0	4	5	Medium	40	21.65	oligo1B	5 nM	SMUG1 inactive	6.72e-08	851.957	2026-01-13 20:58:05	1.51316	208.394
	SMUG1 R215A	MST	Manual	dU, dsDNA	oligo1B_5_SMUG1 inactive (#65)	C:\Users\nanotemper\Documents\Saher Pal\smug expertmode.moc	8	2017-11-15 18:31:11	-1	0	4	5	Medium	40	21.65	oligo1B	5 nM	SMUG1 inactive	3.36e-08	850.875	2026-01-13 20:58:05	1.62904	212.012
	SMUG1 R215A	MST	Manual	dU, dsDNA	oligo1B_5_SMUG1 inactive (#65)	C:\Users\nanotemper\Documents\Saher Pal\smug expertmode.moc	9	2017-11-15 18:31:42	-1	0	4	5	Medium	40	21.65	oligo1B	5 nM	SMUG1 inactive	1.68e-08	851.742	2026-01-13 20:58:05	1.66243	219.435
	SMUG1 R215A	MST	Manual	dU, dsDNA	oligo1B_5_SMUG1 inactive (#65)	C:\Users\nanotemper\Documents\Saher Pal\smug expertmode.moc	10	2017-11-15 18:32:13	-1	0	4	5	Medium	40	21.65	oligo1B	5 nM	SMUG1 inactive	8.4e-09	851.277	2026-01-13 20:58:05	1.74681	201.889
	SMUG1 R215A	MST	Manual	dU, dsDNA	oligo1B_5_SMUG1 inactive (#65)	C:\Users\nanotemper\Documents\Saher Pal\smug expertmode.moc	11	2017-11-15 18:32:43	-1	0	4	5	Medium	40	21.65	oligo1B	5 nM	SMUG1 inactive	4.2e-09	850.224	2026-01-13 20:58:05	1.67496	200.885
	SMUG1 R215A	MST	Manual	dU, dsDNA	oligo1B_5_SMUG1 inactive (#65)	C:\Users\nanotemper\Documents\Saher Pal\smug expertmode.moc	12	2017-11-15 18:33:14	-1	0	4	5	Medium	40	21.65	oligo1B	5 nM	SMUG1 inactive	2.4e-09	848.755	2026-01-13 20:58:05	1.69436	190.997
	SMUG1 R215A	MST	Manual	dU, dsDNA	oligo1B_5_SMUG1 inactive (#65)	C:\Users\nanotemper\Documents\Saher Pal\smug expertmode.moc	13	2017-11-15 18:33:45	-1	0	4	5	Medium	40	21.65	oligo1B	5 nM	SMUG1 inactive	1.2e-09	846.699	2026-01-13 20:58:05	1.76482	189.076
	SMUG1 R215A	MST	Manual	dU, dsDNA	oligo1B_5_SMUG1 inactive (#65)	C:\Users\nanotemper\Documents\Saher Pal\smug expertmode.moc	14	2017-11-15 18:34:15	-1	0	4	5	Medium	40	21.65	oligo1B	5 nM	SMUG1 inactive	6e-10	845.691	2026-01-13 20:58:05	1.8606	186.061
	SMUG1 R215A	MST	Manual	dU, dsDNA	oligo1B_5_SMUG1 inactive (#65)	C:\Users\nanotemper\Documents\Saher Pal\smug expertmode.moc	15	2017-11-15 18:34:46	-1	0	4	5	Medium	40	21.65	oligo1B	5 nM	SMUG1 inactive	3e-10	845.777	2026-01-13 20:58:05	1.79347	184.391
	SMUG1 R215A	MST	Manual	dU, dsDNA	oligo1B_5_SMUG1 inactive (#65)	C:\Users\nanotemper\Documents\Saher Pal\smug expertmode.moc	16	2017-11-15 18:35:17	-1	0	4	5	Medium	40	21.65	oligo1B	5 nM	SMUG1 inactive	1.5e-10	846.402	2026-01-13 20:58:05	1.76246	182.509
	SMUG1 R215A	MST	Manual	dU, dsDNA	oligo1B_5_SMUG1 Rmut (#81)	C:\Users\nanotemper\Documents\Saher Pal\smug expertmode.moc	1	2017-11-15 16:52:15	-1	0	4	5	Medium	40	22.47	oligo1B	5 nM	SMUG1 Rmut	1.72e-05	927.631	2026-01-13 20:58:05	1.23729	198.455
	SMUG1 R215A	MST	Manual	dU, dsDNA	oligo1B_5_SMUG1 Rmut (#81)	C:\Users\nanotemper\Documents\Saher Pal\smug expertmode.moc	2	2017-11-15 16:52:45	-1	0	4	5	Medium	40	22.47	oligo1B	5 nM	SMUG1 Rmut	8.6e-06	925.45	2026-01-13 20:58:05	1.13973	199.213
	SMUG1 R215A	MST	Manual	dU, dsDNA	oligo1B_5_SMUG1 Rmut (#81)	C:\Users\nanotemper\Documents\Saher Pal\smug expertmode.moc	3	2017-11-15 16:53:15	-1	0	4	5	Medium	40	22.47	oligo1B	5 nM	SMUG1 Rmut	4.3e-06	920.118	2026-01-13 20:58:05	1.27592	206.605
	SMUG1 R215A	MST	Manual	dU, dsDNA	oligo1B_5_SMUG1 Rmut (#81)	C:\Users\nanotemper\Documents\Saher Pal\smug expertmode.moc	4	2017-11-15 16:53:46	-1	0	4	5	Medium	40	22.47	oligo1B	5 nM	SMUG1 Rmut	2.15e-06	914.756	2026-01-13 20:58:05	1.3936	203.889
	SMUG1 R215A	MST	Manual	dU, dsDNA	oligo1B_5_SMUG1 Rmut (#81)	C:\Users\nanotemper\Documents\Saher Pal\smug expertmode.moc	5	2017-11-15 16:54:17	-1	0	4	5	Medium	40	22.47	oligo1B	5 nM	SMUG1 Rmut	1.075e-06	906.402	2026-01-13 20:58:05	1.06368	200.411
	SMUG1 R215A	MST	Manual	dU, dsDNA	oligo1B_5_SMUG1 Rmut (#81)	C:\Users\nanotemper\Documents\Saher Pal\smug expertmode.moc	6	2017-11-15 16:54:48	-1	0	4	5	Medium	40	22.47	oligo1B	5 nM	SMUG1 Rmut	5.375e-07	895.972	2026-01-13 20:58:05	1.54612	194.667
	SMUG1 R215A	MST	Manual	dU, dsDNA	oligo1B_5_SMUG1 Rmut (#81)	C:\Users\nanotemper\Documents\Saher Pal\smug expertmode.moc	7	2017-11-15 16:55:18	-1	0	4	5	Medium	40	22.47	oligo1B	5 nM	SMUG1 Rmut	2.6875e-07	883.687	2026-01-13 20:58:05	1.30879	191.933
	SMUG1 R215A	MST	Manual	dU, dsDNA	oligo1B_5_SMUG1 Rmut (#81)	C:\Users\nanotemper\Documents\Saher Pal\smug expertmode.moc	8	2017-11-15 16:55:49	-1	0	4	5	Medium	40	22.47	oligo1B	5 nM	SMUG1 Rmut	1.343e-07	871.578	2026-01-13 20:58:05	1.34938	194.656
	SMUG1 R215A	MST	Manual	dU, dsDNA	oligo1B_5_SMUG1 Rmut (#81)	C:\Users\nanotemper\Documents\Saher Pal\smug expertmode.moc	9	2017-11-15 16:56:19	-1	0	4	5	Medium	40	22.47	oligo1B	5 nM	SMUG1 Rmut	6.72e-08	859.43	2026-01-13 20:58:05	1.13991	188.538
	SMUG1 R215A	MST	Manual	dU, dsDNA	oligo1B_5_SMUG1 Rmut (#81)	C:\Users\nanotemper\Documents\Saher Pal\smug expertmode.moc	10	2017-11-15 16:56:50	-1	0	4	5	Medium	40	22.47	oligo1B	5 nM	SMUG1 Rmut	3.36e-08	851.964	2026-01-13 20:58:05	1.50868	182.999
	SMUG1 R215A	MST	Manual	dU, dsDNA	oligo1B_5_SMUG1 Rmut (#81)	C:\Users\nanotemper\Documents\Saher Pal\smug expertmode.moc	11	2017-11-15 16:57:21	-1	0	4	5	Medium	40	22.47	oligo1B	5 nM	SMUG1 Rmut	1.68e-08	848.991	2026-01-13 20:58:05	1.63015	189.01
	SMUG1 R215A	MST	Manual	dU, dsDNA	oligo1B_5_SMUG1 Rmut (#81)	C:\Users\nanotemper\Documents\Saher Pal\smug expertmode.moc	12	2017-11-15 16:57:52	-1	0	4	5	Medium	40	22.47	oligo1B	5 nM	SMUG1 Rmut	8.4e-09	848.09	2026-01-13 20:58:05	1.56819	180.505
	SMUG1 R215A	MST	Manual	dU, dsDNA	oligo1B_5_SMUG1 Rmut (#81)	C:\Users\nanotemper\Documents\Saher Pal\smug expertmode.moc	13	2017-11-15 16:58:22	-1	0	4	5	Medium	40	22.47	oligo1B	5 nM	SMUG1 Rmut	4.2e-09	848.067	2026-01-13 20:58:05	1.76862	181.212
	SMUG1 R215A	MST	Manual	dU, dsDNA	oligo1B_5_SMUG1 Rmut (#81)	C:\Users\nanotemper\Documents\Saher Pal\smug expertmode.moc	14	2017-11-15 16:58:53	-1	0	4	5	Medium	40	22.47	oligo1B	5 nM	SMUG1 Rmut	2.4e-09	848.906	2026-01-13 20:58:05	1.39004	175.988
	SMUG1 R215A	MST	Manual	dU, dsDNA	oligo1B_5_SMUG1 Rmut (#81)	C:\Users\nanotemper\Documents\Saher Pal\smug expertmode.moc	15	2017-11-15 16:59:24	-1	0	4	5	Medium	40	22.47	oligo1B	5 nM	SMUG1 Rmut	1.2e-09	849.317	2026-01-13 20:58:05	1.48283	178.033
	SMUG1 R215A	MST	Manual	dU, dsDNA	oligo1B_5_SMUG1 Rmut (#81)	C:\Users\nanotemper\Documents\Saher Pal\smug expertmode.moc	16	2017-11-15 16:59:54	-1	0	4	5	Medium	40	22.47	oligo1B	5 nM	SMUG1 Rmut	6e-10	849.199	2026-01-13 20:58:05	1.73276	176.989
	SMUG1 R215A	MST	Manual	dU, dsDNA	oligo1B_5_SMUG1 Rmut (#85)	C:\Users\nanotemper\Documents\Saher Pal\smug expertmode.moc	1	2017-11-15 18:10:21	-1	0	4	5	Medium	40	23.21	oligo1B	5 nM	SMUG1 Rmut	1.72e-05	925.67	2026-01-13 20:58:05	1.25768	217.407
	SMUG1 R215A	MST	Manual	dU, dsDNA	oligo1B_5_SMUG1 Rmut (#85)	C:\Users\nanotemper\Documents\Saher Pal\smug expertmode.moc	2	2017-11-15 18:10:52	-1	0	4	5	Medium	40	23.21	oligo1B	5 nM	SMUG1 Rmut	8.6e-06	922.771	2026-01-13 20:58:05	1.34781	216.934
	SMUG1 R215A	MST	Manual	dU, dsDNA	oligo1B_5_SMUG1 Rmut (#85)	C:\Users\nanotemper\Documents\Saher Pal\smug expertmode.moc	3	2017-11-15 18:11:22	-1	0	4	5	Medium	40	23.21	oligo1B	5 nM	SMUG1 Rmut	4.3e-06	918.523	2026-01-13 20:58:05	1.39776	209.106
	SMUG1 R215A	MST	Manual	dU, dsDNA	oligo1B_5_SMUG1 Rmut (#85)	C:\Users\nanotemper\Documents\Saher Pal\smug expertmode.moc	4	2017-11-15 18:11:53	-1	0	4	5	Medium	40	23.21	oligo1B	5 nM	SMUG1 Rmut	2.15e-06	910.997	2026-01-13 20:58:05	1.19523	201.956
	SMUG1 R215A	MST	Manual	dU, dsDNA	oligo1B_5_SMUG1 Rmut (#85)	C:\Users\nanotemper\Documents\Saher Pal\smug expertmode.moc	5	2017-11-15 18:12:24	-1	0	4	5	Medium	40	23.21	oligo1B	5 nM	SMUG1 Rmut	1.075e-06	901.175	2026-01-13 20:58:05	1.5181	205.019
	SMUG1 R215A	MST	Manual	dU, dsDNA	oligo1B_5_SMUG1 Rmut (#85)	C:\Users\nanotemper\Documents\Saher Pal\smug expertmode.moc	6	2017-11-15 18:12:54	-1	0	4	5	Medium	40	23.21	oligo1B	5 nM	SMUG1 Rmut	5.375e-07	890.153	2026-01-13 20:58:05	1.14459	207.243
	SMUG1 R215A	MST	Manual	dU, dsDNA	oligo1B_5_SMUG1 Rmut (#85)	C:\Users\nanotemper\Documents\Saher Pal\smug expertmode.moc	7	2017-11-15 18:13:25	-1	0	4	5	Medium	40	23.21	oligo1B	5 nM	SMUG1 Rmut	2.6875e-07	877.882	2026-01-13 20:58:05	1.57975	196.234
	SMUG1 R215A	MST	Manual	dU, dsDNA	oligo1B_5_SMUG1 Rmut (#85)	C:\Users\nanotemper\Documents\Saher Pal\smug expertmode.moc	8	2017-11-15 18:13:56	-1	0	4	5	Medium	40	23.21	oligo1B	5 nM	SMUG1 Rmut	1.343e-07	864.429	2026-01-13 20:58:05	1.1803	200.056
	SMUG1 R215A	MST	Manual	dU, dsDNA	oligo1B_5_SMUG1 Rmut (#85)	C:\Users\nanotemper\Documents\Saher Pal\smug expertmode.moc	9	2017-11-15 18:14:26	-1	0	4	5	Medium	40	23.21	oligo1B	5 nM	SMUG1 Rmut	6.72e-08	852.949	2026-01-13 20:58:05	1.43946	191.886
	SMUG1 R215A	MST	Manual	dU, dsDNA	oligo1B_5_SMUG1 Rmut (#85)	C:\Users\nanotemper\Documents\Saher Pal\smug expertmode.moc	10	2017-11-15 18:14:57	-1	0	4	5	Medium	40	23.21	oligo1B	5 nM	SMUG1 Rmut	3.36e-08	846.284	2026-01-13 20:58:05	1.60793	190.136
	SMUG1 R215A	MST	Manual	dU, dsDNA	oligo1B_5_SMUG1 Rmut (#85)	C:\Users\nanotemper\Documents\Saher Pal\smug expertmode.moc	11	2017-11-15 18:15:28	-1	0	4	5	Medium	40	23.21	oligo1B	5 nM	SMUG1 Rmut	1.68e-08	844.677	2026-01-13 20:58:05	1.48672	194.106
	SMUG1 R215A	MST	Manual	dU, dsDNA	oligo1B_5_SMUG1 Rmut (#85)	C:\Users\nanotemper\Documents\Saher Pal\smug expertmode.moc	12	2017-11-15 18:15:58	-1	0	4	5	Medium	40	23.21	oligo1B	5 nM	SMUG1 Rmut	8.4e-09	844.055	2026-01-13 20:58:05	1.36664	186.264
	SMUG1 R215A	MST	Manual	dU, dsDNA	oligo1B_5_SMUG1 Rmut (#85)	C:\Users\nanotemper\Documents\Saher Pal\smug expertmode.moc	13	2017-11-15 18:16:29	-1	0	4	5	Medium	40	23.21	oligo1B	5 nM	SMUG1 Rmut	4.2e-09	845.054	2026-01-13 20:58:05	1.44954	188.727
	SMUG1 R215A	MST	Manual	dU, dsDNA	oligo1B_5_SMUG1 Rmut (#85)	C:\Users\nanotemper\Documents\Saher Pal\smug expertmode.moc	14	2017-11-15 18:17:00	-1	0	4	5	Medium	40	23.21	oligo1B	5 nM	SMUG1 Rmut	2.4e-09	846.327	2026-01-13 20:58:05	1.64477	182.521
	SMUG1 R215A	MST	Manual	dU, dsDNA	oligo1B_5_SMUG1 Rmut (#85)	C:\Users\nanotemper\Documents\Saher Pal\smug expertmode.moc	15	2017-11-15 18:17:30	-1	0	4	5	Medium	40	23.21	oligo1B	5 nM	SMUG1 Rmut	1.2e-09	847.291	2026-01-13 20:58:05	1.69221	183.427
	SMUG1 R215A	MST	Manual	dU, dsDNA	oligo1B_5_SMUG1 Rmut (#85)	C:\Users\nanotemper\Documents\Saher Pal\smug expertmode.moc	16	2017-11-15 18:18:01	-1	0	4	5	Medium	40	23.21	oligo1B	5 nM	SMUG1 Rmut	6e-10	848.575	2026-01-13 20:58:05	1.72756	184.906

## Sheet: MetaData
Origin of exported data	Origin of exported data
Project Title:
Comment:
Project File Path:	C:\Users\nanotemper\Desktop\SMUG1\SMUG1 R215A MST\SMUG1 R215A MST.nta
Analysis-Set Name:	SMUG1 R215A
Exported from:	Dose-Response (Flat)
Exported on:	2026-01-13 20:58:05
Analysis Settings	Analysis Settings
Type of Analysis:	MST
Evaluation strategy:	Manual
Cold Region Start:	-1
Cold Region End:	0
Hot Region Start:	4
Hot Region End:	5
