# Supplementary material for: Structural basis for uracil removal from DNA by human SMUG1
Source: Nat Commun. 2026 Jun 2;17:4809. doi: 10.1038/s41467-026-72937-0 (PMC13230825; doi:10.1038/s41467-026-72937-0)
Supplement: Supplementary file 4 — Source Data [file 41467_2026_72937_MOESM4_ESM.zip › Source Data SMUG1/Table 1, Supplementary Table 6, Supplementary Figure 14/SMUG1 R215A MST/SMUG1 R215A_No modification, dsDNA_DoseResponseRawDataFlat.xlsx]

## Sheet: RawData
Project-Name	AnalysisSet	AnalysisSetType	EvaluationStrategy	MergeSet	Run	OriginOfData	CapillaryIndex	DateOfMeasurement	ColdRegionStart	ColdRegionEnd	HotRegionStart	HotRegionEnd	MSTPower	ExcitationPower	MeasuredTemperature	Target	TargetConcentration	Ligand	LigandConcentration	Fnorm	ExportedOn	BleachingRate	InitialFluorescence(MST)
	SMUG1 R215A	MST	Manual	No modification, dsDNA	oligo1C_5_SMUG1 inactive (#67)	C:\Users\nanotemper\Documents\Saher Pal\smug expertmode.moc	1	2017-11-15 19:10:11	-1	0	4	5	Medium	40	21.89	oligo1C	5 nM	SMUG1 inactive	4.3e-06	834.647	2026-01-13 20:56:33	1.90383	233.956
	SMUG1 R215A	MST	Manual	No modification, dsDNA	oligo1C_5_SMUG1 inactive (#67)	C:\Users\nanotemper\Documents\Saher Pal\smug expertmode.moc	2	2017-11-15 19:10:41	-1	0	4	5	Medium	40	21.89	oligo1C	5 nM	SMUG1 inactive	2.15e-06	832.53	2026-01-13 20:56:33	1.8896	234.315
	SMUG1 R215A	MST	Manual	No modification, dsDNA	oligo1C_5_SMUG1 inactive (#67)	C:\Users\nanotemper\Documents\Saher Pal\smug expertmode.moc	3	2017-11-15 19:11:12	-1	0	4	5	Medium	40	21.89	oligo1C	5 nM	SMUG1 inactive	1.075e-06	831.47	2026-01-13 20:56:33	2.07193	233.92
	SMUG1 R215A	MST	Manual	No modification, dsDNA	oligo1C_5_SMUG1 inactive (#67)	C:\Users\nanotemper\Documents\Saher Pal\smug expertmode.moc	4	2017-11-15 19:11:42	-1	0	4	5	Medium	40	21.89	oligo1C	5 nM	SMUG1 inactive	5.375e-07	831.104	2026-01-13 20:56:33	2.04393	236.724
	SMUG1 R215A	MST	Manual	No modification, dsDNA	oligo1C_5_SMUG1 inactive (#67)	C:\Users\nanotemper\Documents\Saher Pal\smug expertmode.moc	5	2017-11-15 19:12:13	-1	0	4	5	Medium	40	21.89	oligo1C	5 nM	SMUG1 inactive	2.6875e-07	831.311	2026-01-13 20:56:33	2.04617	236.072
	SMUG1 R215A	MST	Manual	No modification, dsDNA	oligo1C_5_SMUG1 inactive (#67)	C:\Users\nanotemper\Documents\Saher Pal\smug expertmode.moc	6	2017-11-15 19:12:44	-1	0	4	5	Medium	40	21.89	oligo1C	5 nM	SMUG1 inactive	1.343e-07	830.205	2026-01-13 20:56:33	1.91952	233.301
	SMUG1 R215A	MST	Manual	No modification, dsDNA	oligo1C_5_SMUG1 inactive (#67)	C:\Users\nanotemper\Documents\Saher Pal\smug expertmode.moc	7	2017-11-15 19:13:14	-1	0	4	5	Medium	40	21.89	oligo1C	5 nM	SMUG1 inactive	6.72e-08	830.727	2026-01-13 20:56:33	2.0547	231.861
	SMUG1 R215A	MST	Manual	No modification, dsDNA	oligo1C_5_SMUG1 inactive (#67)	C:\Users\nanotemper\Documents\Saher Pal\smug expertmode.moc	8	2017-11-15 19:13:45	-1	0	4	5	Medium	40	21.89	oligo1C	5 nM	SMUG1 inactive	3.36e-08	829.703	2026-01-13 20:56:33	1.95126	230.609
	SMUG1 R215A	MST	Manual	No modification, dsDNA	oligo1C_5_SMUG1 inactive (#67)	C:\Users\nanotemper\Documents\Saher Pal\smug expertmode.moc	9	2017-11-15 19:14:16	-1	0	4	5	Medium	40	21.89	oligo1C	5 nM	SMUG1 inactive	1.68e-08	830.543	2026-01-13 20:56:33	1.95078	224.573
	SMUG1 R215A	MST	Manual	No modification, dsDNA	oligo1C_5_SMUG1 inactive (#67)	C:\Users\nanotemper\Documents\Saher Pal\smug expertmode.moc	10	2017-11-15 19:14:46	-1	0	4	5	Medium	40	21.89	oligo1C	5 nM	SMUG1 inactive	8.4e-09	831.288	2026-01-13 20:56:33	1.85484	209.606
	SMUG1 R215A	MST	Manual	No modification, dsDNA	oligo1C_5_SMUG1 inactive (#67)	C:\Users\nanotemper\Documents\Saher Pal\smug expertmode.moc	11	2017-11-15 19:15:17	-1	0	4	5	Medium	40	21.89	oligo1C	5 nM	SMUG1 inactive	4.2e-09	830.344	2026-01-13 20:56:33	2.01084	228.996
	SMUG1 R215A	MST	Manual	No modification, dsDNA	oligo1C_5_SMUG1 inactive (#67)	C:\Users\nanotemper\Documents\Saher Pal\smug expertmode.moc	12	2017-11-15 19:15:48	-1	0	4	5	Medium	40	21.89	oligo1C	5 nM	SMUG1 inactive	2.4e-09	830.309	2026-01-13 20:56:33	2.10662	229.129
	SMUG1 R215A	MST	Manual	No modification, dsDNA	oligo1C_5_SMUG1 inactive (#67)	C:\Users\nanotemper\Documents\Saher Pal\smug expertmode.moc	13	2017-11-15 19:16:19	-1	0	4	5	Medium	40	21.89	oligo1C	5 nM	SMUG1 inactive	1.2e-09	830.391	2026-01-13 20:56:33	2.15959	227.641
	SMUG1 R215A	MST	Manual	No modification, dsDNA	oligo1C_5_SMUG1 inactive (#67)	C:\Users\nanotemper\Documents\Saher Pal\smug expertmode.moc	14	2017-11-15 19:16:49	-1	0	4	5	Medium	40	21.89	oligo1C	5 nM	SMUG1 inactive	6e-10	829.898	2026-01-13 20:56:33	1.96154	223.435
	SMUG1 R215A	MST	Manual	No modification, dsDNA	oligo1C_5_SMUG1 inactive (#67)	C:\Users\nanotemper\Documents\Saher Pal\smug expertmode.moc	15	2017-11-15 19:17:20	-1	0	4	5	Medium	40	21.89	oligo1C	5 nM	SMUG1 inactive	3e-10	830.491	2026-01-13 20:56:33	2.18964	223.206
	SMUG1 R215A	MST	Manual	No modification, dsDNA	oligo1C_5_SMUG1 inactive (#67)	C:\Users\nanotemper\Documents\Saher Pal\smug expertmode.moc	16	2017-11-15 19:17:51	-1	0	4	5	Medium	40	21.89	oligo1C	5 nM	SMUG1 inactive	1.5e-10	830.348	2026-01-13 20:56:33	2.12523	226.153

## Sheet: MetaData
Origin of exported data	Origin of exported data
Project Title:
Comment:
Project File Path:	C:\Users\nanotemper\Desktop\SMUG1\SMUG1 R215A MST\SMUG1 R215A MST.nta
Analysis-Set Name:	SMUG1 R215A
Exported from:	Dose-Response (Flat)
Exported on:	2026-01-13 20:56:33
Analysis Settings	Analysis Settings
Type of Analysis:	MST
Evaluation strategy:	Manual
Cold Region Start:	-1
Cold Region End:	0
Hot Region Start:	4
Hot Region End:	5
