# Supplementary material for: Structural basis for uracil removal from DNA by human SMUG1
Source: Nat Commun. 2026 Jun 2;17:4809. doi: 10.1038/s41467-026-72937-0 (PMC13230825; doi:10.1038/s41467-026-72937-0)
Supplement: Supplementary file 4 — Source Data [file 41467_2026_72937_MOESM4_ESM.zip › Source Data SMUG1/Table 1, Supplementary Table 6, Supplementary Figure 14/SMUG1 R215A MST/SMUG1 R215A_No modification, ssDNA_DoseResponseRawDataFlat.xlsx]

## Sheet: RawData
Project-Name	AnalysisSet	AnalysisSetType	EvaluationStrategy	MergeSet	Run	OriginOfData	CapillaryIndex	DateOfMeasurement	ColdRegionStart	ColdRegionEnd	HotRegionStart	HotRegionEnd	MSTPower	ExcitationPower	MeasuredTemperature	Target	TargetConcentration	Ligand	LigandConcentration	Fnorm	ExportedOn	BleachingRate	InitialFluorescence(MST)
	SMUG1 R215A	MST	Manual	No modification, ssDNA	single stranded_5_SMUG1 inactive (#66)	C:\Users\nanotemper\Documents\Saher Pal\smug expertmode.moc	1	2017-11-15 18:50:57	-1	0	4	5	Medium	40	21.81	single stranded	5 nM	SMUG1 inactive	4.3e-06	851.223	2026-01-13 21:00:12	1.6002	290.333
	SMUG1 R215A	MST	Manual	No modification, ssDNA	single stranded_5_SMUG1 inactive (#66)	C:\Users\nanotemper\Documents\Saher Pal\smug expertmode.moc	2	2017-11-15 18:51:27	-1	0	4	5	Medium	40	21.81	single stranded	5 nM	SMUG1 inactive	2.15e-06	847.431	2026-01-13 21:00:12	1.63027	281.155
	SMUG1 R215A	MST	Manual	No modification, ssDNA	single stranded_5_SMUG1 inactive (#66)	C:\Users\nanotemper\Documents\Saher Pal\smug expertmode.moc	3	2017-11-15 18:51:58	-1	0	4	5	Medium	40	21.81	single stranded	5 nM	SMUG1 inactive	1.075e-06	845.165	2026-01-13 21:00:12	1.60888	288.716
	SMUG1 R215A	MST	Manual	No modification, ssDNA	single stranded_5_SMUG1 inactive (#66)	C:\Users\nanotemper\Documents\Saher Pal\smug expertmode.moc	4	2017-11-15 18:52:28	-1	0	4	5	Medium	40	21.81	single stranded	5 nM	SMUG1 inactive	5.375e-07	844.292	2026-01-13 21:00:12	1.54322	289.344
	SMUG1 R215A	MST	Manual	No modification, ssDNA	single stranded_5_SMUG1 inactive (#66)	C:\Users\nanotemper\Documents\Saher Pal\smug expertmode.moc	5	2017-11-15 18:52:59	-1	0	4	5	Medium	40	21.81	single stranded	5 nM	SMUG1 inactive	2.6875e-07	844.042	2026-01-13 21:00:12	1.45353	296.758
	SMUG1 R215A	MST	Manual	No modification, ssDNA	single stranded_5_SMUG1 inactive (#66)	C:\Users\nanotemper\Documents\Saher Pal\smug expertmode.moc	6	2017-11-15 18:53:30	-1	0	4	5	Medium	40	21.81	single stranded	5 nM	SMUG1 inactive	1.343e-07	842.576	2026-01-13 21:00:12	1.44399	289.939
	SMUG1 R215A	MST	Manual	No modification, ssDNA	single stranded_5_SMUG1 inactive (#66)	C:\Users\nanotemper\Documents\Saher Pal\smug expertmode.moc	7	2017-11-15 18:54:00	-1	0	4	5	Medium	40	21.81	single stranded	5 nM	SMUG1 inactive	6.72e-08	841.928	2026-01-13 21:00:12	1.32002	290.534
	SMUG1 R215A	MST	Manual	No modification, ssDNA	single stranded_5_SMUG1 inactive (#66)	C:\Users\nanotemper\Documents\Saher Pal\smug expertmode.moc	8	2017-11-15 18:54:31	-1	0	4	5	Medium	40	21.81	single stranded	5 nM	SMUG1 inactive	3.36e-08	842.991	2026-01-13 21:00:12	1.52279	281.781
	SMUG1 R215A	MST	Manual	No modification, ssDNA	single stranded_5_SMUG1 inactive (#66)	C:\Users\nanotemper\Documents\Saher Pal\smug expertmode.moc	9	2017-11-15 18:55:02	-1	0	4	5	Medium	40	21.81	single stranded	5 nM	SMUG1 inactive	1.68e-08	843.295	2026-01-13 21:00:12	1.42869	285.46
	SMUG1 R215A	MST	Manual	No modification, ssDNA	single stranded_5_SMUG1 inactive (#66)	C:\Users\nanotemper\Documents\Saher Pal\smug expertmode.moc	10	2017-11-15 18:55:33	-1	0	4	5	Medium	40	21.81	single stranded	5 nM	SMUG1 inactive	8.4e-09	843.703	2026-01-13 21:00:12	1.71592	281.507
	SMUG1 R215A	MST	Manual	No modification, ssDNA	single stranded_5_SMUG1 inactive (#66)	C:\Users\nanotemper\Documents\Saher Pal\smug expertmode.moc	11	2017-11-15 18:56:03	-1	0	4	5	Medium	40	21.81	single stranded	5 nM	SMUG1 inactive	4.2e-09	842.247	2026-01-13 21:00:12	1.52174	307.987
	SMUG1 R215A	MST	Manual	No modification, ssDNA	single stranded_5_SMUG1 inactive (#66)	C:\Users\nanotemper\Documents\Saher Pal\smug expertmode.moc	12	2017-11-15 18:56:34	-1	0	4	5	Medium	40	21.81	single stranded	5 nM	SMUG1 inactive	2.4e-09	843.255	2026-01-13 21:00:12	1.67587	283.094
	SMUG1 R215A	MST	Manual	No modification, ssDNA	single stranded_5_SMUG1 inactive (#66)	C:\Users\nanotemper\Documents\Saher Pal\smug expertmode.moc	13	2017-11-15 18:57:05	-1	0	4	5	Medium	40	21.81	single stranded	5 nM	SMUG1 inactive	1.2e-09	843.069	2026-01-13 21:00:12	1.50724	273.751
	SMUG1 R215A	MST	Manual	No modification, ssDNA	single stranded_5_SMUG1 inactive (#66)	C:\Users\nanotemper\Documents\Saher Pal\smug expertmode.moc	14	2017-11-15 18:57:35	-1	0	4	5	Medium	40	21.81	single stranded	5 nM	SMUG1 inactive	6e-10	842.366	2026-01-13 21:00:12	1.45124	284.59
	SMUG1 R215A	MST	Manual	No modification, ssDNA	single stranded_5_SMUG1 inactive (#66)	C:\Users\nanotemper\Documents\Saher Pal\smug expertmode.moc	15	2017-11-15 18:58:06	-1	0	4	5	Medium	40	21.81	single stranded	5 nM	SMUG1 inactive	3e-10	843.801	2026-01-13 21:00:12	1.53304	278.378
	SMUG1 R215A	MST	Manual	No modification, ssDNA	single stranded_5_SMUG1 inactive (#66)	C:\Users\nanotemper\Documents\Saher Pal\smug expertmode.moc	16	2017-11-15 18:58:37	-1	0	4	5	Medium	40	21.81	single stranded	5 nM	SMUG1 inactive	1.5e-10	842.682	2026-01-13 21:00:12	1.53434	270.553

## Sheet: MetaData
Origin of exported data	Origin of exported data
Project Title:
Comment:
Project File Path:	C:\Users\nanotemper\Desktop\SMUG1\SMUG1 R215A MST\SMUG1 R215A MST.nta
Analysis-Set Name:	SMUG1 R215A
Exported from:	Dose-Response (Flat)
Exported on:	2026-01-13 21:00:12
Analysis Settings	Analysis Settings
Type of Analysis:	MST
Evaluation strategy:	Manual
Cold Region Start:	-1
Cold Region End:	0
Hot Region Start:	4
Hot Region End:	5
