# Supplementary material for: Structural basis for uracil removal from DNA by human SMUG1
Source: Nat Commun. 2026 Jun 2;17:4809. doi: 10.1038/s41467-026-72937-0 (PMC13230825; doi:10.1038/s41467-026-72937-0)
Supplement: Supplementary file 4 — Source Data [file 41467_2026_72937_MOESM4_ESM.zip › Source Data SMUG1/Table 1, Supplementary Table 6, Supplementary Figure 14/SMUG1 R215A MST/SMUG1 R215A_5fU, dsDNA_DoseResponseRawDataFlat.xlsx]

## Sheet: RawData
Project-Name	AnalysisSet	AnalysisSetType	EvaluationStrategy	MergeSet	Run	OriginOfData	CapillaryIndex	DateOfMeasurement	ColdRegionStart	ColdRegionEnd	HotRegionStart	HotRegionEnd	MSTPower	ExcitationPower	MeasuredTemperature	Target	TargetConcentration	Ligand	LigandConcentration	Fnorm	ExportedOn	BleachingRate	InitialFluorescence(MST)
	SMUG1 R215A	MST	Manual	5fU, dsDNA	oligo5_5_SMUG1 inactive (#64)	C:\Users\nanotemper\Documents\Saher Pal\smug expertmode.moc	1	2017-11-15 18:09:13	-1	0	4	5	Medium	40	21.48	oligo5	5 nM	SMUG1 inactive	4.3e-06	913.37	2026-01-13 20:58:48	1.26071	408.088
	SMUG1 R215A	MST	Manual	5fU, dsDNA	oligo5_5_SMUG1 inactive (#64)	C:\Users\nanotemper\Documents\Saher Pal\smug expertmode.moc	2	2017-11-15 18:09:43	-1	0	4	5	Medium	40	21.48	oligo5	5 nM	SMUG1 inactive	2.15e-06	905.444	2026-01-13 20:58:48	1.15106	360.106
	SMUG1 R215A	MST	Manual	5fU, dsDNA	oligo5_5_SMUG1 inactive (#64)	C:\Users\nanotemper\Documents\Saher Pal\smug expertmode.moc	3	2017-11-15 18:10:14	-1	0	4	5	Medium	40	21.48	oligo5	5 nM	SMUG1 inactive	1.075e-06	895.947	2026-01-13 20:58:48	1.29653	402.097
	SMUG1 R215A	MST	Manual	5fU, dsDNA	oligo5_5_SMUG1 inactive (#64)	C:\Users\nanotemper\Documents\Saher Pal\smug expertmode.moc	4	2017-11-15 18:10:44	-1	0	4	5	Medium	40	21.48	oligo5	5 nM	SMUG1 inactive	5.375e-07	882.684	2026-01-13 20:58:48	1.30667	392.218
	SMUG1 R215A	MST	Manual	5fU, dsDNA	oligo5_5_SMUG1 inactive (#64)	C:\Users\nanotemper\Documents\Saher Pal\smug expertmode.moc	5	2017-11-15 18:11:15	-1	0	4	5	Medium	40	21.48	oligo5	5 nM	SMUG1 inactive	2.6875e-07	869.594	2026-01-13 20:58:48	1.45157	374.653
	SMUG1 R215A	MST	Manual	5fU, dsDNA	oligo5_5_SMUG1 inactive (#64)	C:\Users\nanotemper\Documents\Saher Pal\smug expertmode.moc	6	2017-11-15 18:11:46	-1	0	4	5	Medium	40	21.48	oligo5	5 nM	SMUG1 inactive	1.343e-07	858.269	2026-01-13 20:58:48	1.53439	368.977
	SMUG1 R215A	MST	Manual	5fU, dsDNA	oligo5_5_SMUG1 inactive (#64)	C:\Users\nanotemper\Documents\Saher Pal\smug expertmode.moc	7	2017-11-15 18:12:16	-1	0	4	5	Medium	40	21.48	oligo5	5 nM	SMUG1 inactive	6.72e-08	852.649	2026-01-13 20:58:48	1.59078	351.97
	SMUG1 R215A	MST	Manual	5fU, dsDNA	oligo5_5_SMUG1 inactive (#64)	C:\Users\nanotemper\Documents\Saher Pal\smug expertmode.moc	8	2017-11-15 18:12:47	-1	0	4	5	Medium	40	21.48	oligo5	5 nM	SMUG1 inactive	3.36e-08	849.129	2026-01-13 20:58:48	1.82463	338.913
	SMUG1 R215A	MST	Manual	5fU, dsDNA	oligo5_5_SMUG1 inactive (#64)	C:\Users\nanotemper\Documents\Saher Pal\smug expertmode.moc	9	2017-11-15 18:13:18	-1	0	4	5	Medium	40	21.48	oligo5	5 nM	SMUG1 inactive	1.68e-08	848.214	2026-01-13 20:58:48	1.95226	340.812
	SMUG1 R215A	MST	Manual	5fU, dsDNA	oligo5_5_SMUG1 inactive (#64)	C:\Users\nanotemper\Documents\Saher Pal\smug expertmode.moc	10	2017-11-15 18:13:48	-1	0	4	5	Medium	40	21.48	oligo5	5 nM	SMUG1 inactive	8.4e-09	848.014	2026-01-13 20:58:48	1.85277	342.841
	SMUG1 R215A	MST	Manual	5fU, dsDNA	oligo5_5_SMUG1 inactive (#64)	C:\Users\nanotemper\Documents\Saher Pal\smug expertmode.moc	11	2017-11-15 18:14:19	-1	0	4	5	Medium	40	21.48	oligo5	5 nM	SMUG1 inactive	4.2e-09	846.425	2026-01-13 20:58:48	1.74048	335.159
	SMUG1 R215A	MST	Manual	5fU, dsDNA	oligo5_5_SMUG1 inactive (#64)	C:\Users\nanotemper\Documents\Saher Pal\smug expertmode.moc	12	2017-11-15 18:14:50	-1	0	4	5	Medium	40	21.48	oligo5	5 nM	SMUG1 inactive	2.4e-09	846.787	2026-01-13 20:58:48	1.71643	339.627
	SMUG1 R215A	MST	Manual	5fU, dsDNA	oligo5_5_SMUG1 inactive (#64)	C:\Users\nanotemper\Documents\Saher Pal\smug expertmode.moc	13	2017-11-15 18:15:20	-1	0	4	5	Medium	40	21.48	oligo5	5 nM	SMUG1 inactive	1.2e-09	847.476	2026-01-13 20:58:48	1.91762	333.985
	SMUG1 R215A	MST	Manual	5fU, dsDNA	oligo5_5_SMUG1 inactive (#64)	C:\Users\nanotemper\Documents\Saher Pal\smug expertmode.moc	14	2017-11-15 18:15:51	-1	0	4	5	Medium	40	21.48	oligo5	5 nM	SMUG1 inactive	6e-10	847.561	2026-01-13 20:58:48	2.08512	336.142
	SMUG1 R215A	MST	Manual	5fU, dsDNA	oligo5_5_SMUG1 inactive (#64)	C:\Users\nanotemper\Documents\Saher Pal\smug expertmode.moc	15	2017-11-15 18:16:22	-1	0	4	5	Medium	40	21.48	oligo5	5 nM	SMUG1 inactive	3e-10	847.027	2026-01-13 20:58:48	1.71912	328.62
	SMUG1 R215A	MST	Manual	5fU, dsDNA	oligo5_5_SMUG1 inactive (#64)	C:\Users\nanotemper\Documents\Saher Pal\smug expertmode.moc	16	2017-11-15 18:16:52	-1	0	4	5	Medium	40	21.48	oligo5	5 nM	SMUG1 inactive	1.5e-10	846.107	2026-01-13 20:58:48	1.82848	337.878
	SMUG1 R215A	MST	Manual	5fU, dsDNA	OLIGO5_5_SMUG1 Rmut (#77)	C:\Users\nanotemper\Documents\Saher Pal\smug expertmode.moc	1	2017-11-17 19:07:00	-1	0	4	5	Medium	40	24.44	OLIGO5	5 nM	SMUG1 Rmut	1.72e-05	919.964	2026-01-13 20:58:48	1.27559	392.708
	SMUG1 R215A	MST	Manual	5fU, dsDNA	OLIGO5_5_SMUG1 Rmut (#77)	C:\Users\nanotemper\Documents\Saher Pal\smug expertmode.moc	2	2017-11-17 19:07:31	-1	0	4	5	Medium	40	24.44	OLIGO5	5 nM	SMUG1 Rmut	8.6e-06	916.215	2026-01-13 20:58:48	1.27075	381.908
	SMUG1 R215A	MST	Manual	5fU, dsDNA	OLIGO5_5_SMUG1 Rmut (#77)	C:\Users\nanotemper\Documents\Saher Pal\smug expertmode.moc	3	2017-11-17 19:08:01	-1	0	4	5	Medium	40	24.44	OLIGO5	5 nM	SMUG1 Rmut	4.3e-06	911.152	2026-01-13 20:58:48	1.18307	381.957
	SMUG1 R215A	MST	Manual	5fU, dsDNA	OLIGO5_5_SMUG1 Rmut (#77)	C:\Users\nanotemper\Documents\Saher Pal\smug expertmode.moc	4	2017-11-17 19:08:32	-1	0	4	5	Medium	40	24.44	OLIGO5	5 nM	SMUG1 Rmut	2.15e-06	903.802	2026-01-13 20:58:48	1.26536	367.205
	SMUG1 R215A	MST	Manual	5fU, dsDNA	OLIGO5_5_SMUG1 Rmut (#77)	C:\Users\nanotemper\Documents\Saher Pal\smug expertmode.moc	5	2017-11-17 19:09:03	-1	0	4	5	Medium	40	24.44	OLIGO5	5 nM	SMUG1 Rmut	1.075e-06	894.429	2026-01-13 20:58:48	1.40175	374.426
	SMUG1 R215A	MST	Manual	5fU, dsDNA	OLIGO5_5_SMUG1 Rmut (#77)	C:\Users\nanotemper\Documents\Saher Pal\smug expertmode.moc	6	2017-11-17 19:09:34	-1	0	4	5	Medium	40	24.44	OLIGO5	5 nM	SMUG1 Rmut	5.375e-07	882.62	2026-01-13 20:58:48	1.38999	360.268
	SMUG1 R215A	MST	Manual	5fU, dsDNA	OLIGO5_5_SMUG1 Rmut (#77)	C:\Users\nanotemper\Documents\Saher Pal\smug expertmode.moc	7	2017-11-17 19:10:04	-1	0	4	5	Medium	40	24.44	OLIGO5	5 nM	SMUG1 Rmut	2.6875e-07	868.084	2026-01-13 20:58:48	1.43351	341.831
	SMUG1 R215A	MST	Manual	5fU, dsDNA	OLIGO5_5_SMUG1 Rmut (#77)	C:\Users\nanotemper\Documents\Saher Pal\smug expertmode.moc	8	2017-11-17 19:10:35	-1	0	4	5	Medium	40	24.44	OLIGO5	5 nM	SMUG1 Rmut	1.343e-07	854.1	2026-01-13 20:58:48	1.39432	331.688
	SMUG1 R215A	MST	Manual	5fU, dsDNA	OLIGO5_5_SMUG1 Rmut (#77)	C:\Users\nanotemper\Documents\Saher Pal\smug expertmode.moc	9	2017-11-17 19:11:06	-1	0	4	5	Medium	40	24.44	OLIGO5	5 nM	SMUG1 Rmut	6.72e-08	845.28	2026-01-13 20:58:48	1.49665	328.94
	SMUG1 R215A	MST	Manual	5fU, dsDNA	OLIGO5_5_SMUG1 Rmut (#77)	C:\Users\nanotemper\Documents\Saher Pal\smug expertmode.moc	10	2017-11-17 19:11:36	-1	0	4	5	Medium	40	24.44	OLIGO5	5 nM	SMUG1 Rmut	3.36e-08	843.103	2026-01-13 20:58:48	1.4582	325.2
	SMUG1 R215A	MST	Manual	5fU, dsDNA	OLIGO5_5_SMUG1 Rmut (#77)	C:\Users\nanotemper\Documents\Saher Pal\smug expertmode.moc	11	2017-11-17 19:12:07	-1	0	4	5	Medium	40	24.44	OLIGO5	5 nM	SMUG1 Rmut	1.68e-08	845.652	2026-01-13 20:58:48	1.39496	315.991
	SMUG1 R215A	MST	Manual	5fU, dsDNA	OLIGO5_5_SMUG1 Rmut (#77)	C:\Users\nanotemper\Documents\Saher Pal\smug expertmode.moc	12	2017-11-17 19:12:38	-1	0	4	5	Medium	40	24.44	OLIGO5	5 nM	SMUG1 Rmut	8.4e-09	850.233	2026-01-13 20:58:48	1.78236	307.99
	SMUG1 R215A	MST	Manual	5fU, dsDNA	OLIGO5_5_SMUG1 Rmut (#77)	C:\Users\nanotemper\Documents\Saher Pal\smug expertmode.moc	13	2017-11-17 19:13:08	-1	0	4	5	Medium	40	24.44	OLIGO5	5 nM	SMUG1 Rmut	4.2e-09	853.884	2026-01-13 20:58:48	1.43824	309.35
	SMUG1 R215A	MST	Manual	5fU, dsDNA	OLIGO5_5_SMUG1 Rmut (#77)	C:\Users\nanotemper\Documents\Saher Pal\smug expertmode.moc	14	2017-11-17 19:13:39	-1	0	4	5	Medium	40	24.44	OLIGO5	5 nM	SMUG1 Rmut	2.4e-09	856.992	2026-01-13 20:58:48	1.59351	307.495
	SMUG1 R215A	MST	Manual	5fU, dsDNA	OLIGO5_5_SMUG1 Rmut (#77)	C:\Users\nanotemper\Documents\Saher Pal\smug expertmode.moc	15	2017-11-17 19:14:10	-1	0	4	5	Medium	40	24.44	OLIGO5	5 nM	SMUG1 Rmut	1.2e-09	857.467	2026-01-13 20:58:48	1.68746	299.467
	SMUG1 R215A	MST	Manual	5fU, dsDNA	OLIGO5_5_SMUG1 Rmut (#77)	C:\Users\nanotemper\Documents\Saher Pal\smug expertmode.moc	16	2017-11-17 19:14:41	-1	0	4	5	Medium	40	24.44	OLIGO5	5 nM	SMUG1 Rmut	6e-10	858.237	2026-01-13 20:58:48	1.69084	296.931
	SMUG1 R215A	MST	Manual	5fU, dsDNA	oligo5_5_SMUG1 Rmut (#82)	C:\Users\nanotemper\Documents\Saher Pal\smug expertmode.moc	1	2017-11-15 17:08:49	-1	0	4	5	Medium	40	22.63	oligo5	5 nM	SMUG1 Rmut	1.72e-05	927.585	2026-01-13 20:58:48	1.25104	336.75
	SMUG1 R215A	MST	Manual	5fU, dsDNA	oligo5_5_SMUG1 Rmut (#82)	C:\Users\nanotemper\Documents\Saher Pal\smug expertmode.moc	2	2017-11-15 17:09:19	-1	0	4	5	Medium	40	22.63	oligo5	5 nM	SMUG1 Rmut	8.6e-06	924.617	2026-01-13 20:58:48	1.18189	343.663
	SMUG1 R215A	MST	Manual	5fU, dsDNA	oligo5_5_SMUG1 Rmut (#82)	C:\Users\nanotemper\Documents\Saher Pal\smug expertmode.moc	3	2017-11-15 17:09:50	-1	0	4	5	Medium	40	22.63	oligo5	5 nM	SMUG1 Rmut	4.3e-06	920.621	2026-01-13 20:58:48	1.18753	328.711
	SMUG1 R215A	MST	Manual	5fU, dsDNA	oligo5_5_SMUG1 Rmut (#82)	C:\Users\nanotemper\Documents\Saher Pal\smug expertmode.moc	4	2017-11-15 17:10:21	-1	0	4	5	Medium	40	22.63	oligo5	5 nM	SMUG1 Rmut	2.15e-06	913.049	2026-01-13 20:58:48	1.26126	337.27
	SMUG1 R215A	MST	Manual	5fU, dsDNA	oligo5_5_SMUG1 Rmut (#82)	C:\Users\nanotemper\Documents\Saher Pal\smug expertmode.moc	5	2017-11-15 17:10:51	-1	0	4	5	Medium	40	22.63	oligo5	5 nM	SMUG1 Rmut	1.075e-06	904.868	2026-01-13 20:58:48	1.37699	343.985
	SMUG1 R215A	MST	Manual	5fU, dsDNA	oligo5_5_SMUG1 Rmut (#82)	C:\Users\nanotemper\Documents\Saher Pal\smug expertmode.moc	6	2017-11-15 17:11:22	-1	0	4	5	Medium	40	22.63	oligo5	5 nM	SMUG1 Rmut	5.375e-07	894.704	2026-01-13 20:58:48	1.26545	324.74
	SMUG1 R215A	MST	Manual	5fU, dsDNA	oligo5_5_SMUG1 Rmut (#82)	C:\Users\nanotemper\Documents\Saher Pal\smug expertmode.moc	7	2017-11-15 17:11:53	-1	0	4	5	Medium	40	22.63	oligo5	5 nM	SMUG1 Rmut	2.6875e-07	883.817	2026-01-13 20:58:48	1.49161	311.004
	SMUG1 R215A	MST	Manual	5fU, dsDNA	oligo5_5_SMUG1 Rmut (#82)	C:\Users\nanotemper\Documents\Saher Pal\smug expertmode.moc	8	2017-11-15 17:12:23	-1	0	4	5	Medium	40	22.63	oligo5	5 nM	SMUG1 Rmut	1.343e-07	871.575	2026-01-13 20:58:48	1.43334	312.524
	SMUG1 R215A	MST	Manual	5fU, dsDNA	oligo5_5_SMUG1 Rmut (#82)	C:\Users\nanotemper\Documents\Saher Pal\smug expertmode.moc	9	2017-11-15 17:12:54	-1	0	4	5	Medium	40	22.63	oligo5	5 nM	SMUG1 Rmut	6.72e-08	857.566	2026-01-13 20:58:48	1.56129	301.46
	SMUG1 R215A	MST	Manual	5fU, dsDNA	oligo5_5_SMUG1 Rmut (#82)	C:\Users\nanotemper\Documents\Saher Pal\smug expertmode.moc	10	2017-11-15 17:13:25	-1	0	4	5	Medium	40	22.63	oligo5	5 nM	SMUG1 Rmut	3.36e-08	850.465	2026-01-13 20:58:48	1.52853	298.905
	SMUG1 R215A	MST	Manual	5fU, dsDNA	oligo5_5_SMUG1 Rmut (#82)	C:\Users\nanotemper\Documents\Saher Pal\smug expertmode.moc	11	2017-11-15 17:13:56	-1	0	4	5	Medium	40	22.63	oligo5	5 nM	SMUG1 Rmut	1.68e-08	848.348	2026-01-13 20:58:48	1.63425	298.619
	SMUG1 R215A	MST	Manual	5fU, dsDNA	oligo5_5_SMUG1 Rmut (#82)	C:\Users\nanotemper\Documents\Saher Pal\smug expertmode.moc	12	2017-11-15 17:14:26	-1	0	4	5	Medium	40	22.63	oligo5	5 nM	SMUG1 Rmut	8.4e-09	848.172	2026-01-13 20:58:48	1.46452	285.971
	SMUG1 R215A	MST	Manual	5fU, dsDNA	oligo5_5_SMUG1 Rmut (#82)	C:\Users\nanotemper\Documents\Saher Pal\smug expertmode.moc	13	2017-11-15 17:14:57	-1	0	4	5	Medium	40	22.63	oligo5	5 nM	SMUG1 Rmut	4.2e-09	851.241	2026-01-13 20:58:48	1.76408	277.717
	SMUG1 R215A	MST	Manual	5fU, dsDNA	oligo5_5_SMUG1 Rmut (#82)	C:\Users\nanotemper\Documents\Saher Pal\smug expertmode.moc	14	2017-11-15 17:15:28	-1	0	4	5	Medium	40	22.63	oligo5	5 nM	SMUG1 Rmut	2.4e-09	852.758	2026-01-13 20:58:48	1.67542	287.028
	SMUG1 R215A	MST	Manual	5fU, dsDNA	oligo5_5_SMUG1 Rmut (#82)	C:\Users\nanotemper\Documents\Saher Pal\smug expertmode.moc	15	2017-11-15 17:15:58	-1	0	4	5	Medium	40	22.63	oligo5	5 nM	SMUG1 Rmut	1.2e-09	853.628	2026-01-13 20:58:48	1.60113	273.624
	SMUG1 R215A	MST	Manual	5fU, dsDNA	oligo5_5_SMUG1 Rmut (#82)	C:\Users\nanotemper\Documents\Saher Pal\smug expertmode.moc	16	2017-11-15 17:16:29	-1	0	4	5	Medium	40	22.63	oligo5	5 nM	SMUG1 Rmut	6e-10	854.09	2026-01-13 20:58:48	1.74999	276.104

## Sheet: MetaData
Origin of exported data	Origin of exported data
Project Title:
Comment:
Project File Path:	C:\Users\nanotemper\Desktop\SMUG1\SMUG1 R215A MST\SMUG1 R215A MST.nta
Analysis-Set Name:	SMUG1 R215A
Exported from:	Dose-Response (Flat)
Exported on:	2026-01-13 20:58:48
Analysis Settings	Analysis Settings
Type of Analysis:	MST
Evaluation strategy:	Manual
Cold Region Start:	-1
Cold Region End:	0
Hot Region Start:	4
Hot Region End:	5
