# Supplementary material for: Structural basis for uracil removal from DNA by human SMUG1
Source: Nat Commun. 2026 Jun 2;17:4809. doi: 10.1038/s41467-026-72937-0 (PMC13230825; doi:10.1038/s41467-026-72937-0)
Supplement: Supplementary file 4 — Source Data [file 41467_2026_72937_MOESM4_ESM.zip › Source Data SMUG1/Table 1, Supplementary Table 6, Supplementary Figure 14/SMUG1 R243A MST/SMUG R243A_THF-abasic site analog, dsDNA_DoseResponseRawDataGrouped.xlsx]

## Sheet: RawData
NanoTemper Technologies	NanoTemper Technologies
MO.Affinity Analysis v2.3	MO.Affinity Analysis v2.3
Origin of exported data	Origin of exported data
Project Title:
Comment:
Project File Path:	C:\Users\nanotemper\Desktop\SMUG1\SMUG R243A MST.nta
Analysis-Set Name:	R243A
Exported from:	Dose-Response (Grouped)
Exported on:	2026-01-13 21:13:43
Analysis Settings	Analysis Settings
Type of Analysis:	MST
Evaluation strategy:	Manual
Cold Region Start:	-1
Cold Region End:	0
Hot Region Start:	4
Hot Region End:	5
Sample Information	Sample Information
Merge-Set Name:	THF-abasic site analog, dsDNA
Date of Measurement:	2017-11-18 21:27:56.608 → 2017-11-21 17:04:40.407
Capillary Type:	Unspecified container/capillary type
Target:	oligo3
TargetConcentration:	5e-09
Ligand:	SMUG R243A
Measurement Settings	Measurement Settings
MST-Power:	Medium
Excitation-Power:	40
Excitation type:	Nano - RED
Thermostat Setpoint:	(disabled)
Fit Results (Kd)	Fit Results (Kd)
Fit Model:	Kd
Bound	915.356
Unbound	845.06
Kd	6.03995e-07
TargetConc	5e-09
Standard Deviation:	1.21458
Kd Confidence:	3.29536e-08
Dose Response Curve	Dose Response Curve	Dose Response Curve		Shifted Dose Response Curve of oligo3_5_SMUG R243A (#54)	Shifted Dose Response Curve of oligo3_5_SMUG R243A (#54)		Shifted Dose Response Curve of oligo3_5_SMUG R243A (#43)	Shifted Dose Response Curve of oligo3_5_SMUG R243A (#43)		Shifted Dose Response Curve of oligo3_5_SMUG R243A (#21)	Shifted Dose Response Curve of oligo3_5_SMUG R243A (#21)
Ligand Concentration [M]	Fnorm [‰]	Error Value		Ligand Concentration [M]	Fnorm [‰]		Ligand Concentration [M]	Fnorm [‰]		Ligand Concentration [M]	Fnorm [‰]
1.84e-05	913.119	1.41728		1.84e-05	912.117		1.84e-05	914.122		4.6e-06	907.189
9.2e-06	910.924	0.25426		9.2e-06	911.104		9.2e-06	910.745		2.3e-06	902.638
4.6e-06	906.222	0.851165		4.6e-06	905.89		4.6e-06	905.586		1.15e-06	893.422
2.3e-06	901.027	1.42199		2.3e-06	900.497		2.3e-06	899.947		5.75e-07	881.808
1.15e-06	892.118	2.43014		1.15e-06	893.618		1.15e-06	889.314		2.875e-07	869.3
5.75e-07	880.458	3.3013		5.75e-07	882.871		5.75e-07	876.696		1.4375e-07	854.901
2.875e-07	867.979	3.49473		2.875e-07	870.621		2.875e-07	864.017		7.187e-08	849.929
1.4375e-07	856.184	3.27266		1.4375e-07	859.904		1.4375e-07	853.748		3.59e-08	846.748
7.187e-08	851.977	3.45693		7.187e-08	855.968		7.187e-08	850.034		1.797e-08	844.727
3.59e-08	847.14	2.42132		3.59e-08	844.938		3.59e-08	849.733		8.98e-09	845.165
1.797e-08	845.368	1.39002		1.797e-08	844.415		1.797e-08	846.963		4.49e-09	846.568
8.98e-09	845.565	2.5238		8.98e-09	843.264		8.98e-09	848.264		2.24e-09	844.484
4.49e-09	846.274	2.73664		4.49e-09	843.402		4.49e-09	848.852		1.12e-09	845.8
2.24e-09	845.889	1.85015		2.24e-09	845.197		2.24e-09	847.985		5.6e-10	845.718
1.12e-09	846.783	1.76111		1.12e-09	845.733		1.12e-09	848.817		2.8e-10	845.959
5.6e-10	845.01	2.43752		5.6e-10	842.297		5.6e-10	847.015		1.4e-10	846.569
2.8e-10	845.959	0
1.4e-10	846.569	0

## Sheet: Fit-Values
Dose	FNorm
1.70096e-05
1.57242e-05
1.4536e-05
1.34375e-05
1.24221e-05
1.14834e-05
1.06156e-05
9.81343e-06
9.07186e-06
8.38633e-06
7.7526e-06
7.16676e-06
6.62519e-06
6.12454e-06
5.66173e-06
5.23389e-06
4.83838e-06
4.47275e-06
4.13476e-06
3.82231e-06
3.53347e-06
3.26645e-06
3.01962e-06
2.79143e-06
2.58049e-06
2.38549e-06
2.20523e-06
2.03859e-06
1.88454e-06
1.74213e-06
1.61048e-06
1.48878e-06
1.37628e-06
1.27228e-06
1.17613e-06
1.08726e-06
1.0051e-06
9.29144e-07
8.58931e-07
7.94024e-07
7.34022e-07
6.78554e-07
6.27278e-07
5.79876e-07
5.36057e-07
4.95549e-07
4.58101e-07
4.23484e-07
3.91483e-07
3.61899e-07
3.34552e-07
3.09271e-07
2.859e-07
2.64295e-07
2.44323e-07
2.25861e-07
2.08793e-07
1.93015e-07
1.78429e-07
1.64946e-07
1.52482e-07
1.40959e-07
1.30307e-07
1.2046e-07
1.11357e-07
1.02942e-07
9.51633e-08
8.79721e-08
8.13243e-08
7.51789e-08
6.94978e-08
6.42461e-08
5.93912e-08
5.49032e-08
5.07543e-08
4.6919e-08
4.33734e-08
4.00958e-08
3.70659e-08
3.42649e-08
3.16756e-08
2.9282e-08
2.70692e-08
2.50237e-08
2.31327e-08
2.13847e-08
1.97687e-08
1.82748e-08
1.68938e-08
1.56172e-08
1.44371e-08
1.33461e-08
1.23376e-08
1.14053e-08
1.05434e-08
9.74667e-09
9.01014e-09
8.32927e-09
7.69986e-09
7.118e-09
6.58011e-09
6.08287e-09
5.62321e-09
5.19828e-09
4.80546e-09
4.44233e-09
4.10663e-09
3.79631e-09
3.50943e-09
3.24423e-09
2.99908e-09
2.77244e-09
2.56294e-09
2.36926e-09
2.19023e-09
2.02472e-09
1.87172e-09
1.73028e-09
1.59952e-09
1.47865e-09
1.36691e-09
1.26362e-09
1.16813e-09
1.07986e-09
9.98258e-10
9.22823e-10
8.53088e-10
7.88623e-10
7.29029e-10
6.73938e-10
6.23011e-10
5.75931e-10
5.3241e-10
4.92177e-10
4.54985e-10
4.20603e-10
3.88819e-10
3.59437e-10
3.32276e-10
3.07167e-10
2.83955e-10
2.62497e-10
2.42661e-10
2.24324e-10
2.07372e-10
1.91702e-10
1.77216e-10
1.63824e-10
1.51444e-10
1.4e-10
