# Supplementary material for: Structural basis for uracil removal from DNA by human SMUG1
Source: Nat Commun. 2026 Jun 2;17:4809. doi: 10.1038/s41467-026-72937-0 (PMC13230825; doi:10.1038/s41467-026-72937-0)
Supplement: Supplementary file 4 — Source Data [file 41467_2026_72937_MOESM4_ESM.zip › Source Data SMUG1/Table 1, Supplementary Table 6, Supplementary Figure 14/SMUG1 R243A MST/SMUG R243A_No modification, dsDNA_DoseResponseRawDataFlat.xlsx]

## Sheet: RawData
Project-Name	AnalysisSet	AnalysisSetType	EvaluationStrategy	MergeSet	Run	OriginOfData	CapillaryIndex	DateOfMeasurement	ColdRegionStart	ColdRegionEnd	HotRegionStart	HotRegionEnd	MSTPower	ExcitationPower	MeasuredTemperature	Target	TargetConcentration	Ligand	LigandConcentration	Fnorm	ExportedOn	BleachingRate	InitialFluorescence(MST)
	R243A	MST	Manual	No modification, dsDNA	1C_5_SMUG R243A (#50)	C:\Users\nanotemper\Documents\Saher Pal\SMUG H239A mut 20July2024.moc	1	2017-11-19 20:21:55	-1	0	4	5	Medium	40	22.22	1C	5 nM	SMUG R243A	1.84e-05	865.297	2026-01-13 21:11:33	2.26309	247.076
	R243A	MST	Manual	No modification, dsDNA	1C_5_SMUG R243A (#50)	C:\Users\nanotemper\Documents\Saher Pal\SMUG H239A mut 20July2024.moc	2	2017-11-19 20:22:26	-1	0	4	5	Medium	40	22.22	1C	5 nM	SMUG R243A	9.2e-06	861.22	2026-01-13 21:11:33	2.09332	246.766
	R243A	MST	Manual	No modification, dsDNA	1C_5_SMUG R243A (#50)	C:\Users\nanotemper\Documents\Saher Pal\SMUG H239A mut 20July2024.moc	3	2017-11-19 20:22:56	-1	0	4	5	Medium	40	22.22	1C	5 nM	SMUG R243A	4.6e-06	858.01	2026-01-13 21:11:33	1.81995	245.429
	R243A	MST	Manual	No modification, dsDNA	1C_5_SMUG R243A (#50)	C:\Users\nanotemper\Documents\Saher Pal\SMUG H239A mut 20July2024.moc	4	2017-11-19 20:23:27	-1	0	4	5	Medium	40	22.22	1C	5 nM	SMUG R243A	2.3e-06	851.887	2026-01-13 21:11:33	2.04788	240.602
	R243A	MST	Manual	No modification, dsDNA	1C_5_SMUG R243A (#50)	C:\Users\nanotemper\Documents\Saher Pal\SMUG H239A mut 20July2024.moc	5	2017-11-19 20:23:58	-1	0	4	5	Medium	40	22.22	1C	5 nM	SMUG R243A	1.15e-06	844.584	2026-01-13 21:11:33	2.29711	231.618
	R243A	MST	Manual	No modification, dsDNA	1C_5_SMUG R243A (#50)	C:\Users\nanotemper\Documents\Saher Pal\SMUG H239A mut 20July2024.moc	6	2017-11-19 20:24:28	-1	0	4	5	Medium	40	22.22	1C	5 nM	SMUG R243A	5.75e-07	841.272	2026-01-13 21:11:33	2.44133	229.332
	R243A	MST	Manual	No modification, dsDNA	1C_5_SMUG R243A (#50)	C:\Users\nanotemper\Documents\Saher Pal\SMUG H239A mut 20July2024.moc	7	2017-11-19 20:24:59	-1	0	4	5	Medium	40	22.22	1C	5 nM	SMUG R243A	2.875e-07	836.869	2026-01-13 21:11:33	2.13327	229.746
	R243A	MST	Manual	No modification, dsDNA	1C_5_SMUG R243A (#50)	C:\Users\nanotemper\Documents\Saher Pal\SMUG H239A mut 20July2024.moc	8	2017-11-19 20:25:30	-1	0	4	5	Medium	40	22.22	1C	5 nM	SMUG R243A	1.4375e-07	836.225	2026-01-13 21:11:33	2.23131	228.419
	R243A	MST	Manual	No modification, dsDNA	1C_5_SMUG R243A (#50)	C:\Users\nanotemper\Documents\Saher Pal\SMUG H239A mut 20July2024.moc	9	2017-11-19 20:26:01	-1	0	4	5	Medium	40	22.22	1C	5 nM	SMUG R243A	7.187e-08	835.551	2026-01-13 21:11:33	2.04048	229.329
	R243A	MST	Manual	No modification, dsDNA	1C_5_SMUG R243A (#50)	C:\Users\nanotemper\Documents\Saher Pal\SMUG H239A mut 20July2024.moc	10	2017-11-19 20:26:32	-1	0	4	5	Medium	40	22.22	1C	5 nM	SMUG R243A	3.59e-08	836.409	2026-01-13 21:11:33	2.10409	232.251
	R243A	MST	Manual	No modification, dsDNA	1C_5_SMUG R243A (#50)	C:\Users\nanotemper\Documents\Saher Pal\SMUG H239A mut 20July2024.moc	11	2017-11-19 20:27:02	-1	0	4	5	Medium	40	22.22	1C	5 nM	SMUG R243A	1.797e-08	835.386	2026-01-13 21:11:33	1.94509	230.285
	R243A	MST	Manual	No modification, dsDNA	1C_5_SMUG R243A (#50)	C:\Users\nanotemper\Documents\Saher Pal\SMUG H239A mut 20July2024.moc	12	2017-11-19 20:27:33	-1	0	4	5	Medium	40	22.22	1C	5 nM	SMUG R243A	8.98e-09	833.621	2026-01-13 21:11:33	2.11341	221.824
	R243A	MST	Manual	No modification, dsDNA	1C_5_SMUG R243A (#50)	C:\Users\nanotemper\Documents\Saher Pal\SMUG H239A mut 20July2024.moc	13	2017-11-19 20:28:04	-1	0	4	5	Medium	40	22.22	1C	5 nM	SMUG R243A	4.49e-09	833.398	2026-01-13 21:11:33	2.10927	225.199
	R243A	MST	Manual	No modification, dsDNA	1C_5_SMUG R243A (#50)	C:\Users\nanotemper\Documents\Saher Pal\SMUG H239A mut 20July2024.moc	14	2017-11-19 20:28:35	-1	0	4	5	Medium	40	22.22	1C	5 nM	SMUG R243A	2.24e-09	833.538	2026-01-13 21:11:33	2.31289	229.725
	R243A	MST	Manual	No modification, dsDNA	1C_5_SMUG R243A (#50)	C:\Users\nanotemper\Documents\Saher Pal\SMUG H239A mut 20July2024.moc	15	2017-11-19 20:29:05	-1	0	4	5	Medium	40	22.22	1C	5 nM	SMUG R243A	1.12e-09	833.377	2026-01-13 21:11:33	2.15455	217.09
	R243A	MST	Manual	No modification, dsDNA	1C_5_SMUG R243A (#50)	C:\Users\nanotemper\Documents\Saher Pal\SMUG H239A mut 20July2024.moc	16	2017-11-19 20:29:36	-1	0	4	5	Medium	40	22.22	1C	5 nM	SMUG R243A	5.6e-10	832.18	2026-01-13 21:11:33	2.23073	221.208
	R243A	MST	Manual	No modification, dsDNA	1C_5_SMUG R243A (#53)	C:\Users\nanotemper\Documents\Saher Pal\SMUG H239A mut 20July2024.moc	1	2017-11-19 22:02:54	-1	0	4	5	Medium	40	22.55	1C	5 nM	SMUG R243A	1.84e-05	865.226	2026-01-13 21:11:33	2.12731	273.559
	R243A	MST	Manual	No modification, dsDNA	1C_5_SMUG R243A (#53)	C:\Users\nanotemper\Documents\Saher Pal\SMUG H239A mut 20July2024.moc	2	2017-11-19 22:03:25	-1	0	4	5	Medium	40	22.55	1C	5 nM	SMUG R243A	9.2e-06	862.288	2026-01-13 21:11:33	1.91834	269.561
	R243A	MST	Manual	No modification, dsDNA	1C_5_SMUG R243A (#53)	C:\Users\nanotemper\Documents\Saher Pal\SMUG H239A mut 20July2024.moc	3	2017-11-19 22:03:56	-1	0	4	5	Medium	40	22.55	1C	5 nM	SMUG R243A	4.6e-06	857.116	2026-01-13 21:11:33	2.07265	260.236
	R243A	MST	Manual	No modification, dsDNA	1C_5_SMUG R243A (#53)	C:\Users\nanotemper\Documents\Saher Pal\SMUG H239A mut 20July2024.moc	4	2017-11-19 22:04:26	-1	0	4	5	Medium	40	22.55	1C	5 nM	SMUG R243A	2.3e-06	852.662	2026-01-13 21:11:33	2.356	266.674
	R243A	MST	Manual	No modification, dsDNA	1C_5_SMUG R243A (#53)	C:\Users\nanotemper\Documents\Saher Pal\SMUG H239A mut 20July2024.moc	5	2017-11-19 22:04:57	-1	0	4	5	Medium	40	22.55	1C	5 nM	SMUG R243A	1.15e-06	845.909	2026-01-13 21:11:33	2.33014	253.915
	R243A	MST	Manual	No modification, dsDNA	1C_5_SMUG R243A (#53)	C:\Users\nanotemper\Documents\Saher Pal\SMUG H239A mut 20July2024.moc	6	2017-11-19 22:05:28	-1	0	4	5	Medium	40	22.55	1C	5 nM	SMUG R243A	5.75e-07	840.648	2026-01-13 21:11:33	2.33129	239.764
	R243A	MST	Manual	No modification, dsDNA	1C_5_SMUG R243A (#53)	C:\Users\nanotemper\Documents\Saher Pal\SMUG H239A mut 20July2024.moc	7	2017-11-19 22:05:58	-1	0	4	5	Medium	40	22.55	1C	5 nM	SMUG R243A	2.875e-07	837.277	2026-01-13 21:11:33	2.08711	254.825
	R243A	MST	Manual	No modification, dsDNA	1C_5_SMUG R243A (#53)	C:\Users\nanotemper\Documents\Saher Pal\SMUG H239A mut 20July2024.moc	8	2017-11-19 22:06:29	-1	0	4	5	Medium	40	22.55	1C	5 nM	SMUG R243A	1.4375e-07	834.584	2026-01-13 21:11:33	1.99807	248.428
	R243A	MST	Manual	No modification, dsDNA	1C_5_SMUG R243A (#53)	C:\Users\nanotemper\Documents\Saher Pal\SMUG H239A mut 20July2024.moc	9	2017-11-19 22:07:00	-1	0	4	5	Medium	40	22.55	1C	5 nM	SMUG R243A	7.187e-08	832.475	2026-01-13 21:11:33	2.13603	247.764
	R243A	MST	Manual	No modification, dsDNA	1C_5_SMUG R243A (#53)	C:\Users\nanotemper\Documents\Saher Pal\SMUG H239A mut 20July2024.moc	10	2017-11-19 22:07:31	-1	0	4	5	Medium	40	22.55	1C	5 nM	SMUG R243A	3.59e-08	834.86	2026-01-13 21:11:33	2.22653	240.553
	R243A	MST	Manual	No modification, dsDNA	1C_5_SMUG R243A (#53)	C:\Users\nanotemper\Documents\Saher Pal\SMUG H239A mut 20July2024.moc	11	2017-11-19 22:08:01	-1	0	4	5	Medium	40	22.55	1C	5 nM	SMUG R243A	1.797e-08	833.185	2026-01-13 21:11:33	2.14064	246.047
	R243A	MST	Manual	No modification, dsDNA	1C_5_SMUG R243A (#53)	C:\Users\nanotemper\Documents\Saher Pal\SMUG H239A mut 20July2024.moc	12	2017-11-19 22:08:32	-1	0	4	5	Medium	40	22.55	1C	5 nM	SMUG R243A	8.98e-09	832.946	2026-01-13 21:11:33	2.29187	236.838
	R243A	MST	Manual	No modification, dsDNA	1C_5_SMUG R243A (#53)	C:\Users\nanotemper\Documents\Saher Pal\SMUG H239A mut 20July2024.moc	13	2017-11-19 22:09:03	-1	0	4	5	Medium	40	22.55	1C	5 nM	SMUG R243A	4.49e-09	833.986	2026-01-13 21:11:33	2.24305	240.412
	R243A	MST	Manual	No modification, dsDNA	1C_5_SMUG R243A (#53)	C:\Users\nanotemper\Documents\Saher Pal\SMUG H239A mut 20July2024.moc	14	2017-11-19 22:09:33	-1	0	4	5	Medium	40	22.55	1C	5 nM	SMUG R243A	2.24e-09	833.452	2026-01-13 21:11:33	2.05699	237.865
	R243A	MST	Manual	No modification, dsDNA	1C_5_SMUG R243A (#53)	C:\Users\nanotemper\Documents\Saher Pal\SMUG H239A mut 20July2024.moc	15	2017-11-19 22:10:04	-1	0	4	5	Medium	40	22.55	1C	5 nM	SMUG R243A	1.12e-09	832.908	2026-01-13 21:11:33	2.14702	239.846
	R243A	MST	Manual	No modification, dsDNA	1C_5_SMUG R243A (#53)	C:\Users\nanotemper\Documents\Saher Pal\SMUG H239A mut 20July2024.moc	16	2017-11-19 22:10:35	-1	0	4	5	Medium	40	22.55	1C	5 nM	SMUG R243A	5.6e-10	834.316	2026-01-13 21:11:33	2.24622	243.149
	R243A	MST	Manual	No modification, dsDNA	1C_5_SMUG R243A (#56)	C:\Users\nanotemper\Documents\Saher Pal\SMUG H239A mut 20July2024.moc	1	2017-11-19 22:56:48	-1	0	4	5	Medium	40	22.71	1C	5 nM	SMUG R243A	1.84e-05	866.327	2026-01-13 21:11:33	2.15087	294.72
	R243A	MST	Manual	No modification, dsDNA	1C_5_SMUG R243A (#56)	C:\Users\nanotemper\Documents\Saher Pal\SMUG H239A mut 20July2024.moc	2	2017-11-19 22:57:18	-1	0	4	5	Medium	40	22.71	1C	5 nM	SMUG R243A	9.2e-06	860.661	2026-01-13 21:11:33	2.0536	287.122
	R243A	MST	Manual	No modification, dsDNA	1C_5_SMUG R243A (#56)	C:\Users\nanotemper\Documents\Saher Pal\SMUG H239A mut 20July2024.moc	3	2017-11-19 22:57:49	-1	0	4	5	Medium	40	22.71	1C	5 nM	SMUG R243A	4.6e-06	856.117	2026-01-13 21:11:33	2.21727	281.111
	R243A	MST	Manual	No modification, dsDNA	1C_5_SMUG R243A (#56)	C:\Users\nanotemper\Documents\Saher Pal\SMUG H239A mut 20July2024.moc	4	2017-11-19 22:58:20	-1	0	4	5	Medium	40	22.71	1C	5 nM	SMUG R243A	2.3e-06	850.739	2026-01-13 21:11:33	2.20227	273.12
	R243A	MST	Manual	No modification, dsDNA	1C_5_SMUG R243A (#56)	C:\Users\nanotemper\Documents\Saher Pal\SMUG H239A mut 20July2024.moc	5	2017-11-19 22:58:51	-1	0	4	5	Medium	40	22.71	1C	5 nM	SMUG R243A	1.15e-06	845.301	2026-01-13 21:11:33	2.14961	269.95
	R243A	MST	Manual	No modification, dsDNA	1C_5_SMUG R243A (#56)	C:\Users\nanotemper\Documents\Saher Pal\SMUG H239A mut 20July2024.moc	6	2017-11-19 22:59:21	-1	0	4	5	Medium	40	22.71	1C	5 nM	SMUG R243A	5.75e-07	840.211	2026-01-13 21:11:33	1.98859	266.203
	R243A	MST	Manual	No modification, dsDNA	1C_5_SMUG R243A (#56)	C:\Users\nanotemper\Documents\Saher Pal\SMUG H239A mut 20July2024.moc	7	2017-11-19 22:59:52	-1	0	4	5	Medium	40	22.71	1C	5 nM	SMUG R243A	2.875e-07	837.308	2026-01-13 21:11:33	2.35576	269.223
	R243A	MST	Manual	No modification, dsDNA	1C_5_SMUG R243A (#56)	C:\Users\nanotemper\Documents\Saher Pal\SMUG H239A mut 20July2024.moc	8	2017-11-19 23:00:23	-1	0	4	5	Medium	40	22.71	1C	5 nM	SMUG R243A	1.4375e-07	833.314	2026-01-13 21:11:33	2.25939	270.2
	R243A	MST	Manual	No modification, dsDNA	1C_5_SMUG R243A (#56)	C:\Users\nanotemper\Documents\Saher Pal\SMUG H239A mut 20July2024.moc	9	2017-11-19 23:00:54	-1	0	4	5	Medium	40	22.71	1C	5 nM	SMUG R243A	7.187e-08	836.3	2026-01-13 21:11:33	2.23846	289.584
	R243A	MST	Manual	No modification, dsDNA	1C_5_SMUG R243A (#56)	C:\Users\nanotemper\Documents\Saher Pal\SMUG H239A mut 20July2024.moc	10	2017-11-19 23:01:24	-1	0	4	5	Medium	40	22.71	1C	5 nM	SMUG R243A	3.59e-08	833.355	2026-01-13 21:11:33	2.17402	262.285
	R243A	MST	Manual	No modification, dsDNA	1C_5_SMUG R243A (#56)	C:\Users\nanotemper\Documents\Saher Pal\SMUG H239A mut 20July2024.moc	11	2017-11-19 23:01:55	-1	0	4	5	Medium	40	22.71	1C	5 nM	SMUG R243A	1.797e-08	834.757	2026-01-13 21:11:33	2.02755	268.345
	R243A	MST	Manual	No modification, dsDNA	1C_5_SMUG R243A (#56)	C:\Users\nanotemper\Documents\Saher Pal\SMUG H239A mut 20July2024.moc	12	2017-11-19 23:02:26	-1	0	4	5	Medium	40	22.71	1C	5 nM	SMUG R243A	8.98e-09	833.434	2026-01-13 21:11:33	2.04006	262.76
	R243A	MST	Manual	No modification, dsDNA	1C_5_SMUG R243A (#56)	C:\Users\nanotemper\Documents\Saher Pal\SMUG H239A mut 20July2024.moc	13	2017-11-19 23:02:57	-1	0	4	5	Medium	40	22.71	1C	5 nM	SMUG R243A	4.49e-09	833.174	2026-01-13 21:11:33	2.0256	263.313
	R243A	MST	Manual	No modification, dsDNA	1C_5_SMUG R243A (#56)	C:\Users\nanotemper\Documents\Saher Pal\SMUG H239A mut 20July2024.moc	14	2017-11-19 23:03:27	-1	0	4	5	Medium	40	22.71	1C	5 nM	SMUG R243A	2.24e-09	834.229	2026-01-13 21:11:33	2.19986	269.429
	R243A	MST	Manual	No modification, dsDNA	1C_5_SMUG R243A (#56)	C:\Users\nanotemper\Documents\Saher Pal\SMUG H239A mut 20July2024.moc	15	2017-11-19 23:03:58	-1	0	4	5	Medium	40	22.71	1C	5 nM	SMUG R243A	1.12e-09	833.954	2026-01-13 21:11:33	2.13733	262.333
	R243A	MST	Manual	No modification, dsDNA	1C_5_SMUG R243A (#56)	C:\Users\nanotemper\Documents\Saher Pal\SMUG H239A mut 20July2024.moc	16	2017-11-19 23:04:29	-1	0	4	5	Medium	40	22.71	1C	5 nM	SMUG R243A	5.6e-10	833.506	2026-01-13 21:11:33	1.89852	269.37

## Sheet: MetaData
Origin of exported data	Origin of exported data
Project Title:
Comment:
Project File Path:	C:\Users\nanotemper\Desktop\SMUG1\SMUG R243A MST.nta
Analysis-Set Name:	R243A
Exported from:	Dose-Response (Flat)
Exported on:	2026-01-13 21:11:33
Analysis Settings	Analysis Settings
Type of Analysis:	MST
Evaluation strategy:	Manual
Cold Region Start:	-1
Cold Region End:	0
Hot Region Start:	4
Hot Region End:	5
