# Supplementary material for: Structural basis for uracil removal from DNA by human SMUG1
Source: Nat Commun. 2026 Jun 2;17:4809. doi: 10.1038/s41467-026-72937-0 (PMC13230825; doi:10.1038/s41467-026-72937-0)
Supplement: Supplementary file 4 — Source Data [file 41467_2026_72937_MOESM4_ESM.zip › Source Data SMUG1/Table 1, Supplementary Table 6, Supplementary Figure 14/SMUG1 R243A MST/SMUG R243A_No modification, ssDNA_DoseResponseRawDataFlat.xlsx]

## Sheet: RawData
Project-Name	AnalysisSet	AnalysisSetType	EvaluationStrategy	MergeSet	Run	OriginOfData	CapillaryIndex	DateOfMeasurement	ColdRegionStart	ColdRegionEnd	HotRegionStart	HotRegionEnd	MSTPower	ExcitationPower	MeasuredTemperature	Target	TargetConcentration	Ligand	LigandConcentration	Fnorm	ExportedOn	BleachingRate	InitialFluorescence(MST)
	R243A	MST	Manual	No modification, ssDNA	single stranded_5_SMUG R243A (#46)	C:\Users\nanotemper\Documents\Saher Pal\SMUG H239A mut 20July2024.moc	1	2017-11-19 19:15:45	-1	0	4	5	Medium	40	21.4	single stranded	5 nM	SMUG R243A	1.84e-05	876.721	2026-01-13 21:14:46	1.60832	362.751
	R243A	MST	Manual	No modification, ssDNA	single stranded_5_SMUG R243A (#46)	C:\Users\nanotemper\Documents\Saher Pal\SMUG H239A mut 20July2024.moc	2	2017-11-19 19:16:16	-1	0	4	5	Medium	40	21.4	single stranded	5 nM	SMUG R243A	9.2e-06	873.856	2026-01-13 21:14:46	1.71557	372.966
	R243A	MST	Manual	No modification, ssDNA	single stranded_5_SMUG R243A (#46)	C:\Users\nanotemper\Documents\Saher Pal\SMUG H239A mut 20July2024.moc	3	2017-11-19 19:16:46	-1	0	4	5	Medium	40	21.4	single stranded	5 nM	SMUG R243A	4.6e-06	867.68	2026-01-13 21:14:46	1.65548	365.243
	R243A	MST	Manual	No modification, ssDNA	single stranded_5_SMUG R243A (#46)	C:\Users\nanotemper\Documents\Saher Pal\SMUG H239A mut 20July2024.moc	4	2017-11-19 19:17:17	-1	0	4	5	Medium	40	21.4	single stranded	5 nM	SMUG R243A	2.3e-06	861.504	2026-01-13 21:14:46	1.6974	371.254
	R243A	MST	Manual	No modification, ssDNA	single stranded_5_SMUG R243A (#46)	C:\Users\nanotemper\Documents\Saher Pal\SMUG H239A mut 20July2024.moc	5	2017-11-19 19:17:48	-1	0	4	5	Medium	40	21.4	single stranded	5 nM	SMUG R243A	1.15e-06	856.187	2026-01-13 21:14:46	1.73756	363.69
	R243A	MST	Manual	No modification, ssDNA	single stranded_5_SMUG R243A (#46)	C:\Users\nanotemper\Documents\Saher Pal\SMUG H239A mut 20July2024.moc	6	2017-11-19 19:18:19	-1	0	4	5	Medium	40	21.4	single stranded	5 nM	SMUG R243A	5.75e-07	851.137	2026-01-13 21:14:46	1.59036	339.458
	R243A	MST	Manual	No modification, ssDNA	single stranded_5_SMUG R243A (#46)	C:\Users\nanotemper\Documents\Saher Pal\SMUG H239A mut 20July2024.moc	7	2017-11-19 19:18:49	-1	0	4	5	Medium	40	21.4	single stranded	5 nM	SMUG R243A	2.875e-07	847.581	2026-01-13 21:14:46	1.95587	329.751
	R243A	MST	Manual	No modification, ssDNA	single stranded_5_SMUG R243A (#46)	C:\Users\nanotemper\Documents\Saher Pal\SMUG H239A mut 20July2024.moc	8	2017-11-19 19:19:20	-1	0	4	5	Medium	40	21.4	single stranded	5 nM	SMUG R243A	1.4375e-07	847.141	2026-01-13 21:14:46	1.79171	338.995
	R243A	MST	Manual	No modification, ssDNA	single stranded_5_SMUG R243A (#46)	C:\Users\nanotemper\Documents\Saher Pal\SMUG H239A mut 20July2024.moc	9	2017-11-19 19:19:51	-1	0	4	5	Medium	40	21.4	single stranded	5 nM	SMUG R243A	7.187e-08	844.746	2026-01-13 21:14:46	1.57971	324.679
	R243A	MST	Manual	No modification, ssDNA	single stranded_5_SMUG R243A (#46)	C:\Users\nanotemper\Documents\Saher Pal\SMUG H239A mut 20July2024.moc	10	2017-11-19 19:20:22	-1	0	4	5	Medium	40	21.4	single stranded	5 nM	SMUG R243A	3.59e-08	845.449	2026-01-13 21:14:46	1.69114	337.739
	R243A	MST	Manual	No modification, ssDNA	single stranded_5_SMUG R243A (#46)	C:\Users\nanotemper\Documents\Saher Pal\SMUG H239A mut 20July2024.moc	11	2017-11-19 19:20:52	-1	0	4	5	Medium	40	21.4	single stranded	5 nM	SMUG R243A	1.797e-08	843.506	2026-01-13 21:14:46	1.67208	327.402
	R243A	MST	Manual	No modification, ssDNA	single stranded_5_SMUG R243A (#46)	C:\Users\nanotemper\Documents\Saher Pal\SMUG H239A mut 20July2024.moc	12	2017-11-19 19:21:23	-1	0	4	5	Medium	40	21.4	single stranded	5 nM	SMUG R243A	8.98e-09	846.125	2026-01-13 21:14:46	1.54736	328.799
	R243A	MST	Manual	No modification, ssDNA	single stranded_5_SMUG R243A (#46)	C:\Users\nanotemper\Documents\Saher Pal\SMUG H239A mut 20July2024.moc	13	2017-11-19 19:21:54	-1	0	4	5	Medium	40	21.4	single stranded	5 nM	SMUG R243A	4.49e-09	845.232	2026-01-13 21:14:46	1.64802	312.479
	R243A	MST	Manual	No modification, ssDNA	single stranded_5_SMUG R243A (#46)	C:\Users\nanotemper\Documents\Saher Pal\SMUG H239A mut 20July2024.moc	14	2017-11-19 19:22:25	-1	0	4	5	Medium	40	21.4	single stranded	5 nM	SMUG R243A	2.24e-09	846.195	2026-01-13 21:14:46	1.6174	325.594
	R243A	MST	Manual	No modification, ssDNA	single stranded_5_SMUG R243A (#46)	C:\Users\nanotemper\Documents\Saher Pal\SMUG H239A mut 20July2024.moc	15	2017-11-19 19:22:55	-1	0	4	5	Medium	40	21.4	single stranded	5 nM	SMUG R243A	1.12e-09	846.594	2026-01-13 21:14:46	1.73466	326.812
	R243A	MST	Manual	No modification, ssDNA	single stranded_5_SMUG R243A (#46)	C:\Users\nanotemper\Documents\Saher Pal\SMUG H239A mut 20July2024.moc	16	2017-11-19 19:23:26	-1	0	4	5	Medium	40	21.4	single stranded	5 nM	SMUG R243A	5.6e-10	844.062	2026-01-13 21:14:46	1.7231	331.143
	R243A	MST	Manual	No modification, ssDNA	single stranded_5_SMUG R243A (#57)	C:\Users\nanotemper\Documents\Saher Pal\SMUG1\SMUG H239A mut 20July2024.moc	1	2017-11-19 23:46:28	-1	0	4	5	Medium	40	22.8	single stranded	5 nM	SMUG R243A	1.84e-05	877.783	2026-01-13 21:14:46	1.65139	372.548
	R243A	MST	Manual	No modification, ssDNA	single stranded_5_SMUG R243A (#57)	C:\Users\nanotemper\Documents\Saher Pal\SMUG1\SMUG H239A mut 20July2024.moc	2	2017-11-19 23:46:59	-1	0	4	5	Medium	40	22.8	single stranded	5 nM	SMUG R243A	9.2e-06	874.547	2026-01-13 21:14:46	1.81007	390.988
	R243A	MST	Manual	No modification, ssDNA	single stranded_5_SMUG R243A (#57)	C:\Users\nanotemper\Documents\Saher Pal\SMUG1\SMUG H239A mut 20July2024.moc	3	2017-11-19 23:47:29	-1	0	4	5	Medium	40	22.8	single stranded	5 nM	SMUG R243A	4.6e-06	866.811	2026-01-13 21:14:46	1.61447	380.748
	R243A	MST	Manual	No modification, ssDNA	single stranded_5_SMUG R243A (#57)	C:\Users\nanotemper\Documents\Saher Pal\SMUG1\SMUG H239A mut 20July2024.moc	4	2017-11-19 23:48:00	-1	0	4	5	Medium	40	22.8	single stranded	5 nM	SMUG R243A	2.3e-06	860.16	2026-01-13 21:14:46	1.69405	369.792
	R243A	MST	Manual	No modification, ssDNA	single stranded_5_SMUG R243A (#57)	C:\Users\nanotemper\Documents\Saher Pal\SMUG1\SMUG H239A mut 20July2024.moc	5	2017-11-19 23:48:31	-1	0	4	5	Medium	40	22.8	single stranded	5 nM	SMUG R243A	1.15e-06	851.172	2026-01-13 21:14:46	1.65295	361.175
	R243A	MST	Manual	No modification, ssDNA	single stranded_5_SMUG R243A (#57)	C:\Users\nanotemper\Documents\Saher Pal\SMUG1\SMUG H239A mut 20July2024.moc	6	2017-11-19 23:49:02	-1	0	4	5	Medium	40	22.8	single stranded	5 nM	SMUG R243A	5.75e-07	847.609	2026-01-13 21:14:46	1.55644	370.589
	R243A	MST	Manual	No modification, ssDNA	single stranded_5_SMUG R243A (#57)	C:\Users\nanotemper\Documents\Saher Pal\SMUG1\SMUG H239A mut 20July2024.moc	7	2017-11-19 23:49:32	-1	0	4	5	Medium	40	22.8	single stranded	5 nM	SMUG R243A	2.875e-07	845.099	2026-01-13 21:14:46	1.56648	363.321
	R243A	MST	Manual	No modification, ssDNA	single stranded_5_SMUG R243A (#57)	C:\Users\nanotemper\Documents\Saher Pal\SMUG1\SMUG H239A mut 20July2024.moc	8	2017-11-19 23:50:03	-1	0	4	5	Medium	40	22.8	single stranded	5 nM	SMUG R243A	1.4375e-07	843.91	2026-01-13 21:14:46	1.5744	367.597
	R243A	MST	Manual	No modification, ssDNA	single stranded_5_SMUG R243A (#57)	C:\Users\nanotemper\Documents\Saher Pal\SMUG1\SMUG H239A mut 20July2024.moc	9	2017-11-19 23:50:34	-1	0	4	5	Medium	40	22.8	single stranded	5 nM	SMUG R243A	7.187e-08	842.793	2026-01-13 21:14:46	1.75369	356.857
	R243A	MST	Manual	No modification, ssDNA	single stranded_5_SMUG R243A (#57)	C:\Users\nanotemper\Documents\Saher Pal\SMUG1\SMUG H239A mut 20July2024.moc	10	2017-11-19 23:51:05	-1	0	4	5	Medium	40	22.8	single stranded	5 nM	SMUG R243A	3.59e-08	841.985	2026-01-13 21:14:46	1.49498	352.353
	R243A	MST	Manual	No modification, ssDNA	single stranded_5_SMUG R243A (#57)	C:\Users\nanotemper\Documents\Saher Pal\SMUG1\SMUG H239A mut 20July2024.moc	11	2017-11-19 23:51:35	-1	0	4	5	Medium	40	22.8	single stranded	5 nM	SMUG R243A	1.797e-08	841.207	2026-01-13 21:14:46	1.503	340.971
	R243A	MST	Manual	No modification, ssDNA	single stranded_5_SMUG R243A (#57)	C:\Users\nanotemper\Documents\Saher Pal\SMUG1\SMUG H239A mut 20July2024.moc	12	2017-11-19 23:52:06	-1	0	4	5	Medium	40	22.8	single stranded	5 nM	SMUG R243A	8.98e-09	843.438	2026-01-13 21:14:46	1.60224	354.906
	R243A	MST	Manual	No modification, ssDNA	single stranded_5_SMUG R243A (#57)	C:\Users\nanotemper\Documents\Saher Pal\SMUG1\SMUG H239A mut 20July2024.moc	13	2017-11-19 23:52:37	-1	0	4	5	Medium	40	22.8	single stranded	5 nM	SMUG R243A	4.49e-09	843.116	2026-01-13 21:14:46	1.6512	351.959
	R243A	MST	Manual	No modification, ssDNA	single stranded_5_SMUG R243A (#57)	C:\Users\nanotemper\Documents\Saher Pal\SMUG1\SMUG H239A mut 20July2024.moc	14	2017-11-19 23:53:07	-1	0	4	5	Medium	40	22.8	single stranded	5 nM	SMUG R243A	2.24e-09	842.616	2026-01-13 21:14:46	1.82644	355.319
	R243A	MST	Manual	No modification, ssDNA	single stranded_5_SMUG R243A (#57)	C:\Users\nanotemper\Documents\Saher Pal\SMUG1\SMUG H239A mut 20July2024.moc	15	2017-11-19 23:53:38	-1	0	4	5	Medium	40	22.8	single stranded	5 nM	SMUG R243A	1.12e-09	842.776	2026-01-13 21:14:46	1.63849	358.36
	R243A	MST	Manual	No modification, ssDNA	single stranded_5_SMUG R243A (#57)	C:\Users\nanotemper\Documents\Saher Pal\SMUG1\SMUG H239A mut 20July2024.moc	16	2017-11-19 23:54:09	-1	0	4	5	Medium	40	22.8	single stranded	5 nM	SMUG R243A	5.6e-10	843.769	2026-01-13 21:14:46	1.75472	359.878
	R243A	MST	Manual	No modification, ssDNA	single stranded_5_SMUG R243A (#59)	C:\Users\nanotemper\Documents\Saher Pal\SMUG1\SMUG H239A mut 20July2024.moc	1	2017-11-20 00:22:27	-1	0	4	5	Medium	40	22.71	single stranded	5 nM	SMUG R243A	1.84e-05	877.874	2026-01-13 21:14:46	1.73586	418.354
	R243A	MST	Manual	No modification, ssDNA	single stranded_5_SMUG R243A (#59)	C:\Users\nanotemper\Documents\Saher Pal\SMUG1\SMUG H239A mut 20July2024.moc	2	2017-11-20 00:22:57	-1	0	4	5	Medium	40	22.71	single stranded	5 nM	SMUG R243A	9.2e-06	873.92	2026-01-13 21:14:46	1.63238	404.571
	R243A	MST	Manual	No modification, ssDNA	single stranded_5_SMUG R243A (#59)	C:\Users\nanotemper\Documents\Saher Pal\SMUG1\SMUG H239A mut 20July2024.moc	3	2017-11-20 00:23:28	-1	0	4	5	Medium	40	22.71	single stranded	5 nM	SMUG R243A	4.6e-06	869.999	2026-01-13 21:14:46	1.73534	404.091
	R243A	MST	Manual	No modification, ssDNA	single stranded_5_SMUG R243A (#59)	C:\Users\nanotemper\Documents\Saher Pal\SMUG1\SMUG H239A mut 20July2024.moc	4	2017-11-20 00:23:59	-1	0	4	5	Medium	40	22.71	single stranded	5 nM	SMUG R243A	2.3e-06	859.561	2026-01-13 21:14:46	1.56791	390.724
	R243A	MST	Manual	No modification, ssDNA	single stranded_5_SMUG R243A (#59)	C:\Users\nanotemper\Documents\Saher Pal\SMUG1\SMUG H239A mut 20July2024.moc	5	2017-11-20 00:24:30	-1	0	4	5	Medium	40	22.71	single stranded	5 nM	SMUG R243A	1.15e-06	852.805	2026-01-13 21:14:46	1.55075	401.285
	R243A	MST	Manual	No modification, ssDNA	single stranded_5_SMUG R243A (#59)	C:\Users\nanotemper\Documents\Saher Pal\SMUG1\SMUG H239A mut 20July2024.moc	6	2017-11-20 00:25:00	-1	0	4	5	Medium	40	22.71	single stranded	5 nM	SMUG R243A	5.75e-07	847.29	2026-01-13 21:14:46	1.77129	384.03
	R243A	MST	Manual	No modification, ssDNA	single stranded_5_SMUG R243A (#59)	C:\Users\nanotemper\Documents\Saher Pal\SMUG1\SMUG H239A mut 20July2024.moc	7	2017-11-20 00:25:31	-1	0	4	5	Medium	40	22.71	single stranded	5 nM	SMUG R243A	2.875e-07	844.613	2026-01-13 21:14:46	1.68888	375.827
	R243A	MST	Manual	No modification, ssDNA	single stranded_5_SMUG R243A (#59)	C:\Users\nanotemper\Documents\Saher Pal\SMUG1\SMUG H239A mut 20July2024.moc	8	2017-11-20 00:26:02	-1	0	4	5	Medium	40	22.71	single stranded	5 nM	SMUG R243A	1.4375e-07	843.802	2026-01-13 21:14:46	1.71957	373.401
	R243A	MST	Manual	No modification, ssDNA	single stranded_5_SMUG R243A (#59)	C:\Users\nanotemper\Documents\Saher Pal\SMUG1\SMUG H239A mut 20July2024.moc	9	2017-11-20 00:26:33	-1	0	4	5	Medium	40	22.71	single stranded	5 nM	SMUG R243A	7.187e-08	843.416	2026-01-13 21:14:46	1.68015	350.571
	R243A	MST	Manual	No modification, ssDNA	single stranded_5_SMUG R243A (#59)	C:\Users\nanotemper\Documents\Saher Pal\SMUG1\SMUG H239A mut 20July2024.moc	10	2017-11-20 00:27:03	-1	0	4	5	Medium	40	22.71	single stranded	5 nM	SMUG R243A	3.59e-08	841.594	2026-01-13 21:14:46	1.5186	379.09
	R243A	MST	Manual	No modification, ssDNA	single stranded_5_SMUG R243A (#59)	C:\Users\nanotemper\Documents\Saher Pal\SMUG1\SMUG H239A mut 20July2024.moc	11	2017-11-20 00:27:34	-1	0	4	5	Medium	40	22.71	single stranded	5 nM	SMUG R243A	1.797e-08	842.91	2026-01-13 21:14:46	1.5919	367.354
	R243A	MST	Manual	No modification, ssDNA	single stranded_5_SMUG R243A (#59)	C:\Users\nanotemper\Documents\Saher Pal\SMUG1\SMUG H239A mut 20July2024.moc	12	2017-11-20 00:28:05	-1	0	4	5	Medium	40	22.71	single stranded	5 nM	SMUG R243A	8.98e-09	842.837	2026-01-13 21:14:46	1.60387	381.756
	R243A	MST	Manual	No modification, ssDNA	single stranded_5_SMUG R243A (#59)	C:\Users\nanotemper\Documents\Saher Pal\SMUG1\SMUG H239A mut 20July2024.moc	13	2017-11-20 00:28:36	-1	0	4	5	Medium	40	22.71	single stranded	5 nM	SMUG R243A	4.49e-09	842.758	2026-01-13 21:14:46	1.72704	375.609
	R243A	MST	Manual	No modification, ssDNA	single stranded_5_SMUG R243A (#59)	C:\Users\nanotemper\Documents\Saher Pal\SMUG1\SMUG H239A mut 20July2024.moc	14	2017-11-20 00:29:07	-1	0	4	5	Medium	40	22.71	single stranded	5 nM	SMUG R243A	2.24e-09	843.623	2026-01-13 21:14:46	1.6888	376.659
	R243A	MST	Manual	No modification, ssDNA	single stranded_5_SMUG R243A (#59)	C:\Users\nanotemper\Documents\Saher Pal\SMUG1\SMUG H239A mut 20July2024.moc	15	2017-11-20 00:29:37	-1	0	4	5	Medium	40	22.71	single stranded	5 nM	SMUG R243A	1.12e-09	842.47	2026-01-13 21:14:46	1.69427	372.009
	R243A	MST	Manual	No modification, ssDNA	single stranded_5_SMUG R243A (#59)	C:\Users\nanotemper\Documents\Saher Pal\SMUG1\SMUG H239A mut 20July2024.moc	16	2017-11-20 00:30:08	-1	0	4	5	Medium	40	22.71	single stranded	5 nM	SMUG R243A	5.6e-10	843.571	2026-01-13 21:14:46	1.77649	360.752

## Sheet: MetaData
Origin of exported data	Origin of exported data
Project Title:
Comment:
Project File Path:	C:\Users\nanotemper\Desktop\SMUG1\SMUG R243A MST.nta
Analysis-Set Name:	R243A
Exported from:	Dose-Response (Flat)
Exported on:	2026-01-13 21:14:46
Analysis Settings	Analysis Settings
Type of Analysis:	MST
Evaluation strategy:	Manual
Cold Region Start:	-1
Cold Region End:	0
Hot Region Start:	4
Hot Region End:	5
