# Supplementary material for: Structural basis for uracil removal from DNA by human SMUG1
Source: Nat Commun. 2026 Jun 2;17:4809. doi: 10.1038/s41467-026-72937-0 (PMC13230825; doi:10.1038/s41467-026-72937-0)
Supplement: Supplementary file 4 — Source Data [file 41467_2026_72937_MOESM4_ESM.zip › Source Data SMUG1/Table 1, Supplementary Table 6, Supplementary Figure 14/SMUG1 R243A MST/SMUG R243A_dU, dsDNA_DoseResponseRawDataGrouped.xlsx]

## Sheet: RawData
NanoTemper Technologies	NanoTemper Technologies
MO.Affinity Analysis v2.3	MO.Affinity Analysis v2.3
Origin of exported data	Origin of exported data
Project Title:
Comment:
Project File Path:	C:\Users\nanotemper\Desktop\SMUG1\SMUG R243A MST.nta
Analysis-Set Name:	R243A
Exported from:	Dose-Response (Grouped)
Exported on:	2026-01-13 21:12:02
Analysis Settings	Analysis Settings
Type of Analysis:	MST
Evaluation strategy:	Manual
Cold Region Start:	-1
Cold Region End:	0
Hot Region Start:	4
Hot Region End:	5
Sample Information	Sample Information
Merge-Set Name:	dU, dsDNA
Date of Measurement:	2017-11-18 19:03:08.329 → 2017-11-18 21:19:23.864
Capillary Type:	Unspecified container/capillary type
Target:	1B
TargetConcentration:	5e-09
Ligand:	SMUG R243A
Measurement Settings	Measurement Settings
MST-Power:	Medium
Excitation-Power:	40
Excitation type:	Nano - RED
Thermostat Setpoint:	(disabled)
Fit Results (Kd)	Fit Results (Kd)
Fit Model:	Kd
Bound	909.912
Unbound	845.442
Kd	2.90429e-07
TargetConc	5e-09
Standard Deviation:	1.16453
Kd Confidence:	1.85584e-08
Dose Response Curve	Dose Response Curve	Dose Response Curve		Shifted Dose Response Curve of 1B_5_SMUG R243A (#41)	Shifted Dose Response Curve of 1B_5_SMUG R243A (#41)		Shifted Dose Response Curve of 1B_5_SMUG R243A (#39)	Shifted Dose Response Curve of 1B_5_SMUG R243A (#39)		Shifted Dose Response Curve of 1B_5_SMUG R243A (#36)	Shifted Dose Response Curve of 1B_5_SMUG R243A (#36)
Ligand Concentration [M]	Fnorm [‰]	Error Value		Ligand Concentration [M]	Fnorm [‰]		Ligand Concentration [M]	Fnorm [‰]		Ligand Concentration [M]	Fnorm [‰]
4.6e-06	906.33	1.18987		4.6e-06	907.612		4.6e-06	905.262		4.6e-06	906.114
2.3e-06	902.07	2.02252		2.3e-06	904.405		2.3e-06	900.877		2.3e-06	900.927
1.15e-06	896.624	1.98806		1.15e-06	898.068		1.15e-06	894.356		1.15e-06	897.448
5.75e-07	888.368	1.74524		5.75e-07	888.966		5.75e-07	886.402		5.75e-07	889.735
2.875e-07	878.795	2.61777		2.875e-07	879.368		2.875e-07	875.938		2.875e-07	881.078
1.4375e-07	867.019	2.1765		1.4375e-07	865.953		1.4375e-07	865.58		1.4375e-07	869.523
7.187e-08	857.557	1.56835		7.187e-08	856.527		7.187e-08	856.781		7.187e-08	859.362
3.59e-08	850.688	0.436804		3.59e-08	850.525		3.59e-08	850.357		3.59e-08	851.183
1.797e-08	846.72	1.20265		1.797e-08	846.011		1.797e-08	846.041		1.797e-08	848.109
8.98e-09	846.926	2.65473		8.98e-09	845.273		8.98e-09	849.988		8.98e-09	845.517
4.49e-09	845.639	1.75558		4.49e-09	845.593		4.49e-09	847.417		4.49e-09	843.907
2.24e-09	846.146	0.591206		2.24e-09	845.946		2.24e-09	846.811		2.24e-09	845.681
1.12e-09	847.153	1.85475		1.12e-09	846.546		1.12e-09	849.235		1.12e-09	845.677
5.6e-10	846.586	1.23152		5.6e-10	845.719		5.6e-10	847.995		5.6e-10	846.042
2.8e-10	846.621	2.10612		2.8e-10	846.905		2.8e-10	848.571		2.8e-10	844.388
1.4e-10	846.152	1.54629		1.4e-10	845.975		1.4e-10	847.779		1.4e-10	844.702

## Sheet: Fit-Values
Dose	FNorm
4.29187e-06
4.00439e-06
3.73616e-06
3.4859e-06
3.2524e-06
3.03454e-06
2.83127e-06
2.64162e-06
2.46468e-06
2.29958e-06
2.14555e-06
2.00183e-06
1.86774e-06
1.74263e-06
1.6259e-06
1.51699e-06
1.41538e-06
1.32057e-06
1.23212e-06
1.14958e-06
1.07258e-06
1.00073e-06
9.33701e-07
8.71158e-07
8.12805e-07
7.5836e-07
7.07562e-07
6.60167e-07
6.15946e-07
5.74688e-07
5.36193e-07
5.00277e-07
4.66766e-07
4.355e-07
4.06329e-07
3.79111e-07
3.53717e-07
3.30024e-07
3.07917e-07
2.87292e-07
2.68048e-07
2.50093e-07
2.33341e-07
2.17711e-07
2.03128e-07
1.89521e-07
1.76826e-07
1.64982e-07
1.53931e-07
1.4362e-07
1.34e-07
1.25024e-07
1.16649e-07
1.08836e-07
1.01545e-07
9.47435e-08
8.83972e-08
8.2476e-08
7.69514e-08
7.17969e-08
6.69877e-08
6.25006e-08
5.83141e-08
5.4408e-08
5.07635e-08
4.73632e-08
4.41906e-08
4.12305e-08
3.84688e-08
3.5892e-08
3.34878e-08
3.12446e-08
2.91518e-08
2.71991e-08
2.53772e-08
2.36773e-08
2.20913e-08
2.06115e-08
1.92309e-08
1.79427e-08
1.67409e-08
1.56195e-08
1.45732e-08
1.35971e-08
1.26863e-08
1.18365e-08
1.10436e-08
1.03039e-08
9.61371e-09
8.96974e-09
8.36891e-09
7.80833e-09
7.2853e-09
6.7973e-09
6.34199e-09
5.91718e-09
5.52082e-09
5.15102e-09
4.80598e-09
4.48406e-09
4.1837e-09
3.90346e-09
3.64199e-09
3.39803e-09
3.17042e-09
2.95805e-09
2.75991e-09
2.57504e-09
2.40256e-09
2.24162e-09
2.09147e-09
1.95138e-09
1.82067e-09
1.69871e-09
1.58492e-09
1.47876e-09
1.37971e-09
1.28729e-09
1.20106e-09
1.12061e-09
1.04555e-09
9.75511e-10
9.10168e-10
8.49201e-10
7.92318e-10
7.39246e-10
6.89728e-10
6.43527e-10
6.00421e-10
5.60203e-10
5.22678e-10
4.87667e-10
4.55001e-10
4.24524e-10
3.96087e-10
3.69556e-10
3.44802e-10
3.21705e-10
3.00156e-10
2.80051e-10
2.61292e-10
2.43789e-10
2.2746e-10
2.12223e-10
1.98008e-10
1.84744e-10
1.7237e-10
1.60824e-10
1.50051e-10
1.4e-10
