# Supplementary material for: Structural basis for uracil removal from DNA by human SMUG1
Source: Nat Commun. 2026 Jun 2;17:4809. doi: 10.1038/s41467-026-72937-0 (PMC13230825; doi:10.1038/s41467-026-72937-0)
Supplement: Supplementary file 4 — Source Data [file 41467_2026_72937_MOESM4_ESM.zip › Source Data SMUG1/Table 1, Supplementary Table 6, Supplementary Figure 14/SMUG1 R243A MST/SMUG R243A_dU, dsDNA_DoseResponseRawDataFlat.xlsx]

## Sheet: RawData
Project-Name	AnalysisSet	AnalysisSetType	EvaluationStrategy	MergeSet	Run	OriginOfData	CapillaryIndex	DateOfMeasurement	ColdRegionStart	ColdRegionEnd	HotRegionStart	HotRegionEnd	MSTPower	ExcitationPower	MeasuredTemperature	Target	TargetConcentration	Ligand	LigandConcentration	Fnorm	ExportedOn	BleachingRate	InitialFluorescence(MST)
	R243A	MST	Manual	dU, dsDNA	1B_5_SMUG R243A (#36)	C:\Users\nanotemper\Documents\Saher Pal\SMUG H239A mut 20July2024.moc	1	2017-11-18 18:03:08	-1	0	4	5	Medium	40	21.65	1B	5 nM	SMUG R243A	4.6e-06	908.271	2026-01-13 21:12:21	1.33521	412.626
	R243A	MST	Manual	dU, dsDNA	1B_5_SMUG R243A (#36)	C:\Users\nanotemper\Documents\Saher Pal\SMUG H239A mut 20July2024.moc	2	2017-11-18 18:03:38	-1	0	4	5	Medium	40	21.65	1B	5 nM	SMUG R243A	2.3e-06	903.083	2026-01-13 21:12:21	1.46557	403.482
	R243A	MST	Manual	dU, dsDNA	1B_5_SMUG R243A (#36)	C:\Users\nanotemper\Documents\Saher Pal\SMUG H239A mut 20July2024.moc	3	2017-11-18 18:04:09	-1	0	4	5	Medium	40	21.65	1B	5 nM	SMUG R243A	1.15e-06	899.604	2026-01-13 21:12:21	1.48465	406.235
	R243A	MST	Manual	dU, dsDNA	1B_5_SMUG R243A (#36)	C:\Users\nanotemper\Documents\Saher Pal\SMUG H239A mut 20July2024.moc	4	2017-11-18 18:04:40	-1	0	4	5	Medium	40	21.65	1B	5 nM	SMUG R243A	5.75e-07	891.891	2026-01-13 21:12:21	1.5563	392.02
	R243A	MST	Manual	dU, dsDNA	1B_5_SMUG R243A (#36)	C:\Users\nanotemper\Documents\Saher Pal\SMUG H239A mut 20July2024.moc	5	2017-11-18 18:05:10	-1	0	4	5	Medium	40	21.65	1B	5 nM	SMUG R243A	2.875e-07	883.235	2026-01-13 21:12:21	1.56029	388.955
	R243A	MST	Manual	dU, dsDNA	1B_5_SMUG R243A (#36)	C:\Users\nanotemper\Documents\Saher Pal\SMUG H239A mut 20July2024.moc	6	2017-11-18 18:05:41	-1	0	4	5	Medium	40	21.65	1B	5 nM	SMUG R243A	1.4375e-07	871.679	2026-01-13 21:12:21	1.5725	368.681
	R243A	MST	Manual	dU, dsDNA	1B_5_SMUG R243A (#36)	C:\Users\nanotemper\Documents\Saher Pal\SMUG H239A mut 20July2024.moc	7	2017-11-18 18:06:12	-1	0	4	5	Medium	40	21.65	1B	5 nM	SMUG R243A	7.187e-08	861.518	2026-01-13 21:12:21	1.62072	375.811
	R243A	MST	Manual	dU, dsDNA	1B_5_SMUG R243A (#36)	C:\Users\nanotemper\Documents\Saher Pal\SMUG H239A mut 20July2024.moc	8	2017-11-18 18:06:43	-1	0	4	5	Medium	40	21.65	1B	5 nM	SMUG R243A	3.59e-08	853.339	2026-01-13 21:12:21	1.5769	371.409
	R243A	MST	Manual	dU, dsDNA	1B_5_SMUG R243A (#36)	C:\Users\nanotemper\Documents\Saher Pal\SMUG H239A mut 20July2024.moc	9	2017-11-18 18:07:13	-1	0	4	5	Medium	40	21.65	1B	5 nM	SMUG R243A	1.797e-08	850.265	2026-01-13 21:12:21	1.73466	353.471
	R243A	MST	Manual	dU, dsDNA	1B_5_SMUG R243A (#36)	C:\Users\nanotemper\Documents\Saher Pal\SMUG H239A mut 20July2024.moc	10	2017-11-18 18:07:44	-1	0	4	5	Medium	40	21.65	1B	5 nM	SMUG R243A	8.98e-09	847.673	2026-01-13 21:12:21	1.55629	363.998
	R243A	MST	Manual	dU, dsDNA	1B_5_SMUG R243A (#36)	C:\Users\nanotemper\Documents\Saher Pal\SMUG H239A mut 20July2024.moc	11	2017-11-18 18:08:15	-1	0	4	5	Medium	40	21.65	1B	5 nM	SMUG R243A	4.49e-09	846.063	2026-01-13 21:12:21	1.6686	361.222
	R243A	MST	Manual	dU, dsDNA	1B_5_SMUG R243A (#36)	C:\Users\nanotemper\Documents\Saher Pal\SMUG H239A mut 20July2024.moc	12	2017-11-18 18:08:46	-1	0	4	5	Medium	40	21.65	1B	5 nM	SMUG R243A	2.24e-09	847.837	2026-01-13 21:12:21	1.64458	353.121
	R243A	MST	Manual	dU, dsDNA	1B_5_SMUG R243A (#36)	C:\Users\nanotemper\Documents\Saher Pal\SMUG H239A mut 20July2024.moc	13	2017-11-18 18:09:16	-1	0	4	5	Medium	40	21.65	1B	5 nM	SMUG R243A	1.12e-09	847.833	2026-01-13 21:12:21	1.56255	354.207
	R243A	MST	Manual	dU, dsDNA	1B_5_SMUG R243A (#36)	C:\Users\nanotemper\Documents\Saher Pal\SMUG H239A mut 20July2024.moc	14	2017-11-18 18:09:47	-1	0	4	5	Medium	40	21.65	1B	5 nM	SMUG R243A	5.6e-10	848.198	2026-01-13 21:12:21	1.73439	352.535
	R243A	MST	Manual	dU, dsDNA	1B_5_SMUG R243A (#36)	C:\Users\nanotemper\Documents\Saher Pal\SMUG H239A mut 20July2024.moc	15	2017-11-18 18:10:18	-1	0	4	5	Medium	40	21.65	1B	5 nM	SMUG R243A	2.8e-10	846.544	2026-01-13 21:12:21	1.75489	345.884
	R243A	MST	Manual	dU, dsDNA	1B_5_SMUG R243A (#36)	C:\Users\nanotemper\Documents\Saher Pal\SMUG H239A mut 20July2024.moc	16	2017-11-18 18:10:49	-1	0	4	5	Medium	40	21.65	1B	5 nM	SMUG R243A	1.4e-10	846.858	2026-01-13 21:12:21	1.72882	372.29
	R243A	MST	Manual	dU, dsDNA	1B_5_SMUG R243A (#39)	C:\Users\nanotemper\Documents\Saher Pal\SMUG H239A mut 20July2024.moc	1	2017-11-18 18:53:51	-1	0	4	5	Medium	40	22.39	1B	5 nM	SMUG R243A	4.6e-06	904.263	2026-01-13 21:12:21	1.4437	486.17
	R243A	MST	Manual	dU, dsDNA	1B_5_SMUG R243A (#39)	C:\Users\nanotemper\Documents\Saher Pal\SMUG H239A mut 20July2024.moc	2	2017-11-18 18:54:21	-1	0	4	5	Medium	40	22.39	1B	5 nM	SMUG R243A	2.3e-06	899.878	2026-01-13 21:12:21	1.58516	475.771
	R243A	MST	Manual	dU, dsDNA	1B_5_SMUG R243A (#39)	C:\Users\nanotemper\Documents\Saher Pal\SMUG H239A mut 20July2024.moc	3	2017-11-18 18:54:52	-1	0	4	5	Medium	40	22.39	1B	5 nM	SMUG R243A	1.15e-06	893.357	2026-01-13 21:12:21	1.39648	492.215
	R243A	MST	Manual	dU, dsDNA	1B_5_SMUG R243A (#39)	C:\Users\nanotemper\Documents\Saher Pal\SMUG H239A mut 20July2024.moc	4	2017-11-18 18:55:22	-1	0	4	5	Medium	40	22.39	1B	5 nM	SMUG R243A	5.75e-07	885.402	2026-01-13 21:12:21	1.56625	475.89
	R243A	MST	Manual	dU, dsDNA	1B_5_SMUG R243A (#39)	C:\Users\nanotemper\Documents\Saher Pal\SMUG H239A mut 20July2024.moc	5	2017-11-18 18:55:53	-1	0	4	5	Medium	40	22.39	1B	5 nM	SMUG R243A	2.875e-07	874.938	2026-01-13 21:12:21	1.77765	440.015
	R243A	MST	Manual	dU, dsDNA	1B_5_SMUG R243A (#39)	C:\Users\nanotemper\Documents\Saher Pal\SMUG H239A mut 20July2024.moc	6	2017-11-18 18:56:24	-1	0	4	5	Medium	40	22.39	1B	5 nM	SMUG R243A	1.4375e-07	864.581	2026-01-13 21:12:21	1.64035	453.562
	R243A	MST	Manual	dU, dsDNA	1B_5_SMUG R243A (#39)	C:\Users\nanotemper\Documents\Saher Pal\SMUG H239A mut 20July2024.moc	7	2017-11-18 18:56:55	-1	0	4	5	Medium	40	22.39	1B	5 nM	SMUG R243A	7.187e-08	855.782	2026-01-13 21:12:21	1.64624	447.281
	R243A	MST	Manual	dU, dsDNA	1B_5_SMUG R243A (#39)	C:\Users\nanotemper\Documents\Saher Pal\SMUG H239A mut 20July2024.moc	8	2017-11-18 18:57:25	-1	0	4	5	Medium	40	22.39	1B	5 nM	SMUG R243A	3.59e-08	849.357	2026-01-13 21:12:21	1.67779	443.717
	R243A	MST	Manual	dU, dsDNA	1B_5_SMUG R243A (#39)	C:\Users\nanotemper\Documents\Saher Pal\SMUG H239A mut 20July2024.moc	9	2017-11-18 18:57:56	-1	0	4	5	Medium	40	22.39	1B	5 nM	SMUG R243A	1.797e-08	845.042	2026-01-13 21:12:21	1.65615	430.731
	R243A	MST	Manual	dU, dsDNA	1B_5_SMUG R243A (#39)	C:\Users\nanotemper\Documents\Saher Pal\SMUG H239A mut 20July2024.moc	10	2017-11-18 18:58:27	-1	0	4	5	Medium	40	22.39	1B	5 nM	SMUG R243A	8.98e-09	848.989	2026-01-13 21:12:21	1.40802	482.414
	R243A	MST	Manual	dU, dsDNA	1B_5_SMUG R243A (#39)	C:\Users\nanotemper\Documents\Saher Pal\SMUG H239A mut 20July2024.moc	11	2017-11-18 18:58:58	-1	0	4	5	Medium	40	22.39	1B	5 nM	SMUG R243A	4.49e-09	846.418	2026-01-13 21:12:21	1.69447	445.881
	R243A	MST	Manual	dU, dsDNA	1B_5_SMUG R243A (#39)	C:\Users\nanotemper\Documents\Saher Pal\SMUG H239A mut 20July2024.moc	12	2017-11-18 18:59:28	-1	0	4	5	Medium	40	22.39	1B	5 nM	SMUG R243A	2.24e-09	845.812	2026-01-13 21:12:21	1.61724	441.88
	R243A	MST	Manual	dU, dsDNA	1B_5_SMUG R243A (#39)	C:\Users\nanotemper\Documents\Saher Pal\SMUG H239A mut 20July2024.moc	13	2017-11-18 18:59:59	-1	0	4	5	Medium	40	22.39	1B	5 nM	SMUG R243A	1.12e-09	848.235	2026-01-13 21:12:21	1.63988	439.654
	R243A	MST	Manual	dU, dsDNA	1B_5_SMUG R243A (#39)	C:\Users\nanotemper\Documents\Saher Pal\SMUG H239A mut 20July2024.moc	14	2017-11-18 19:00:30	-1	0	4	5	Medium	40	22.39	1B	5 nM	SMUG R243A	5.6e-10	846.996	2026-01-13 21:12:21	1.76105	430.172
	R243A	MST	Manual	dU, dsDNA	1B_5_SMUG R243A (#39)	C:\Users\nanotemper\Documents\Saher Pal\SMUG H239A mut 20July2024.moc	15	2017-11-18 19:01:00	-1	0	4	5	Medium	40	22.39	1B	5 nM	SMUG R243A	2.8e-10	847.572	2026-01-13 21:12:21	1.66631	414.037
	R243A	MST	Manual	dU, dsDNA	1B_5_SMUG R243A (#39)	C:\Users\nanotemper\Documents\Saher Pal\SMUG H239A mut 20July2024.moc	16	2017-11-18 19:01:31	-1	0	4	5	Medium	40	22.39	1B	5 nM	SMUG R243A	1.4e-10	846.78	2026-01-13 21:12:21	1.79116	396.586
	R243A	MST	Manual	dU, dsDNA	1B_5_SMUG R243A (#41)	C:\Users\nanotemper\Documents\Saher Pal\SMUG H239A mut 20July2024.moc	1	2017-11-18 20:11:43	-1	0	4	5	Medium	40	22.88	1B	5 nM	SMUG R243A	4.6e-06	906.456	2026-01-13 21:12:21	1.55655	413.019
	R243A	MST	Manual	dU, dsDNA	1B_5_SMUG R243A (#41)	C:\Users\nanotemper\Documents\Saher Pal\SMUG H239A mut 20July2024.moc	2	2017-11-18 20:12:13	-1	0	4	5	Medium	40	22.88	1B	5 nM	SMUG R243A	2.3e-06	903.248	2026-01-13 21:12:21	1.67805	406.658
	R243A	MST	Manual	dU, dsDNA	1B_5_SMUG R243A (#41)	C:\Users\nanotemper\Documents\Saher Pal\SMUG H239A mut 20July2024.moc	3	2017-11-18 20:12:44	-1	0	4	5	Medium	40	22.88	1B	5 nM	SMUG R243A	1.15e-06	896.911	2026-01-13 21:12:21	1.62824	403.881
	R243A	MST	Manual	dU, dsDNA	1B_5_SMUG R243A (#41)	C:\Users\nanotemper\Documents\Saher Pal\SMUG H239A mut 20July2024.moc	4	2017-11-18 20:13:14	-1	0	4	5	Medium	40	22.88	1B	5 nM	SMUG R243A	5.75e-07	887.809	2026-01-13 21:12:21	1.38801	389.945
	R243A	MST	Manual	dU, dsDNA	1B_5_SMUG R243A (#41)	C:\Users\nanotemper\Documents\Saher Pal\SMUG H239A mut 20July2024.moc	5	2017-11-18 20:13:45	-1	0	4	5	Medium	40	22.88	1B	5 nM	SMUG R243A	2.875e-07	878.211	2026-01-13 21:12:21	1.61101	392.098
	R243A	MST	Manual	dU, dsDNA	1B_5_SMUG R243A (#41)	C:\Users\nanotemper\Documents\Saher Pal\SMUG H239A mut 20July2024.moc	6	2017-11-18 20:14:16	-1	0	4	5	Medium	40	22.88	1B	5 nM	SMUG R243A	1.4375e-07	864.796	2026-01-13 21:12:21	1.76714	385.486
	R243A	MST	Manual	dU, dsDNA	1B_5_SMUG R243A (#41)	C:\Users\nanotemper\Documents\Saher Pal\SMUG H239A mut 20July2024.moc	7	2017-11-18 20:14:47	-1	0	4	5	Medium	40	22.88	1B	5 nM	SMUG R243A	7.187e-08	855.37	2026-01-13 21:12:21	1.55732	383.166
	R243A	MST	Manual	dU, dsDNA	1B_5_SMUG R243A (#41)	C:\Users\nanotemper\Documents\Saher Pal\SMUG H239A mut 20July2024.moc	8	2017-11-18 20:15:17	-1	0	4	5	Medium	40	22.88	1B	5 nM	SMUG R243A	3.59e-08	849.368	2026-01-13 21:12:21	1.6072	375.215
	R243A	MST	Manual	dU, dsDNA	1B_5_SMUG R243A (#41)	C:\Users\nanotemper\Documents\Saher Pal\SMUG H239A mut 20July2024.moc	9	2017-11-18 20:15:48	-1	0	4	5	Medium	40	22.88	1B	5 nM	SMUG R243A	1.797e-08	844.855	2026-01-13 21:12:21	1.70271	373.216
	R243A	MST	Manual	dU, dsDNA	1B_5_SMUG R243A (#41)	C:\Users\nanotemper\Documents\Saher Pal\SMUG H239A mut 20July2024.moc	10	2017-11-18 20:16:19	-1	0	4	5	Medium	40	22.88	1B	5 nM	SMUG R243A	8.98e-09	844.116	2026-01-13 21:12:21	1.68607	381.678
	R243A	MST	Manual	dU, dsDNA	1B_5_SMUG R243A (#41)	C:\Users\nanotemper\Documents\Saher Pal\SMUG H239A mut 20July2024.moc	11	2017-11-18 20:16:50	-1	0	4	5	Medium	40	22.88	1B	5 nM	SMUG R243A	4.49e-09	844.436	2026-01-13 21:12:21	1.63176	378.544
	R243A	MST	Manual	dU, dsDNA	1B_5_SMUG R243A (#41)	C:\Users\nanotemper\Documents\Saher Pal\SMUG H239A mut 20July2024.moc	12	2017-11-18 20:17:20	-1	0	4	5	Medium	40	22.88	1B	5 nM	SMUG R243A	2.24e-09	844.789	2026-01-13 21:12:21	1.82494	368.623
	R243A	MST	Manual	dU, dsDNA	1B_5_SMUG R243A (#41)	C:\Users\nanotemper\Documents\Saher Pal\SMUG H239A mut 20July2024.moc	13	2017-11-18 20:17:51	-1	0	4	5	Medium	40	22.88	1B	5 nM	SMUG R243A	1.12e-09	845.39	2026-01-13 21:12:21	1.68639	371.096
	R243A	MST	Manual	dU, dsDNA	1B_5_SMUG R243A (#41)	C:\Users\nanotemper\Documents\Saher Pal\SMUG H239A mut 20July2024.moc	14	2017-11-18 20:18:22	-1	0	4	5	Medium	40	22.88	1B	5 nM	SMUG R243A	5.6e-10	844.563	2026-01-13 21:12:21	1.62756	367.104
	R243A	MST	Manual	dU, dsDNA	1B_5_SMUG R243A (#41)	C:\Users\nanotemper\Documents\Saher Pal\SMUG H239A mut 20July2024.moc	15	2017-11-18 20:18:53	-1	0	4	5	Medium	40	22.88	1B	5 nM	SMUG R243A	2.8e-10	845.748	2026-01-13 21:12:21	1.8091	371.651
	R243A	MST	Manual	dU, dsDNA	1B_5_SMUG R243A (#41)	C:\Users\nanotemper\Documents\Saher Pal\SMUG H239A mut 20July2024.moc	16	2017-11-18 20:19:23	-1	0	4	5	Medium	40	22.88	1B	5 nM	SMUG R243A	1.4e-10	844.818	2026-01-13 21:12:21	1.55819	364.815

## Sheet: MetaData
Origin of exported data	Origin of exported data
Project Title:
Comment:
Project File Path:	C:\Users\nanotemper\Desktop\SMUG1\SMUG R243A MST.nta
Analysis-Set Name:	R243A
Exported from:	Dose-Response (Flat)
Exported on:	2026-01-13 21:12:21
Analysis Settings	Analysis Settings
Type of Analysis:	MST
Evaluation strategy:	Manual
Cold Region Start:	-1
Cold Region End:	0
Hot Region Start:	4
Hot Region End:	5
