# Supplementary material for: Structural basis for uracil removal from DNA by human SMUG1
Source: Nat Commun. 2026 Jun 2;17:4809. doi: 10.1038/s41467-026-72937-0 (PMC13230825; doi:10.1038/s41467-026-72937-0)
Supplement: Supplementary file 4 — Source Data [file 41467_2026_72937_MOESM4_ESM.zip › Source Data SMUG1/Table 1, Supplementary Table 6, Supplementary Figure 14/SMUG1 R243A MST/SMUG R243A_dU, ssDNA_DoseResponseRawDataFlat.xlsx]

## Sheet: RawData
Project-Name	AnalysisSet	AnalysisSetType	EvaluationStrategy	MergeSet	Run	OriginOfData	CapillaryIndex	DateOfMeasurement	ColdRegionStart	ColdRegionEnd	HotRegionStart	HotRegionEnd	MSTPower	ExcitationPower	MeasuredTemperature	Target	TargetConcentration	Ligand	LigandConcentration	Fnorm	ExportedOn	BleachingRate	InitialFluorescence(MST)
	R243A	MST	Manual	dU, ssDNA	BCy5_5_SMUG R243A (#49)	C:\Users\nanotemper\Documents\Saher Pal\SMUG H239A mut 20July2024.moc	1	2017-11-19 20:04:33	-1	0	4	5	Medium	40	21.98	BCy5	5 nM	SMUG R243A	1.84e-05	879.936	2026-01-13 21:15:25	1.58265	297.907
	R243A	MST	Manual	dU, ssDNA	BCy5_5_SMUG R243A (#49)	C:\Users\nanotemper\Documents\Saher Pal\SMUG H239A mut 20July2024.moc	2	2017-11-19 20:05:03	-1	0	4	5	Medium	40	21.98	BCy5	5 nM	SMUG R243A	9.2e-06	876.504	2026-01-13 21:15:25	1.41037	282.93
	R243A	MST	Manual	dU, ssDNA	BCy5_5_SMUG R243A (#49)	C:\Users\nanotemper\Documents\Saher Pal\SMUG H239A mut 20July2024.moc	3	2017-11-19 20:05:34	-1	0	4	5	Medium	40	21.98	BCy5	5 nM	SMUG R243A	4.6e-06	873.175	2026-01-13 21:15:25	1.61576	279.57
	R243A	MST	Manual	dU, ssDNA	BCy5_5_SMUG R243A (#49)	C:\Users\nanotemper\Documents\Saher Pal\SMUG H239A mut 20July2024.moc	4	2017-11-19 20:06:05	-1	0	4	5	Medium	40	21.98	BCy5	5 nM	SMUG R243A	2.3e-06	867.943	2026-01-13 21:15:25	1.70919	280.764
	R243A	MST	Manual	dU, ssDNA	BCy5_5_SMUG R243A (#49)	C:\Users\nanotemper\Documents\Saher Pal\SMUG H239A mut 20July2024.moc	5	2017-11-19 20:06:35	-1	0	4	5	Medium	40	21.98	BCy5	5 nM	SMUG R243A	1.15e-06	862.656	2026-01-13 21:15:25	1.77415	279.762
	R243A	MST	Manual	dU, ssDNA	BCy5_5_SMUG R243A (#49)	C:\Users\nanotemper\Documents\Saher Pal\SMUG H239A mut 20July2024.moc	6	2017-11-19 20:07:06	-1	0	4	5	Medium	40	21.98	BCy5	5 nM	SMUG R243A	5.75e-07	857.981	2026-01-13 21:15:25	1.81706	273.443
	R243A	MST	Manual	dU, ssDNA	BCy5_5_SMUG R243A (#49)	C:\Users\nanotemper\Documents\Saher Pal\SMUG H239A mut 20July2024.moc	7	2017-11-19 20:07:37	-1	0	4	5	Medium	40	21.98	BCy5	5 nM	SMUG R243A	2.875e-07	856.38	2026-01-13 21:15:25	1.67262	262.342
	R243A	MST	Manual	dU, ssDNA	BCy5_5_SMUG R243A (#49)	C:\Users\nanotemper\Documents\Saher Pal\SMUG H239A mut 20July2024.moc	8	2017-11-19 20:08:07	-1	0	4	5	Medium	40	21.98	BCy5	5 nM	SMUG R243A	1.4375e-07	854.586	2026-01-13 21:15:25	1.8735	265.371
	R243A	MST	Manual	dU, ssDNA	BCy5_5_SMUG R243A (#49)	C:\Users\nanotemper\Documents\Saher Pal\SMUG H239A mut 20July2024.moc	9	2017-11-19 20:08:38	-1	0	4	5	Medium	40	21.98	BCy5	5 nM	SMUG R243A	7.187e-08	853.528	2026-01-13 21:15:25	1.56086	262.133
	R243A	MST	Manual	dU, ssDNA	BCy5_5_SMUG R243A (#49)	C:\Users\nanotemper\Documents\Saher Pal\SMUG H239A mut 20July2024.moc	10	2017-11-19 20:09:09	-1	0	4	5	Medium	40	21.98	BCy5	5 nM	SMUG R243A	3.59e-08	854.129	2026-01-13 21:15:25	1.84502	264.838
	R243A	MST	Manual	dU, ssDNA	BCy5_5_SMUG R243A (#49)	C:\Users\nanotemper\Documents\Saher Pal\SMUG H239A mut 20July2024.moc	11	2017-11-19 20:09:40	-1	0	4	5	Medium	40	21.98	BCy5	5 nM	SMUG R243A	1.797e-08	854.444	2026-01-13 21:15:25	2.00815	265.721
	R243A	MST	Manual	dU, ssDNA	BCy5_5_SMUG R243A (#49)	C:\Users\nanotemper\Documents\Saher Pal\SMUG H239A mut 20July2024.moc	12	2017-11-19 20:10:10	-1	0	4	5	Medium	40	21.98	BCy5	5 nM	SMUG R243A	8.98e-09	853.867	2026-01-13 21:15:25	1.83221	258.17
	R243A	MST	Manual	dU, ssDNA	BCy5_5_SMUG R243A (#49)	C:\Users\nanotemper\Documents\Saher Pal\SMUG H239A mut 20July2024.moc	13	2017-11-19 20:10:41	-1	0	4	5	Medium	40	21.98	BCy5	5 nM	SMUG R243A	4.49e-09	853.549	2026-01-13 21:15:25	1.61834	258.748
	R243A	MST	Manual	dU, ssDNA	BCy5_5_SMUG R243A (#49)	C:\Users\nanotemper\Documents\Saher Pal\SMUG H239A mut 20July2024.moc	14	2017-11-19 20:11:12	-1	0	4	5	Medium	40	21.98	BCy5	5 nM	SMUG R243A	2.24e-09	854.352	2026-01-13 21:15:25	1.83396	263.92
	R243A	MST	Manual	dU, ssDNA	BCy5_5_SMUG R243A (#49)	C:\Users\nanotemper\Documents\Saher Pal\SMUG H239A mut 20July2024.moc	15	2017-11-19 20:11:43	-1	0	4	5	Medium	40	21.98	BCy5	5 nM	SMUG R243A	1.12e-09	853.78	2026-01-13 21:15:25	1.78776	259.498
	R243A	MST	Manual	dU, ssDNA	BCy5_5_SMUG R243A (#49)	C:\Users\nanotemper\Documents\Saher Pal\SMUG H239A mut 20July2024.moc	16	2017-11-19 20:12:13	-1	0	4	5	Medium	40	21.98	BCy5	5 nM	SMUG R243A	5.6e-10	852.855	2026-01-13 21:15:25	1.76477	262.413
	R243A	MST	Manual	dU, ssDNA	BCy5_5_SMUG R243A (#58)	C:\Users\nanotemper\Documents\Saher Pal\SMUG1\SMUG H239A mut 20July2024.moc	1	2017-11-20 00:02:55	-1	0	4	5	Medium	40	22.8	BCy5	5 nM	SMUG R243A	1.84e-05	880.366	2026-01-13 21:15:25	1.71413	307.898
	R243A	MST	Manual	dU, ssDNA	BCy5_5_SMUG R243A (#58)	C:\Users\nanotemper\Documents\Saher Pal\SMUG1\SMUG H239A mut 20July2024.moc	2	2017-11-20 00:03:26	-1	0	4	5	Medium	40	22.8	BCy5	5 nM	SMUG R243A	9.2e-06	877.717	2026-01-13 21:15:25	1.67939	311.581
	R243A	MST	Manual	dU, ssDNA	BCy5_5_SMUG R243A (#58)	C:\Users\nanotemper\Documents\Saher Pal\SMUG1\SMUG H239A mut 20July2024.moc	3	2017-11-20 00:03:56	-1	0	4	5	Medium	40	22.8	BCy5	5 nM	SMUG R243A	4.6e-06	872.413	2026-01-13 21:15:25	1.76457	320.964
	R243A	MST	Manual	dU, ssDNA	BCy5_5_SMUG R243A (#58)	C:\Users\nanotemper\Documents\Saher Pal\SMUG1\SMUG H239A mut 20July2024.moc	4	2017-11-20 00:04:27	-1	0	4	5	Medium	40	22.8	BCy5	5 nM	SMUG R243A	2.3e-06	865.092	2026-01-13 21:15:25	1.71896	308.591
	R243A	MST	Manual	dU, ssDNA	BCy5_5_SMUG R243A (#58)	C:\Users\nanotemper\Documents\Saher Pal\SMUG1\SMUG H239A mut 20July2024.moc	5	2017-11-20 00:04:58	-1	0	4	5	Medium	40	22.8	BCy5	5 nM	SMUG R243A	1.15e-06	860.163	2026-01-13 21:15:25	1.69165	305.302
	R243A	MST	Manual	dU, ssDNA	BCy5_5_SMUG R243A (#58)	C:\Users\nanotemper\Documents\Saher Pal\SMUG1\SMUG H239A mut 20July2024.moc	6	2017-11-20 00:05:29	-1	0	4	5	Medium	40	22.8	BCy5	5 nM	SMUG R243A	5.75e-07	856.493	2026-01-13 21:15:25	1.53962	294.293
	R243A	MST	Manual	dU, ssDNA	BCy5_5_SMUG R243A (#58)	C:\Users\nanotemper\Documents\Saher Pal\SMUG1\SMUG H239A mut 20July2024.moc	7	2017-11-20 00:05:59	-1	0	4	5	Medium	40	22.8	BCy5	5 nM	SMUG R243A	2.875e-07	855.077	2026-01-13 21:15:25	1.57446	294.41
	R243A	MST	Manual	dU, ssDNA	BCy5_5_SMUG R243A (#58)	C:\Users\nanotemper\Documents\Saher Pal\SMUG1\SMUG H239A mut 20July2024.moc	8	2017-11-20 00:06:30	-1	0	4	5	Medium	40	22.8	BCy5	5 nM	SMUG R243A	1.4375e-07	854.308	2026-01-13 21:15:25	1.83836	299.843
	R243A	MST	Manual	dU, ssDNA	BCy5_5_SMUG R243A (#58)	C:\Users\nanotemper\Documents\Saher Pal\SMUG1\SMUG H239A mut 20July2024.moc	9	2017-11-20 00:07:01	-1	0	4	5	Medium	40	22.8	BCy5	5 nM	SMUG R243A	7.187e-08	852.594	2026-01-13 21:15:25	1.50398	302.361
	R243A	MST	Manual	dU, ssDNA	BCy5_5_SMUG R243A (#58)	C:\Users\nanotemper\Documents\Saher Pal\SMUG1\SMUG H239A mut 20July2024.moc	10	2017-11-20 00:07:32	-1	0	4	5	Medium	40	22.8	BCy5	5 nM	SMUG R243A	3.59e-08	853.532	2026-01-13 21:15:25	1.6814	292.462
	R243A	MST	Manual	dU, ssDNA	BCy5_5_SMUG R243A (#58)	C:\Users\nanotemper\Documents\Saher Pal\SMUG1\SMUG H239A mut 20July2024.moc	11	2017-11-20 00:08:02	-1	0	4	5	Medium	40	22.8	BCy5	5 nM	SMUG R243A	1.797e-08	851.431	2026-01-13 21:15:25	1.75391	294.017
	R243A	MST	Manual	dU, ssDNA	BCy5_5_SMUG R243A (#58)	C:\Users\nanotemper\Documents\Saher Pal\SMUG1\SMUG H239A mut 20July2024.moc	12	2017-11-20 00:08:33	-1	0	4	5	Medium	40	22.8	BCy5	5 nM	SMUG R243A	8.98e-09	852.951	2026-01-13 21:15:25	1.77572	295.802
	R243A	MST	Manual	dU, ssDNA	BCy5_5_SMUG R243A (#58)	C:\Users\nanotemper\Documents\Saher Pal\SMUG1\SMUG H239A mut 20July2024.moc	13	2017-11-20 00:09:04	-1	0	4	5	Medium	40	22.8	BCy5	5 nM	SMUG R243A	4.49e-09	852.017	2026-01-13 21:15:25	1.71785	289.991
	R243A	MST	Manual	dU, ssDNA	BCy5_5_SMUG R243A (#58)	C:\Users\nanotemper\Documents\Saher Pal\SMUG1\SMUG H239A mut 20July2024.moc	14	2017-11-20 00:09:35	-1	0	4	5	Medium	40	22.8	BCy5	5 nM	SMUG R243A	2.24e-09	852.563	2026-01-13 21:15:25	1.70242	283.363
	R243A	MST	Manual	dU, ssDNA	BCy5_5_SMUG R243A (#58)	C:\Users\nanotemper\Documents\Saher Pal\SMUG1\SMUG H239A mut 20July2024.moc	15	2017-11-20 00:10:05	-1	0	4	5	Medium	40	22.8	BCy5	5 nM	SMUG R243A	1.12e-09	853.234	2026-01-13 21:15:25	1.78838	291.445
	R243A	MST	Manual	dU, ssDNA	BCy5_5_SMUG R243A (#58)	C:\Users\nanotemper\Documents\Saher Pal\SMUG1\SMUG H239A mut 20July2024.moc	16	2017-11-20 00:10:36	-1	0	4	5	Medium	40	22.8	BCy5	5 nM	SMUG R243A	5.6e-10	853.51	2026-01-13 21:15:25	1.79367	292.255
	R243A	MST	Manual	dU, ssDNA	BCy5_5_SMUG R243A (#60)	C:\Users\nanotemper\Documents\Saher Pal\SMUG1\SMUG H239A mut 20July2024.moc	1	2017-11-20 01:04:18	-1	0	4	5	Medium	40	22.71	BCy5	5 nM	SMUG R243A	1.84e-05	878.083	2026-01-13 21:15:25	1.74229	280.378
	R243A	MST	Manual	dU, ssDNA	BCy5_5_SMUG R243A (#60)	C:\Users\nanotemper\Documents\Saher Pal\SMUG1\SMUG H239A mut 20July2024.moc	2	2017-11-20 01:04:49	-1	0	4	5	Medium	40	22.71	BCy5	5 nM	SMUG R243A	9.2e-06	876.107	2026-01-13 21:15:25	1.62147	287.05
	R243A	MST	Manual	dU, ssDNA	BCy5_5_SMUG R243A (#60)	C:\Users\nanotemper\Documents\Saher Pal\SMUG1\SMUG H239A mut 20July2024.moc	3	2017-11-20 01:05:19	-1	0	4	5	Medium	40	22.71	BCy5	5 nM	SMUG R243A	4.6e-06	871.969	2026-01-13 21:15:25	1.91262	277.301
	R243A	MST	Manual	dU, ssDNA	BCy5_5_SMUG R243A (#60)	C:\Users\nanotemper\Documents\Saher Pal\SMUG1\SMUG H239A mut 20July2024.moc	4	2017-11-20 01:05:50	-1	0	4	5	Medium	40	22.71	BCy5	5 nM	SMUG R243A	2.3e-06	865.741	2026-01-13 21:15:25	1.54917	272.443
	R243A	MST	Manual	dU, ssDNA	BCy5_5_SMUG R243A (#60)	C:\Users\nanotemper\Documents\Saher Pal\SMUG1\SMUG H239A mut 20July2024.moc	5	2017-11-20 01:06:21	-1	0	4	5	Medium	40	22.71	BCy5	5 nM	SMUG R243A	1.15e-06	859.219	2026-01-13 21:15:25	1.6655	268.25
	R243A	MST	Manual	dU, ssDNA	BCy5_5_SMUG R243A (#60)	C:\Users\nanotemper\Documents\Saher Pal\SMUG1\SMUG H239A mut 20July2024.moc	6	2017-11-20 01:06:52	-1	0	4	5	Medium	40	22.71	BCy5	5 nM	SMUG R243A	5.75e-07	858.425	2026-01-13 21:15:25	1.47055	267.134
	R243A	MST	Manual	dU, ssDNA	BCy5_5_SMUG R243A (#60)	C:\Users\nanotemper\Documents\Saher Pal\SMUG1\SMUG H239A mut 20July2024.moc	7	2017-11-20 01:07:22	-1	0	4	5	Medium	40	22.71	BCy5	5 nM	SMUG R243A	2.875e-07	854.867	2026-01-13 21:15:25	1.78796	263.152
	R243A	MST	Manual	dU, ssDNA	BCy5_5_SMUG R243A (#60)	C:\Users\nanotemper\Documents\Saher Pal\SMUG1\SMUG H239A mut 20July2024.moc	8	2017-11-20 01:07:53	-1	0	4	5	Medium	40	22.71	BCy5	5 nM	SMUG R243A	1.4375e-07	853.572	2026-01-13 21:15:25	1.547	262.991
	R243A	MST	Manual	dU, ssDNA	BCy5_5_SMUG R243A (#60)	C:\Users\nanotemper\Documents\Saher Pal\SMUG1\SMUG H239A mut 20July2024.moc	9	2017-11-20 01:08:24	-1	0	4	5	Medium	40	22.71	BCy5	5 nM	SMUG R243A	7.187e-08	853.599	2026-01-13 21:15:25	1.77385	262.076
	R243A	MST	Manual	dU, ssDNA	BCy5_5_SMUG R243A (#60)	C:\Users\nanotemper\Documents\Saher Pal\SMUG1\SMUG H239A mut 20July2024.moc	10	2017-11-20 01:08:55	-1	0	4	5	Medium	40	22.71	BCy5	5 nM	SMUG R243A	3.59e-08	853.384	2026-01-13 21:15:25	1.69143	263.536
	R243A	MST	Manual	dU, ssDNA	BCy5_5_SMUG R243A (#60)	C:\Users\nanotemper\Documents\Saher Pal\SMUG1\SMUG H239A mut 20July2024.moc	11	2017-11-20 01:09:25	-1	0	4	5	Medium	40	22.71	BCy5	5 nM	SMUG R243A	1.797e-08	852.175	2026-01-13 21:15:25	1.63236	258.442
	R243A	MST	Manual	dU, ssDNA	BCy5_5_SMUG R243A (#60)	C:\Users\nanotemper\Documents\Saher Pal\SMUG1\SMUG H239A mut 20July2024.moc	12	2017-11-20 01:09:56	-1	0	4	5	Medium	40	22.71	BCy5	5 nM	SMUG R243A	8.98e-09	852.875	2026-01-13 21:15:25	1.7158	262.537
	R243A	MST	Manual	dU, ssDNA	BCy5_5_SMUG R243A (#60)	C:\Users\nanotemper\Documents\Saher Pal\SMUG1\SMUG H239A mut 20July2024.moc	13	2017-11-20 01:10:27	-1	0	4	5	Medium	40	22.71	BCy5	5 nM	SMUG R243A	4.49e-09	851.174	2026-01-13 21:15:25	1.57838	258.953
	R243A	MST	Manual	dU, ssDNA	BCy5_5_SMUG R243A (#60)	C:\Users\nanotemper\Documents\Saher Pal\SMUG1\SMUG H239A mut 20July2024.moc	14	2017-11-20 01:10:58	-1	0	4	5	Medium	40	22.71	BCy5	5 nM	SMUG R243A	2.24e-09	851.396	2026-01-13 21:15:25	1.6891	263.749
	R243A	MST	Manual	dU, ssDNA	BCy5_5_SMUG R243A (#60)	C:\Users\nanotemper\Documents\Saher Pal\SMUG1\SMUG H239A mut 20July2024.moc	15	2017-11-20 01:11:29	-1	0	4	5	Medium	40	22.71	BCy5	5 nM	SMUG R243A	1.12e-09	850.543	2026-01-13 21:15:25	1.803	252.513
	R243A	MST	Manual	dU, ssDNA	BCy5_5_SMUG R243A (#60)	C:\Users\nanotemper\Documents\Saher Pal\SMUG1\SMUG H239A mut 20July2024.moc	16	2017-11-20 01:11:59	-1	0	4	5	Medium	40	22.71	BCy5	5 nM	SMUG R243A	5.6e-10	851.14	2026-01-13 21:15:25	1.59384	254.918

## Sheet: MetaData
Origin of exported data	Origin of exported data
Project Title:
Comment:
Project File Path:	C:\Users\nanotemper\Desktop\SMUG1\SMUG R243A MST.nta
Analysis-Set Name:	R243A
Exported from:	Dose-Response (Flat)
Exported on:	2026-01-13 21:15:25
Analysis Settings	Analysis Settings
Type of Analysis:	MST
Evaluation strategy:	Manual
Cold Region Start:	-1
Cold Region End:	0
Hot Region Start:	4
Hot Region End:	5
