# Supplementary material for: Structural basis for uracil removal from DNA by human SMUG1
Source: Nat Commun. 2026 Jun 2;17:4809. doi: 10.1038/s41467-026-72937-0 (PMC13230825; doi:10.1038/s41467-026-72937-0)
Supplement: Supplementary file 4 — Source Data [file 41467_2026_72937_MOESM4_ESM.zip › Source Data SMUG1/Table 1, Supplementary Table 6, Supplementary Figure 14/SMUG1 R243A MST/SMUG R243A_No modification, dsDNA_DoseResponseRawDataGrouped.xlsx]

## Sheet: RawData
NanoTemper Technologies	NanoTemper Technologies
MO.Affinity Analysis v2.3	MO.Affinity Analysis v2.3
Origin of exported data	Origin of exported data
Project Title:
Comment:
Project File Path:	C:\Users\nanotemper\Desktop\SMUG1\SMUG R243A MST.nta
Analysis-Set Name:	R243A
Exported from:	Dose-Response (Grouped)
Exported on:	2026-01-13 21:10:52
Analysis Settings	Analysis Settings
Type of Analysis:	MST
Evaluation strategy:	Manual
Cold Region Start:	-1
Cold Region End:	0
Hot Region Start:	4
Hot Region End:	5
Sample Information	Sample Information
Merge-Set Name:	No modification, dsDNA
Date of Measurement:	2017-11-19 21:21:55.877 → 2017-11-20 00:04:29.419
Capillary Type:	Unspecified container/capillary type
Target:	1C
TargetConcentration:	5e-09
Ligand:	SMUG R243A
Measurement Settings	Measurement Settings
MST-Power:	Medium
Excitation-Power:	40
Excitation type:	Nano - RED
Thermostat Setpoint:	(disabled)
Fit Results (Kd)	Fit Results (Kd)
Fit Model:	Kd
Bound	869.238
Unbound	833.548
Kd	2.33867e-06
TargetConc	5e-09
Standard Deviation:	0.481981
Kd Confidence:	1.28776e-07
Dose Response Curve	Dose Response Curve	Dose Response Curve		Shifted Dose Response Curve of 1C_5_SMUG R243A (#56)	Shifted Dose Response Curve of 1C_5_SMUG R243A (#56)		Shifted Dose Response Curve of 1C_5_SMUG R243A (#53)	Shifted Dose Response Curve of 1C_5_SMUG R243A (#53)		Shifted Dose Response Curve of 1C_5_SMUG R243A (#50)	Shifted Dose Response Curve of 1C_5_SMUG R243A (#50)
Ligand Concentration [M]	Fnorm [‰]	Error Value		Ligand Concentration [M]	Fnorm [‰]		Ligand Concentration [M]	Fnorm [‰]		Ligand Concentration [M]	Fnorm [‰]
1.84e-05	865.617	0.756405		1.84e-05	866.479		1.84e-05	865.306		1.84e-05	865.065
9.2e-06	861.39	0.851774		9.2e-06	860.813		9.2e-06	862.368		9.2e-06	860.988
4.6e-06	857.081	0.761157		4.6e-06	856.269		4.6e-06	857.196		4.6e-06	857.778
2.3e-06	851.762	0.93036		2.3e-06	850.89		2.3e-06	852.742		2.3e-06	851.655
1.15e-06	845.265	0.83419		1.15e-06	845.453		1.15e-06	845.989		1.15e-06	844.352
5.75e-07	840.71	0.339275		5.75e-07	840.363		5.75e-07	840.728		5.75e-07	841.04
2.875e-07	837.151	0.448133		2.875e-07	837.46		2.875e-07	837.357		2.875e-07	836.637
1.4375e-07	834.708	1.26437		1.4375e-07	833.466		1.4375e-07	834.664		1.4375e-07	835.993
7.187e-08	834.775	2.00486		7.187e-08	836.452		7.187e-08	832.555		7.187e-08	835.32
3.59e-08	834.875	1.3364		3.59e-08	833.507		3.59e-08	834.94		3.59e-08	836.177
1.797e-08	834.442	1.02725		1.797e-08	834.909		1.797e-08	833.265		1.797e-08	835.154
8.98e-09	833.333	0.284115		8.98e-09	833.586		8.98e-09	833.026		8.98e-09	833.389
4.49e-09	833.519	0.479906		4.49e-09	833.325		4.49e-09	834.066		4.49e-09	833.167
2.24e-09	833.739	0.566764		2.24e-09	834.381		2.24e-09	833.532		2.24e-09	833.306
1.12e-09	833.413	0.6052		1.12e-09	834.106		1.12e-09	832.988		1.12e-09	833.145
5.6e-10	833.334	1.25542		5.6e-10	833.658		5.6e-10	834.396		5.6e-10	831.948

## Sheet: Fit-Values
Dose	FNorm
1.71675e-05
1.60176e-05
1.49446e-05
1.39436e-05
1.30096e-05
1.21382e-05
1.13251e-05
1.05665e-05
9.85871e-06
9.19833e-06
8.58219e-06
8.00732e-06
7.47096e-06
6.97053e-06
6.50362e-06
6.06798e-06
5.66152e-06
5.28229e-06
4.92846e-06
4.59833e-06
4.29032e-06
4.00294e-06
3.7348e-06
3.48463e-06
3.25122e-06
3.03344e-06
2.83025e-06
2.64067e-06
2.46378e-06
2.29875e-06
2.14477e-06
2.00111e-06
1.86706e-06
1.742e-06
1.62531e-06
1.51645e-06
1.41487e-06
1.32009e-06
1.23167e-06
1.14917e-06
1.07219e-06
1.00037e-06
9.33363e-07
8.70843e-07
8.1251e-07
7.58085e-07
7.07306e-07
6.59928e-07
6.15723e-07
5.7448e-07
5.35999e-07
5.00095e-07
4.66597e-07
4.35343e-07
4.06182e-07
3.78974e-07
3.53589e-07
3.29904e-07
3.07806e-07
2.87188e-07
2.67951e-07
2.50002e-07
2.33256e-07
2.17632e-07
2.03054e-07
1.89453e-07
1.76762e-07
1.64922e-07
1.53875e-07
1.43568e-07
1.33951e-07
1.24979e-07
1.16607e-07
1.08796e-07
1.01509e-07
9.47092e-08
8.83652e-08
8.24461e-08
7.69236e-08
7.17709e-08
6.69634e-08
6.2478e-08
5.82929e-08
5.43883e-08
5.07451e-08
4.7346e-08
4.41746e-08
4.12156e-08
3.84548e-08
3.5879e-08
3.34757e-08
3.12333e-08
2.91412e-08
2.71892e-08
2.5368e-08
2.36687e-08
2.20833e-08
2.06041e-08
1.92239e-08
1.79362e-08
1.67348e-08
1.56138e-08
1.4568e-08
1.35921e-08
1.26817e-08
1.18322e-08
1.10396e-08
1.03002e-08
9.61022e-09
8.96649e-09
8.36588e-09
7.8055e-09
7.28266e-09
6.79484e-09
6.33969e-09
5.91504e-09
5.51882e-09
5.14915e-09
4.80424e-09
4.48243e-09
4.18218e-09
3.90204e-09
3.64067e-09
3.3968e-09
3.16927e-09
2.95698e-09
2.75891e-09
2.57411e-09
2.40169e-09
2.24081e-09
2.09071e-09
1.95067e-09
1.82001e-09
1.69809e-09
1.58435e-09
1.47822e-09
1.37921e-09
1.28682e-09
1.20063e-09
1.1202e-09
1.04517e-09
9.75158e-10
9.09838e-10
8.48894e-10
7.92031e-10
7.38978e-10
6.89478e-10
6.43294e-10
6.00204e-10
5.6e-10
