# Supplementary material for: Structural basis for uracil removal from DNA by human SMUG1
Source: Nat Commun. 2026 Jun 2;17:4809. doi: 10.1038/s41467-026-72937-0 (PMC13230825; doi:10.1038/s41467-026-72937-0)
Supplement: Supplementary file 4 — Source Data [file 41467_2026_72937_MOESM4_ESM.zip › Source Data SMUG1/Table 1, Supplementary Table 6, Supplementary Figure 14/SMUG1 R243A MST/SMUG R243A_THF-abasic site analog, dsDNA_DoseResponseRawDataFlat.xlsx]

## Sheet: RawData
Project-Name	AnalysisSet	AnalysisSetType	EvaluationStrategy	MergeSet	Run	OriginOfData	CapillaryIndex	DateOfMeasurement	ColdRegionStart	ColdRegionEnd	HotRegionStart	HotRegionEnd	MSTPower	ExcitationPower	MeasuredTemperature	Target	TargetConcentration	Ligand	LigandConcentration	Fnorm	ExportedOn	BleachingRate	InitialFluorescence(MST)
	R243A	MST	Manual	THF-abasic site analog, dsDNA	oligo3_5_SMUG R243A (#21)	C:\Users\nanotemper\Documents\Saher Pal\SMUG H239A mut 20July2024.moc	1	2017-11-21 15:56:59	-1	0	4	5	Medium	40	23.62	oligo3	5 nM	SMUG R243A	4.6e-06	907.39	2026-01-13 21:13:56	1.64594	380.751
	R243A	MST	Manual	THF-abasic site analog, dsDNA	oligo3_5_SMUG R243A (#21)	C:\Users\nanotemper\Documents\Saher Pal\SMUG H239A mut 20July2024.moc	2	2017-11-21 15:57:30	-1	0	4	5	Medium	40	23.62	oligo3	5 nM	SMUG R243A	2.3e-06	902.84	2026-01-13 21:13:56	1.60097	369.308
	R243A	MST	Manual	THF-abasic site analog, dsDNA	oligo3_5_SMUG R243A (#21)	C:\Users\nanotemper\Documents\Saher Pal\SMUG H239A mut 20July2024.moc	3	2017-11-21 15:58:00	-1	0	4	5	Medium	40	23.62	oligo3	5 nM	SMUG R243A	1.15e-06	893.624	2026-01-13 21:13:56	1.60543	368.015
	R243A	MST	Manual	THF-abasic site analog, dsDNA	oligo3_5_SMUG R243A (#21)	C:\Users\nanotemper\Documents\Saher Pal\SMUG H239A mut 20July2024.moc	4	2017-11-21 15:58:31	-1	0	4	5	Medium	40	23.62	oligo3	5 nM	SMUG R243A	5.75e-07	882.009	2026-01-13 21:13:56	1.6189	351.834
	R243A	MST	Manual	THF-abasic site analog, dsDNA	oligo3_5_SMUG R243A (#21)	C:\Users\nanotemper\Documents\Saher Pal\SMUG H239A mut 20July2024.moc	5	2017-11-21 15:59:02	-1	0	4	5	Medium	40	23.62	oligo3	5 nM	SMUG R243A	2.875e-07	869.502	2026-01-13 21:13:56	1.71803	359.005
	R243A	MST	Manual	THF-abasic site analog, dsDNA	oligo3_5_SMUG R243A (#21)	C:\Users\nanotemper\Documents\Saher Pal\SMUG H239A mut 20July2024.moc	6	2017-11-21 15:59:32	-1	0	4	5	Medium	40	23.62	oligo3	5 nM	SMUG R243A	1.4375e-07	855.103	2026-01-13 21:13:56	1.659	339.226
	R243A	MST	Manual	THF-abasic site analog, dsDNA	oligo3_5_SMUG R243A (#21)	C:\Users\nanotemper\Documents\Saher Pal\SMUG H239A mut 20July2024.moc	7	2017-11-21 16:00:03	-1	0	4	5	Medium	40	23.62	oligo3	5 nM	SMUG R243A	7.187e-08	850.13	2026-01-13 21:13:56	1.62513	354.95
	R243A	MST	Manual	THF-abasic site analog, dsDNA	oligo3_5_SMUG R243A (#21)	C:\Users\nanotemper\Documents\Saher Pal\SMUG H239A mut 20July2024.moc	8	2017-11-21 16:00:34	-1	0	4	5	Medium	40	23.62	oligo3	5 nM	SMUG R243A	3.59e-08	846.95	2026-01-13 21:13:56	1.66719	347.391
	R243A	MST	Manual	THF-abasic site analog, dsDNA	oligo3_5_SMUG R243A (#21)	C:\Users\nanotemper\Documents\Saher Pal\SMUG H239A mut 20July2024.moc	9	2017-11-21 16:01:05	-1	0	4	5	Medium	40	23.62	oligo3	5 nM	SMUG R243A	1.797e-08	844.929	2026-01-13 21:13:56	1.75864	333.874
	R243A	MST	Manual	THF-abasic site analog, dsDNA	oligo3_5_SMUG R243A (#21)	C:\Users\nanotemper\Documents\Saher Pal\SMUG H239A mut 20July2024.moc	10	2017-11-21 16:01:35	-1	0	4	5	Medium	40	23.62	oligo3	5 nM	SMUG R243A	8.98e-09	845.367	2026-01-13 21:13:56	1.71288	341.793
	R243A	MST	Manual	THF-abasic site analog, dsDNA	oligo3_5_SMUG R243A (#21)	C:\Users\nanotemper\Documents\Saher Pal\SMUG H239A mut 20July2024.moc	11	2017-11-21 16:02:06	-1	0	4	5	Medium	40	23.62	oligo3	5 nM	SMUG R243A	4.49e-09	846.769	2026-01-13 21:13:56	1.78084	356.202
	R243A	MST	Manual	THF-abasic site analog, dsDNA	oligo3_5_SMUG R243A (#21)	C:\Users\nanotemper\Documents\Saher Pal\SMUG H239A mut 20July2024.moc	12	2017-11-21 16:02:37	-1	0	4	5	Medium	40	23.62	oligo3	5 nM	SMUG R243A	2.24e-09	844.686	2026-01-13 21:13:56	1.61481	333.184
	R243A	MST	Manual	THF-abasic site analog, dsDNA	oligo3_5_SMUG R243A (#21)	C:\Users\nanotemper\Documents\Saher Pal\SMUG H239A mut 20July2024.moc	13	2017-11-21 16:03:08	-1	0	4	5	Medium	40	23.62	oligo3	5 nM	SMUG R243A	1.12e-09	846.002	2026-01-13 21:13:56	1.61702	339.726
	R243A	MST	Manual	THF-abasic site analog, dsDNA	oligo3_5_SMUG R243A (#21)	C:\Users\nanotemper\Documents\Saher Pal\SMUG H239A mut 20July2024.moc	14	2017-11-21 16:03:38	-1	0	4	5	Medium	40	23.62	oligo3	5 nM	SMUG R243A	5.6e-10	845.92	2026-01-13 21:13:56	1.8219	346.217
	R243A	MST	Manual	THF-abasic site analog, dsDNA	oligo3_5_SMUG R243A (#21)	C:\Users\nanotemper\Documents\Saher Pal\SMUG H239A mut 20July2024.moc	15	2017-11-21 16:04:09	-1	0	4	5	Medium	40	23.62	oligo3	5 nM	SMUG R243A	2.8e-10	846.16	2026-01-13 21:13:56	1.61238	347.381
	R243A	MST	Manual	THF-abasic site analog, dsDNA	oligo3_5_SMUG R243A (#21)	C:\Users\nanotemper\Documents\Saher Pal\SMUG H239A mut 20July2024.moc	16	2017-11-21 16:04:40	-1	0	4	5	Medium	40	23.62	oligo3	5 nM	SMUG R243A	1.4e-10	846.771	2026-01-13 21:13:56	1.53087	345.418
	R243A	MST	Manual	THF-abasic site analog, dsDNA	oligo3_5_SMUG R243A (#43)	C:\Users\nanotemper\Documents\Saher Pal\SMUG H239A mut 20July2024.moc	1	2017-11-18 20:27:56	-1	0	4	5	Medium	40	23.12	oligo3	5 nM	SMUG R243A	1.84e-05	912.474	2026-01-13 21:13:56	1.65386	403.827
	R243A	MST	Manual	THF-abasic site analog, dsDNA	oligo3_5_SMUG R243A (#43)	C:\Users\nanotemper\Documents\Saher Pal\SMUG H239A mut 20July2024.moc	2	2017-11-18 20:28:27	-1	0	4	5	Medium	40	23.12	oligo3	5 nM	SMUG R243A	9.2e-06	909.097	2026-01-13 21:13:56	1.36033	398.305
	R243A	MST	Manual	THF-abasic site analog, dsDNA	oligo3_5_SMUG R243A (#43)	C:\Users\nanotemper\Documents\Saher Pal\SMUG H239A mut 20July2024.moc	3	2017-11-18 20:28:57	-1	0	4	5	Medium	40	23.12	oligo3	5 nM	SMUG R243A	4.6e-06	903.939	2026-01-13 21:13:56	1.61532	391.145
	R243A	MST	Manual	THF-abasic site analog, dsDNA	oligo3_5_SMUG R243A (#43)	C:\Users\nanotemper\Documents\Saher Pal\SMUG H239A mut 20July2024.moc	4	2017-11-18 20:29:28	-1	0	4	5	Medium	40	23.12	oligo3	5 nM	SMUG R243A	2.3e-06	898.299	2026-01-13 21:13:56	1.46632	380.383
	R243A	MST	Manual	THF-abasic site analog, dsDNA	oligo3_5_SMUG R243A (#43)	C:\Users\nanotemper\Documents\Saher Pal\SMUG H239A mut 20July2024.moc	5	2017-11-18 20:29:59	-1	0	4	5	Medium	40	23.12	oligo3	5 nM	SMUG R243A	1.15e-06	887.667	2026-01-13 21:13:56	1.63817	380.394
	R243A	MST	Manual	THF-abasic site analog, dsDNA	oligo3_5_SMUG R243A (#43)	C:\Users\nanotemper\Documents\Saher Pal\SMUG H239A mut 20July2024.moc	6	2017-11-18 20:30:30	-1	0	4	5	Medium	40	23.12	oligo3	5 nM	SMUG R243A	5.75e-07	875.049	2026-01-13 21:13:56	1.5491	377.02
	R243A	MST	Manual	THF-abasic site analog, dsDNA	oligo3_5_SMUG R243A (#43)	C:\Users\nanotemper\Documents\Saher Pal\SMUG H239A mut 20July2024.moc	7	2017-11-18 20:31:00	-1	0	4	5	Medium	40	23.12	oligo3	5 nM	SMUG R243A	2.875e-07	862.369	2026-01-13 21:13:56	1.61983	368.331
	R243A	MST	Manual	THF-abasic site analog, dsDNA	oligo3_5_SMUG R243A (#43)	C:\Users\nanotemper\Documents\Saher Pal\SMUG H239A mut 20July2024.moc	8	2017-11-18 20:31:31	-1	0	4	5	Medium	40	23.12	oligo3	5 nM	SMUG R243A	1.4375e-07	852.101	2026-01-13 21:13:56	1.66836	357.606
	R243A	MST	Manual	THF-abasic site analog, dsDNA	oligo3_5_SMUG R243A (#43)	C:\Users\nanotemper\Documents\Saher Pal\SMUG H239A mut 20July2024.moc	9	2017-11-18 20:32:02	-1	0	4	5	Medium	40	23.12	oligo3	5 nM	SMUG R243A	7.187e-08	848.387	2026-01-13 21:13:56	1.62827	372.483
	R243A	MST	Manual	THF-abasic site analog, dsDNA	oligo3_5_SMUG R243A (#43)	C:\Users\nanotemper\Documents\Saher Pal\SMUG H239A mut 20July2024.moc	10	2017-11-18 20:32:33	-1	0	4	5	Medium	40	23.12	oligo3	5 nM	SMUG R243A	3.59e-08	848.085	2026-01-13 21:13:56	1.51589	383.307
	R243A	MST	Manual	THF-abasic site analog, dsDNA	oligo3_5_SMUG R243A (#43)	C:\Users\nanotemper\Documents\Saher Pal\SMUG H239A mut 20July2024.moc	11	2017-11-18 20:33:03	-1	0	4	5	Medium	40	23.12	oligo3	5 nM	SMUG R243A	1.797e-08	845.316	2026-01-13 21:13:56	1.5988	342.589
	R243A	MST	Manual	THF-abasic site analog, dsDNA	oligo3_5_SMUG R243A (#43)	C:\Users\nanotemper\Documents\Saher Pal\SMUG H239A mut 20July2024.moc	12	2017-11-18 20:33:34	-1	0	4	5	Medium	40	23.12	oligo3	5 nM	SMUG R243A	8.98e-09	846.617	2026-01-13 21:13:56	1.45495	353.409
	R243A	MST	Manual	THF-abasic site analog, dsDNA	oligo3_5_SMUG R243A (#43)	C:\Users\nanotemper\Documents\Saher Pal\SMUG H239A mut 20July2024.moc	13	2017-11-18 20:34:05	-1	0	4	5	Medium	40	23.12	oligo3	5 nM	SMUG R243A	4.49e-09	847.205	2026-01-13 21:13:56	1.71468	357.578
	R243A	MST	Manual	THF-abasic site analog, dsDNA	oligo3_5_SMUG R243A (#43)	C:\Users\nanotemper\Documents\Saher Pal\SMUG H239A mut 20July2024.moc	14	2017-11-18 20:34:36	-1	0	4	5	Medium	40	23.12	oligo3	5 nM	SMUG R243A	2.24e-09	846.338	2026-01-13 21:13:56	1.67781	348.777
	R243A	MST	Manual	THF-abasic site analog, dsDNA	oligo3_5_SMUG R243A (#43)	C:\Users\nanotemper\Documents\Saher Pal\SMUG H239A mut 20July2024.moc	15	2017-11-18 20:35:06	-1	0	4	5	Medium	40	23.12	oligo3	5 nM	SMUG R243A	1.12e-09	847.169	2026-01-13 21:13:56	1.87927	345.926
	R243A	MST	Manual	THF-abasic site analog, dsDNA	oligo3_5_SMUG R243A (#43)	C:\Users\nanotemper\Documents\Saher Pal\SMUG H239A mut 20July2024.moc	16	2017-11-18 20:35:37	-1	0	4	5	Medium	40	23.12	oligo3	5 nM	SMUG R243A	5.6e-10	845.368	2026-01-13 21:13:56	1.6969	363.019
	R243A	MST	Manual	THF-abasic site analog, dsDNA	oligo3_5_SMUG R243A (#54)	C:\Users\nanotemper\Documents\Saher Pal\SMUG H239A mut 20July2024.moc	1	2017-11-19 22:19:24	-1	0	4	5	Medium	40	22.63	oligo3	5 nM	SMUG R243A	1.84e-05	913.563	2026-01-13 21:13:56	1.35616	386.638
	R243A	MST	Manual	THF-abasic site analog, dsDNA	oligo3_5_SMUG R243A (#54)	C:\Users\nanotemper\Documents\Saher Pal\SMUG H239A mut 20July2024.moc	2	2017-11-19 22:19:55	-1	0	4	5	Medium	40	22.63	oligo3	5 nM	SMUG R243A	9.2e-06	912.55	2026-01-13 21:13:56	1.44002	378.115
	R243A	MST	Manual	THF-abasic site analog, dsDNA	oligo3_5_SMUG R243A (#54)	C:\Users\nanotemper\Documents\Saher Pal\SMUG H239A mut 20July2024.moc	3	2017-11-19 22:20:26	-1	0	4	5	Medium	40	22.63	oligo3	5 nM	SMUG R243A	4.6e-06	907.336	2026-01-13 21:13:56	1.53267	366.461
	R243A	MST	Manual	THF-abasic site analog, dsDNA	oligo3_5_SMUG R243A (#54)	C:\Users\nanotemper\Documents\Saher Pal\SMUG H239A mut 20July2024.moc	4	2017-11-19 22:20:56	-1	0	4	5	Medium	40	22.63	oligo3	5 nM	SMUG R243A	2.3e-06	901.942	2026-01-13 21:13:56	1.63708	358.318
	R243A	MST	Manual	THF-abasic site analog, dsDNA	oligo3_5_SMUG R243A (#54)	C:\Users\nanotemper\Documents\Saher Pal\SMUG H239A mut 20July2024.moc	5	2017-11-19 22:21:27	-1	0	4	5	Medium	40	22.63	oligo3	5 nM	SMUG R243A	1.15e-06	895.063	2026-01-13 21:13:56	1.57998	353.353
	R243A	MST	Manual	THF-abasic site analog, dsDNA	oligo3_5_SMUG R243A (#54)	C:\Users\nanotemper\Documents\Saher Pal\SMUG H239A mut 20July2024.moc	6	2017-11-19 22:21:58	-1	0	4	5	Medium	40	22.63	oligo3	5 nM	SMUG R243A	5.75e-07	884.317	2026-01-13 21:13:56	1.63884	354.924
	R243A	MST	Manual	THF-abasic site analog, dsDNA	oligo3_5_SMUG R243A (#54)	C:\Users\nanotemper\Documents\Saher Pal\SMUG H239A mut 20July2024.moc	7	2017-11-19 22:22:29	-1	0	4	5	Medium	40	22.63	oligo3	5 nM	SMUG R243A	2.875e-07	872.067	2026-01-13 21:13:56	1.68497	355.001
	R243A	MST	Manual	THF-abasic site analog, dsDNA	oligo3_5_SMUG R243A (#54)	C:\Users\nanotemper\Documents\Saher Pal\SMUG H239A mut 20July2024.moc	8	2017-11-19 22:22:59	-1	0	4	5	Medium	40	22.63	oligo3	5 nM	SMUG R243A	1.4375e-07	861.35	2026-01-13 21:13:56	1.64259	353.414
	R243A	MST	Manual	THF-abasic site analog, dsDNA	oligo3_5_SMUG R243A (#54)	C:\Users\nanotemper\Documents\Saher Pal\SMUG H239A mut 20July2024.moc	9	2017-11-19 22:23:30	-1	0	4	5	Medium	40	22.63	oligo3	5 nM	SMUG R243A	7.187e-08	857.414	2026-01-13 21:13:56	1.68253	372.935
	R243A	MST	Manual	THF-abasic site analog, dsDNA	oligo3_5_SMUG R243A (#54)	C:\Users\nanotemper\Documents\Saher Pal\SMUG H239A mut 20July2024.moc	10	2017-11-19 22:24:01	-1	0	4	5	Medium	40	22.63	oligo3	5 nM	SMUG R243A	3.59e-08	846.383	2026-01-13 21:13:56	1.85528	339.867
	R243A	MST	Manual	THF-abasic site analog, dsDNA	oligo3_5_SMUG R243A (#54)	C:\Users\nanotemper\Documents\Saher Pal\SMUG H239A mut 20July2024.moc	11	2017-11-19 22:24:31	-1	0	4	5	Medium	40	22.63	oligo3	5 nM	SMUG R243A	1.797e-08	845.861	2026-01-13 21:13:56	1.6416	353.264
	R243A	MST	Manual	THF-abasic site analog, dsDNA	oligo3_5_SMUG R243A (#54)	C:\Users\nanotemper\Documents\Saher Pal\SMUG H239A mut 20July2024.moc	12	2017-11-19 22:25:02	-1	0	4	5	Medium	40	22.63	oligo3	5 nM	SMUG R243A	8.98e-09	844.71	2026-01-13 21:13:56	1.49789	347.054
	R243A	MST	Manual	THF-abasic site analog, dsDNA	oligo3_5_SMUG R243A (#54)	C:\Users\nanotemper\Documents\Saher Pal\SMUG H239A mut 20July2024.moc	13	2017-11-19 22:25:33	-1	0	4	5	Medium	40	22.63	oligo3	5 nM	SMUG R243A	4.49e-09	844.848	2026-01-13 21:13:56	1.53158	352.276
	R243A	MST	Manual	THF-abasic site analog, dsDNA	oligo3_5_SMUG R243A (#54)	C:\Users\nanotemper\Documents\Saher Pal\SMUG H239A mut 20July2024.moc	14	2017-11-19 22:26:04	-1	0	4	5	Medium	40	22.63	oligo3	5 nM	SMUG R243A	2.24e-09	846.642	2026-01-13 21:13:56	1.51154	343.106
	R243A	MST	Manual	THF-abasic site analog, dsDNA	oligo3_5_SMUG R243A (#54)	C:\Users\nanotemper\Documents\Saher Pal\SMUG H239A mut 20July2024.moc	15	2017-11-19 22:26:34	-1	0	4	5	Medium	40	22.63	oligo3	5 nM	SMUG R243A	1.12e-09	847.179	2026-01-13 21:13:56	1.63288	336.109
	R243A	MST	Manual	THF-abasic site analog, dsDNA	oligo3_5_SMUG R243A (#54)	C:\Users\nanotemper\Documents\Saher Pal\SMUG H239A mut 20July2024.moc	16	2017-11-19 22:27:05	-1	0	4	5	Medium	40	22.63	oligo3	5 nM	SMUG R243A	5.6e-10	843.742	2026-01-13 21:13:56	1.62821	332.209

## Sheet: MetaData
Origin of exported data	Origin of exported data
Project Title:
Comment:
Project File Path:	C:\Users\nanotemper\Desktop\SMUG1\SMUG R243A MST.nta
Analysis-Set Name:	R243A
Exported from:	Dose-Response (Flat)
Exported on:	2026-01-13 21:13:56
Analysis Settings	Analysis Settings
Type of Analysis:	MST
Evaluation strategy:	Manual
Cold Region Start:	-1
Cold Region End:	0
Hot Region Start:	4
Hot Region End:	5
