# Supplementary material for: Structural basis for uracil removal from DNA by human SMUG1
Source: Nat Commun. 2026 Jun 2;17:4809. doi: 10.1038/s41467-026-72937-0 (PMC13230825; doi:10.1038/s41467-026-72937-0)
Supplement: Supplementary file 4 — Source Data [file 41467_2026_72937_MOESM4_ESM.zip › Source Data SMUG1/Table 1, Supplementary Table 6, Supplementary Figure 14/SMUG1 R243A MST/SMUG R243A_5fU, dsDNA_DoseResponseRawDataFlat.xlsx]

## Sheet: RawData
Project-Name	AnalysisSet	AnalysisSetType	EvaluationStrategy	MergeSet	Run	OriginOfData	CapillaryIndex	DateOfMeasurement	ColdRegionStart	ColdRegionEnd	HotRegionStart	HotRegionEnd	MSTPower	ExcitationPower	MeasuredTemperature	Target	TargetConcentration	Ligand	LigandConcentration	Fnorm	ExportedOn	BleachingRate	InitialFluorescence(MST)
	R243A	MST	Manual	5fU, dsDNA	oligo5_5_SMUG R243A (#23)	C:\Users\nanotemper\Documents\Saher Pal\SMUG H239A mut 20July2024.moc	1	2017-11-21 16:29:55	-1	0	4	5	Medium	40	23.94	oligo5	5 nM	SMUG R243A	4.6e-06	914.846	2026-01-13 21:13:05	1.33553	357.657
	R243A	MST	Manual	5fU, dsDNA	oligo5_5_SMUG R243A (#23)	C:\Users\nanotemper\Documents\Saher Pal\SMUG H239A mut 20July2024.moc	2	2017-11-21 16:30:25	-1	0	4	5	Medium	40	23.94	oligo5	5 nM	SMUG R243A	2.3e-06	910.581	2026-01-13 21:13:05	1.48778	352.16
	R243A	MST	Manual	5fU, dsDNA	oligo5_5_SMUG R243A (#23)	C:\Users\nanotemper\Documents\Saher Pal\SMUG H239A mut 20July2024.moc	3	2017-11-21 16:30:56	-1	0	4	5	Medium	40	23.94	oligo5	5 nM	SMUG R243A	1.15e-06	900.797	2026-01-13 21:13:05	1.50615	372.535
	R243A	MST	Manual	5fU, dsDNA	oligo5_5_SMUG R243A (#23)	C:\Users\nanotemper\Documents\Saher Pal\SMUG H239A mut 20July2024.moc	4	2017-11-21 16:31:26	-1	0	4	5	Medium	40	23.94	oligo5	5 nM	SMUG R243A	5.75e-07	888.821	2026-01-13 21:13:05	1.77782	331.235
	R243A	MST	Manual	5fU, dsDNA	oligo5_5_SMUG R243A (#23)	C:\Users\nanotemper\Documents\Saher Pal\SMUG H239A mut 20July2024.moc	5	2017-11-21 16:31:57	-1	0	4	5	Medium	40	23.94	oligo5	5 nM	SMUG R243A	2.875e-07	874.368	2026-01-13 21:13:05	1.45775	328.284
	R243A	MST	Manual	5fU, dsDNA	oligo5_5_SMUG R243A (#23)	C:\Users\nanotemper\Documents\Saher Pal\SMUG H239A mut 20July2024.moc	6	2017-11-21 16:32:28	-1	0	4	5	Medium	40	23.94	oligo5	5 nM	SMUG R243A	1.4375e-07	862.291	2026-01-13 21:13:05	1.56067	336.868
	R243A	MST	Manual	5fU, dsDNA	oligo5_5_SMUG R243A (#23)	C:\Users\nanotemper\Documents\Saher Pal\SMUG H239A mut 20July2024.moc	7	2017-11-21 16:32:59	-1	0	4	5	Medium	40	23.94	oligo5	5 nM	SMUG R243A	7.187e-08	853.4	2026-01-13 21:13:05	1.65826	325.937
	R243A	MST	Manual	5fU, dsDNA	oligo5_5_SMUG R243A (#23)	C:\Users\nanotemper\Documents\Saher Pal\SMUG H239A mut 20July2024.moc	8	2017-11-21 16:33:29	-1	0	4	5	Medium	40	23.94	oligo5	5 nM	SMUG R243A	3.59e-08	849.516	2026-01-13 21:13:05	1.81448	329.92
	R243A	MST	Manual	5fU, dsDNA	oligo5_5_SMUG R243A (#23)	C:\Users\nanotemper\Documents\Saher Pal\SMUG H239A mut 20July2024.moc	9	2017-11-21 16:34:00	-1	0	4	5	Medium	40	23.94	oligo5	5 nM	SMUG R243A	1.797e-08	850.376	2026-01-13 21:13:05	1.60667	306.774
	R243A	MST	Manual	5fU, dsDNA	oligo5_5_SMUG R243A (#23)	C:\Users\nanotemper\Documents\Saher Pal\SMUG H239A mut 20July2024.moc	10	2017-11-21 16:34:31	-1	0	4	5	Medium	40	23.94	oligo5	5 nM	SMUG R243A	8.98e-09	853.872	2026-01-13 21:13:05	1.6415	306.539
	R243A	MST	Manual	5fU, dsDNA	oligo5_5_SMUG R243A (#23)	C:\Users\nanotemper\Documents\Saher Pal\SMUG H239A mut 20July2024.moc	11	2017-11-21 16:35:01	-1	0	4	5	Medium	40	23.94	oligo5	5 nM	SMUG R243A	4.49e-09	856.308	2026-01-13 21:13:05	1.53687	306.178
	R243A	MST	Manual	5fU, dsDNA	oligo5_5_SMUG R243A (#23)	C:\Users\nanotemper\Documents\Saher Pal\SMUG H239A mut 20July2024.moc	12	2017-11-21 16:35:32	-1	0	4	5	Medium	40	23.94	oligo5	5 nM	SMUG R243A	2.24e-09	856.912	2026-01-13 21:13:05	1.76732	319.099
	R243A	MST	Manual	5fU, dsDNA	oligo5_5_SMUG R243A (#23)	C:\Users\nanotemper\Documents\Saher Pal\SMUG H239A mut 20July2024.moc	13	2017-11-21 16:36:03	-1	0	4	5	Medium	40	23.94	oligo5	5 nM	SMUG R243A	1.12e-09	858.339	2026-01-13 21:13:05	1.81955	298.593
	R243A	MST	Manual	5fU, dsDNA	oligo5_5_SMUG R243A (#23)	C:\Users\nanotemper\Documents\Saher Pal\SMUG H239A mut 20July2024.moc	14	2017-11-21 16:36:34	-1	0	4	5	Medium	40	23.94	oligo5	5 nM	SMUG R243A	5.6e-10	858.279	2026-01-13 21:13:05	1.7725	306.338
	R243A	MST	Manual	5fU, dsDNA	oligo5_5_SMUG R243A (#23)	C:\Users\nanotemper\Documents\Saher Pal\SMUG H239A mut 20July2024.moc	15	2017-11-21 16:37:05	-1	0	4	5	Medium	40	23.94	oligo5	5 nM	SMUG R243A	2.8e-10	856.417	2026-01-13 21:13:05	1.81935	295.347
	R243A	MST	Manual	5fU, dsDNA	oligo5_5_SMUG R243A (#23)	C:\Users\nanotemper\Documents\Saher Pal\SMUG H239A mut 20July2024.moc	16	2017-11-21 16:37:35	-1	0	4	5	Medium	40	23.94	oligo5	5 nM	SMUG R243A	1.4e-10	858.508	2026-01-13 21:13:05	1.79836	286.974
	R243A	MST	Manual	5fU, dsDNA	oligo5_5_SMUG R243A (#44)	C:\Users\nanotemper\Documents\Saher Pal\SMUG H239A mut 20July2024.moc	1	2017-11-18 20:44:45	-1	0	4	5	Medium	40	23.21	oligo5	5 nM	SMUG R243A	1.84e-05	919.172	2026-01-13 21:13:05	1.41395	352.775
	R243A	MST	Manual	5fU, dsDNA	oligo5_5_SMUG R243A (#44)	C:\Users\nanotemper\Documents\Saher Pal\SMUG H239A mut 20July2024.moc	2	2017-11-18 20:45:16	-1	0	4	5	Medium	40	23.21	oligo5	5 nM	SMUG R243A	9.2e-06	918.416	2026-01-13 21:13:05	1.28695	326.928
	R243A	MST	Manual	5fU, dsDNA	oligo5_5_SMUG R243A (#44)	C:\Users\nanotemper\Documents\Saher Pal\SMUG H239A mut 20July2024.moc	3	2017-11-18 20:45:46	-1	0	4	5	Medium	40	23.21	oligo5	5 nM	SMUG R243A	4.6e-06	914.515	2026-01-13 21:13:05	1.23813	344.965
	R243A	MST	Manual	5fU, dsDNA	oligo5_5_SMUG R243A (#44)	C:\Users\nanotemper\Documents\Saher Pal\SMUG H239A mut 20July2024.moc	4	2017-11-18 20:46:17	-1	0	4	5	Medium	40	23.21	oligo5	5 nM	SMUG R243A	2.3e-06	909.155	2026-01-13 21:13:05	1.58914	335.437
	R243A	MST	Manual	5fU, dsDNA	oligo5_5_SMUG R243A (#44)	C:\Users\nanotemper\Documents\Saher Pal\SMUG H239A mut 20July2024.moc	5	2017-11-18 20:46:48	-1	0	4	5	Medium	40	23.21	oligo5	5 nM	SMUG R243A	1.15e-06	900.738	2026-01-13 21:13:05	1.57152	334.997
	R243A	MST	Manual	5fU, dsDNA	oligo5_5_SMUG R243A (#44)	C:\Users\nanotemper\Documents\Saher Pal\SMUG H239A mut 20July2024.moc	6	2017-11-18 20:47:19	-1	0	4	5	Medium	40	23.21	oligo5	5 nM	SMUG R243A	5.75e-07	888.112	2026-01-13 21:13:05	1.59994	324.384
	R243A	MST	Manual	5fU, dsDNA	oligo5_5_SMUG R243A (#44)	C:\Users\nanotemper\Documents\Saher Pal\SMUG H239A mut 20July2024.moc	7	2017-11-18 20:47:50	-1	0	4	5	Medium	40	23.21	oligo5	5 nM	SMUG R243A	2.875e-07	870.853	2026-01-13 21:13:05	1.55164	302.323
	R243A	MST	Manual	5fU, dsDNA	oligo5_5_SMUG R243A (#44)	C:\Users\nanotemper\Documents\Saher Pal\SMUG H239A mut 20July2024.moc	8	2017-11-18 20:48:20	-1	0	4	5	Medium	40	23.21	oligo5	5 nM	SMUG R243A	1.4375e-07	861.081	2026-01-13 21:13:05	1.56756	318.176
	R243A	MST	Manual	5fU, dsDNA	oligo5_5_SMUG R243A (#44)	C:\Users\nanotemper\Documents\Saher Pal\SMUG H239A mut 20July2024.moc	9	2017-11-18 20:48:51	-1	0	4	5	Medium	40	23.21	oligo5	5 nM	SMUG R243A	7.187e-08	854.588	2026-01-13 21:13:05	1.69846	297.433
	R243A	MST	Manual	5fU, dsDNA	oligo5_5_SMUG R243A (#44)	C:\Users\nanotemper\Documents\Saher Pal\SMUG H239A mut 20July2024.moc	10	2017-11-18 20:49:22	-1	0	4	5	Medium	40	23.21	oligo5	5 nM	SMUG R243A	3.59e-08	849.423	2026-01-13 21:13:05	1.50423	290.286
	R243A	MST	Manual	5fU, dsDNA	oligo5_5_SMUG R243A (#44)	C:\Users\nanotemper\Documents\Saher Pal\SMUG H239A mut 20July2024.moc	11	2017-11-18 20:49:53	-1	0	4	5	Medium	40	23.21	oligo5	5 nM	SMUG R243A	1.797e-08	851.951	2026-01-13 21:13:05	1.79821	293.931
	R243A	MST	Manual	5fU, dsDNA	oligo5_5_SMUG R243A (#44)	C:\Users\nanotemper\Documents\Saher Pal\SMUG H239A mut 20July2024.moc	12	2017-11-18 20:50:23	-1	0	4	5	Medium	40	23.21	oligo5	5 nM	SMUG R243A	8.98e-09	852.521	2026-01-13 21:13:05	1.92808	295.925
	R243A	MST	Manual	5fU, dsDNA	oligo5_5_SMUG R243A (#44)	C:\Users\nanotemper\Documents\Saher Pal\SMUG H239A mut 20July2024.moc	13	2017-11-18 20:50:54	-1	0	4	5	Medium	40	23.21	oligo5	5 nM	SMUG R243A	4.49e-09	853.764	2026-01-13 21:13:05	1.81621	277.791
	R243A	MST	Manual	5fU, dsDNA	oligo5_5_SMUG R243A (#44)	C:\Users\nanotemper\Documents\Saher Pal\SMUG H239A mut 20July2024.moc	14	2017-11-18 20:51:25	-1	0	4	5	Medium	40	23.21	oligo5	5 nM	SMUG R243A	2.24e-09	854.961	2026-01-13 21:13:05	1.88929	276.264
	R243A	MST	Manual	5fU, dsDNA	oligo5_5_SMUG R243A (#44)	C:\Users\nanotemper\Documents\Saher Pal\SMUG H239A mut 20July2024.moc	15	2017-11-18 20:51:56	-1	0	4	5	Medium	40	23.21	oligo5	5 nM	SMUG R243A	1.12e-09	854.167	2026-01-13 21:13:05	1.80612	272.261
	R243A	MST	Manual	5fU, dsDNA	oligo5_5_SMUG R243A (#44)	C:\Users\nanotemper\Documents\Saher Pal\SMUG H239A mut 20July2024.moc	16	2017-11-18 20:52:27	-1	0	4	5	Medium	40	23.21	oligo5	5 nM	SMUG R243A	5.6e-10	854.996	2026-01-13 21:13:05	1.81393	288.974
	R243A	MST	Manual	5fU, dsDNA	oligo5_5_SMUG R243A (#48)	C:\Users\nanotemper\Documents\Saher Pal\SMUG H239A mut 20July2024.moc	1	2017-11-19 19:48:24	-1	0	4	5	Medium	40	21.73	oligo5	5 nM	SMUG R243A	1.84e-05	926.763	2026-01-13 21:13:05	1.38743	370.326
	R243A	MST	Manual	5fU, dsDNA	oligo5_5_SMUG R243A (#48)	C:\Users\nanotemper\Documents\Saher Pal\SMUG H239A mut 20July2024.moc	2	2017-11-19 19:48:54	-1	0	4	5	Medium	40	21.73	oligo5	5 nM	SMUG R243A	9.2e-06	923.429	2026-01-13 21:13:05	1.23374	352.821
	R243A	MST	Manual	5fU, dsDNA	oligo5_5_SMUG R243A (#48)	C:\Users\nanotemper\Documents\Saher Pal\SMUG H239A mut 20July2024.moc	3	2017-11-19 19:49:25	-1	0	4	5	Medium	40	21.73	oligo5	5 nM	SMUG R243A	4.6e-06	922	2026-01-13 21:13:05	1.48872	355.583
	R243A	MST	Manual	5fU, dsDNA	oligo5_5_SMUG R243A (#48)	C:\Users\nanotemper\Documents\Saher Pal\SMUG H239A mut 20July2024.moc	4	2017-11-19 19:49:56	-1	0	4	5	Medium	40	21.73	oligo5	5 nM	SMUG R243A	2.3e-06	916.274	2026-01-13 21:13:05	1.30162	341.58
	R243A	MST	Manual	5fU, dsDNA	oligo5_5_SMUG R243A (#48)	C:\Users\nanotemper\Documents\Saher Pal\SMUG H239A mut 20July2024.moc	5	2017-11-19 19:50:27	-1	0	4	5	Medium	40	21.73	oligo5	5 nM	SMUG R243A	1.15e-06	911.727	2026-01-13 21:13:05	1.60716	349.989
	R243A	MST	Manual	5fU, dsDNA	oligo5_5_SMUG R243A (#48)	C:\Users\nanotemper\Documents\Saher Pal\SMUG H239A mut 20July2024.moc	6	2017-11-19 19:50:57	-1	0	4	5	Medium	40	21.73	oligo5	5 nM	SMUG R243A	5.75e-07	903.092	2026-01-13 21:13:05	1.68599	337.485
	R243A	MST	Manual	5fU, dsDNA	oligo5_5_SMUG R243A (#48)	C:\Users\nanotemper\Documents\Saher Pal\SMUG H239A mut 20July2024.moc	7	2017-11-19 19:51:28	-1	0	4	5	Medium	40	21.73	oligo5	5 nM	SMUG R243A	2.875e-07	890.13	2026-01-13 21:13:05	1.68461	319.835
	R243A	MST	Manual	5fU, dsDNA	oligo5_5_SMUG R243A (#48)	C:\Users\nanotemper\Documents\Saher Pal\SMUG H239A mut 20July2024.moc	8	2017-11-19 19:51:59	-1	0	4	5	Medium	40	21.73	oligo5	5 nM	SMUG R243A	1.4375e-07	874.789	2026-01-13 21:13:05	1.55913	332.761
	R243A	MST	Manual	5fU, dsDNA	oligo5_5_SMUG R243A (#48)	C:\Users\nanotemper\Documents\Saher Pal\SMUG H239A mut 20July2024.moc	9	2017-11-19 19:52:30	-1	0	4	5	Medium	40	21.73	oligo5	5 nM	SMUG R243A	7.187e-08	862.256	2026-01-13 21:13:05	1.56949	301.512
	R243A	MST	Manual	5fU, dsDNA	oligo5_5_SMUG R243A (#48)	C:\Users\nanotemper\Documents\Saher Pal\SMUG H239A mut 20July2024.moc	10	2017-11-19 19:53:00	-1	0	4	5	Medium	40	21.73	oligo5	5 nM	SMUG R243A	3.59e-08	852.323	2026-01-13 21:13:05	1.44997	298.298
	R243A	MST	Manual	5fU, dsDNA	oligo5_5_SMUG R243A (#48)	C:\Users\nanotemper\Documents\Saher Pal\SMUG H239A mut 20July2024.moc	11	2017-11-19 19:53:31	-1	0	4	5	Medium	40	21.73	oligo5	5 nM	SMUG R243A	1.797e-08	851.533	2026-01-13 21:13:05	1.82436	298.653
	R243A	MST	Manual	5fU, dsDNA	oligo5_5_SMUG R243A (#48)	C:\Users\nanotemper\Documents\Saher Pal\SMUG H239A mut 20July2024.moc	12	2017-11-19 19:54:02	-1	0	4	5	Medium	40	21.73	oligo5	5 nM	SMUG R243A	8.98e-09	851.248	2026-01-13 21:13:05	1.98006	294.579
	R243A	MST	Manual	5fU, dsDNA	oligo5_5_SMUG R243A (#48)	C:\Users\nanotemper\Documents\Saher Pal\SMUG H239A mut 20July2024.moc	13	2017-11-19 19:54:33	-1	0	4	5	Medium	40	21.73	oligo5	5 nM	SMUG R243A	4.49e-09	850.937	2026-01-13 21:13:05	1.90434	288.501
	R243A	MST	Manual	5fU, dsDNA	oligo5_5_SMUG R243A (#48)	C:\Users\nanotemper\Documents\Saher Pal\SMUG H239A mut 20July2024.moc	14	2017-11-19 19:55:03	-1	0	4	5	Medium	40	21.73	oligo5	5 nM	SMUG R243A	2.24e-09	850.852	2026-01-13 21:13:05	1.76018	282.247
	R243A	MST	Manual	5fU, dsDNA	oligo5_5_SMUG R243A (#48)	C:\Users\nanotemper\Documents\Saher Pal\SMUG H239A mut 20July2024.moc	15	2017-11-19 19:55:34	-1	0	4	5	Medium	40	21.73	oligo5	5 nM	SMUG R243A	1.12e-09	850.901	2026-01-13 21:13:05	1.8939	282.399
	R243A	MST	Manual	5fU, dsDNA	oligo5_5_SMUG R243A (#48)	C:\Users\nanotemper\Documents\Saher Pal\SMUG H239A mut 20July2024.moc	16	2017-11-19 19:56:05	-1	0	4	5	Medium	40	21.73	oligo5	5 nM	SMUG R243A	5.6e-10	849.595	2026-01-13 21:13:05	1.72732	282.717

## Sheet: MetaData
Origin of exported data	Origin of exported data
Project Title:
Comment:
Project File Path:	C:\Users\nanotemper\Desktop\SMUG1\SMUG R243A MST.nta
Analysis-Set Name:	R243A
Exported from:	Dose-Response (Flat)
Exported on:	2026-01-13 21:13:05
Analysis Settings	Analysis Settings
Type of Analysis:	MST
Evaluation strategy:	Manual
Cold Region Start:	-1
Cold Region End:	0
Hot Region Start:	4
Hot Region End:	5
