# Supplementary material for: Structural basis for uracil removal from DNA by human SMUG1
Source: Nat Commun. 2026 Jun 2;17:4809. doi: 10.1038/s41467-026-72937-0 (PMC13230825; doi:10.1038/s41467-026-72937-0)
Supplement: Supplementary file 4 — Source Data [file 41467_2026_72937_MOESM4_ESM.zip › Source Data SMUG1/Table 1, Supplementary Table 6, Supplementary Figure 14/SMUG1 WT MST/SMUG1 WT_5fU, dsDNA_DoseResponseRawDataFlat.xlsx]

## Sheet: RawData
Project-Name	AnalysisSet	AnalysisSetType	EvaluationStrategy	MergeSet	Run	OriginOfData	CapillaryIndex	DateOfMeasurement	ColdRegionStart	ColdRegionEnd	HotRegionStart	HotRegionEnd	MSTPower	ExcitationPower	MeasuredTemperature	Target	TargetConcentration	Ligand	LigandConcentration	Fnorm	ExportedOn	BleachingRate	InitialFluorescence(MST)
	SMUG1 WT	MST	Manual	5fU, dsDNA	oligo5_5_SMUG1 (#07)	C:\Users\nanotemper\Documents\Saher Pal\smug expertmode.moc	1	2017-11-16 17:49:39	-1	0	4	5	Medium	40	20.91	oligo5	5 nM	SMUG1	4.7e-06	934.035	2026-01-13 20:14:33	1.25539	445.315
	SMUG1 WT	MST	Manual	5fU, dsDNA	oligo5_5_SMUG1 (#07)	C:\Users\nanotemper\Documents\Saher Pal\smug expertmode.moc	2	2017-11-16 17:50:10	-1	0	4	5	Medium	40	20.91	oligo5	5 nM	SMUG1	2.35e-06	932.232	2026-01-13 20:14:33	1.10019	431.55
	SMUG1 WT	MST	Manual	5fU, dsDNA	oligo5_5_SMUG1 (#07)	C:\Users\nanotemper\Documents\Saher Pal\smug expertmode.moc	3	2017-11-16 17:50:40	-1	0	4	5	Medium	40	20.91	oligo5	5 nM	SMUG1	1.175e-06	931.72	2026-01-13 20:14:33	1.12787	434.669
	SMUG1 WT	MST	Manual	5fU, dsDNA	oligo5_5_SMUG1 (#07)	C:\Users\nanotemper\Documents\Saher Pal\smug expertmode.moc	4	2017-11-16 17:51:11	-1	0	4	5	Medium	40	20.91	oligo5	5 nM	SMUG1	5.875e-07	930.244	2026-01-13 20:14:33	1.16062	425.37
	SMUG1 WT	MST	Manual	5fU, dsDNA	oligo5_5_SMUG1 (#07)	C:\Users\nanotemper\Documents\Saher Pal\smug expertmode.moc	5	2017-11-16 17:51:42	-1	0	4	5	Medium	40	20.91	oligo5	5 nM	SMUG1	2.9375e-07	928.303	2026-01-13 20:14:33	1.15066	433.687
	SMUG1 WT	MST	Manual	5fU, dsDNA	oligo5_5_SMUG1 (#07)	C:\Users\nanotemper\Documents\Saher Pal\smug expertmode.moc	6	2017-11-16 17:52:12	-1	0	4	5	Medium	40	20.91	oligo5	5 nM	SMUG1	1.46875e-07	925.383	2026-01-13 20:14:33	1.18979	449.1
	SMUG1 WT	MST	Manual	5fU, dsDNA	oligo5_5_SMUG1 (#07)	C:\Users\nanotemper\Documents\Saher Pal\smug expertmode.moc	7	2017-11-16 17:52:43	-1	0	4	5	Medium	40	20.91	oligo5	5 nM	SMUG1	7.34e-08	920.382	2026-01-13 20:14:33	1.1825	419.128
	SMUG1 WT	MST	Manual	5fU, dsDNA	oligo5_5_SMUG1 (#07)	C:\Users\nanotemper\Documents\Saher Pal\smug expertmode.moc	8	2017-11-16 17:53:14	-1	0	4	5	Medium	40	20.91	oligo5	5 nM	SMUG1	3.67e-08	912.522	2026-01-13 20:14:33	1.21176	411.645
	SMUG1 WT	MST	Manual	5fU, dsDNA	oligo5_5_SMUG1 (#07)	C:\Users\nanotemper\Documents\Saher Pal\smug expertmode.moc	9	2017-11-16 17:53:44	-1	0	4	5	Medium	40	20.91	oligo5	5 nM	SMUG1	1.835e-08	902.229	2026-01-13 20:14:33	1.28246	415.775
	SMUG1 WT	MST	Manual	5fU, dsDNA	oligo5_5_SMUG1 (#07)	C:\Users\nanotemper\Documents\Saher Pal\smug expertmode.moc	10	2017-11-16 17:54:15	-1	0	4	5	Medium	40	20.91	oligo5	5 nM	SMUG1	9.1e-09	887.653	2026-01-13 20:14:33	1.26204	404.791
	SMUG1 WT	MST	Manual	5fU, dsDNA	oligo5_5_SMUG1 (#07)	C:\Users\nanotemper\Documents\Saher Pal\smug expertmode.moc	11	2017-11-16 17:54:45	-1	0	4	5	Medium	40	20.91	oligo5	5 nM	SMUG1	4.6e-09	872.095	2026-01-13 20:14:33	1.37849	392.541
	SMUG1 WT	MST	Manual	5fU, dsDNA	oligo5_5_SMUG1 (#07)	C:\Users\nanotemper\Documents\Saher Pal\smug expertmode.moc	12	2017-11-16 17:55:16	-1	0	4	5	Medium	40	20.91	oligo5	5 nM	SMUG1	2.3e-09	862.742	2026-01-13 20:14:33	1.43593	381.077
	SMUG1 WT	MST	Manual	5fU, dsDNA	oligo5_5_SMUG1 (#07)	C:\Users\nanotemper\Documents\Saher Pal\smug expertmode.moc	13	2017-11-16 17:55:47	-1	0	4	5	Medium	40	20.91	oligo5	5 nM	SMUG1	1.15e-09	855.675	2026-01-13 20:14:33	1.77616	373.193
	SMUG1 WT	MST	Manual	5fU, dsDNA	oligo5_5_SMUG1 (#07)	C:\Users\nanotemper\Documents\Saher Pal\smug expertmode.moc	14	2017-11-16 17:56:17	-1	0	4	5	Medium	40	20.91	oligo5	5 nM	SMUG1	5.7e-10	850.704	2026-01-13 20:14:33	1.68691	360.689
	SMUG1 WT	MST	Manual	5fU, dsDNA	oligo5_5_SMUG1 (#07)	C:\Users\nanotemper\Documents\Saher Pal\smug expertmode.moc	15	2017-11-16 17:56:48	-1	0	4	5	Medium	40	20.91	oligo5	5 nM	SMUG1	2.9e-10	848.514	2026-01-13 20:14:33	1.809	355.242
	SMUG1 WT	MST	Manual	5fU, dsDNA	oligo5_5_SMUG1 (#07)	C:\Users\nanotemper\Documents\Saher Pal\smug expertmode.moc	16	2017-11-16 17:57:19	-1	0	4	5	Medium	40	20.91	oligo5	5 nM	SMUG1	1.4e-10	845.435	2026-01-13 20:14:33	1.7967	344.49
	SMUG1 WT	MST	Manual	5fU, dsDNA	oligo5_5_SMUG1 (#14)	C:\Users\nanotemper\Documents\Saher Pal\smug expertmode.moc	1	2017-11-15 19:10:41	-1	0	4	5	Medium	40	21.65	oligo5	5 nM	SMUG1	4.7e-06	931.67	2026-01-13 20:14:33	1.06057	542.3
	SMUG1 WT	MST	Manual	5fU, dsDNA	oligo5_5_SMUG1 (#14)	C:\Users\nanotemper\Documents\Saher Pal\smug expertmode.moc	2	2017-11-15 19:11:11	-1	0	4	5	Medium	40	21.65	oligo5	5 nM	SMUG1	2.35e-06	931.358	2026-01-13 20:14:33	1.13771	533.442
	SMUG1 WT	MST	Manual	5fU, dsDNA	oligo5_5_SMUG1 (#14)	C:\Users\nanotemper\Documents\Saher Pal\smug expertmode.moc	3	2017-11-15 19:11:42	-1	0	4	5	Medium	40	21.65	oligo5	5 nM	SMUG1	1.175e-06	930.357	2026-01-13 20:14:33	1.23685	526.798
	SMUG1 WT	MST	Manual	5fU, dsDNA	oligo5_5_SMUG1 (#14)	C:\Users\nanotemper\Documents\Saher Pal\smug expertmode.moc	4	2017-11-15 19:12:12	-1	0	4	5	Medium	40	21.65	oligo5	5 nM	SMUG1	5.875e-07	929.238	2026-01-13 20:14:33	1.11455	521.08
	SMUG1 WT	MST	Manual	5fU, dsDNA	oligo5_5_SMUG1 (#14)	C:\Users\nanotemper\Documents\Saher Pal\smug expertmode.moc	5	2017-11-15 19:12:43	-1	0	4	5	Medium	40	21.65	oligo5	5 nM	SMUG1	2.9375e-07	926.674	2026-01-13 20:14:33	1.15589	514.606
	SMUG1 WT	MST	Manual	5fU, dsDNA	oligo5_5_SMUG1 (#14)	C:\Users\nanotemper\Documents\Saher Pal\smug expertmode.moc	6	2017-11-15 19:13:14	-1	0	4	5	Medium	40	21.65	oligo5	5 nM	SMUG1	1.46875e-07	923.739	2026-01-13 20:14:33	1.22503	511.948
	SMUG1 WT	MST	Manual	5fU, dsDNA	oligo5_5_SMUG1 (#14)	C:\Users\nanotemper\Documents\Saher Pal\smug expertmode.moc	7	2017-11-15 19:13:44	-1	0	4	5	Medium	40	21.65	oligo5	5 nM	SMUG1	7.34e-08	919.244	2026-01-13 20:14:33	1.45364	508.841
	SMUG1 WT	MST	Manual	5fU, dsDNA	oligo5_5_SMUG1 (#14)	C:\Users\nanotemper\Documents\Saher Pal\smug expertmode.moc	8	2017-11-15 19:14:15	-1	0	4	5	Medium	40	21.65	oligo5	5 nM	SMUG1	3.67e-08	910.424	2026-01-13 20:14:33	1.23463	509.96
	SMUG1 WT	MST	Manual	5fU, dsDNA	oligo5_5_SMUG1 (#14)	C:\Users\nanotemper\Documents\Saher Pal\smug expertmode.moc	9	2017-11-15 19:14:46	-1	0	4	5	Medium	40	21.65	oligo5	5 nM	SMUG1	1.835e-08	902.3	2026-01-13 20:14:33	1.5503	493.765
	SMUG1 WT	MST	Manual	5fU, dsDNA	oligo5_5_SMUG1 (#14)	C:\Users\nanotemper\Documents\Saher Pal\smug expertmode.moc	10	2017-11-15 19:15:16	-1	0	4	5	Medium	40	21.65	oligo5	5 nM	SMUG1	9.1e-09	888.603	2026-01-13 20:14:33	1.36474	494.463
	SMUG1 WT	MST	Manual	5fU, dsDNA	oligo5_5_SMUG1 (#14)	C:\Users\nanotemper\Documents\Saher Pal\smug expertmode.moc	11	2017-11-15 19:15:47	-1	0	4	5	Medium	40	21.65	oligo5	5 nM	SMUG1	4.6e-09	873.929	2026-01-13 20:14:33	1.4344	484.31
	SMUG1 WT	MST	Manual	5fU, dsDNA	oligo5_5_SMUG1 (#14)	C:\Users\nanotemper\Documents\Saher Pal\smug expertmode.moc	12	2017-11-15 19:16:18	-1	0	4	5	Medium	40	21.65	oligo5	5 nM	SMUG1	2.3e-09	862.095	2026-01-13 20:14:33	1.42709	472.369
	SMUG1 WT	MST	Manual	5fU, dsDNA	oligo5_5_SMUG1 (#14)	C:\Users\nanotemper\Documents\Saher Pal\smug expertmode.moc	13	2017-11-15 19:16:49	-1	0	4	5	Medium	40	21.65	oligo5	5 nM	SMUG1	1.15e-09	855.809	2026-01-13 20:14:33	1.58585	444.697
	SMUG1 WT	MST	Manual	5fU, dsDNA	oligo5_5_SMUG1 (#14)	C:\Users\nanotemper\Documents\Saher Pal\smug expertmode.moc	14	2017-11-15 19:17:19	-1	0	4	5	Medium	40	21.65	oligo5	5 nM	SMUG1	5.7e-10	852.104	2026-01-13 20:14:33	1.62496	441.605
	SMUG1 WT	MST	Manual	5fU, dsDNA	oligo5_5_SMUG1 (#14)	C:\Users\nanotemper\Documents\Saher Pal\smug expertmode.moc	15	2017-11-15 19:17:50	-1	0	4	5	Medium	40	21.65	oligo5	5 nM	SMUG1	2.9e-10	849.967	2026-01-13 20:14:33	1.77729	427.264
	SMUG1 WT	MST	Manual	5fU, dsDNA	oligo5_5_SMUG1 (#14)	C:\Users\nanotemper\Documents\Saher Pal\smug expertmode.moc	16	2017-11-15 19:18:21	-1	0	4	5	Medium	40	21.65	oligo5	5 nM	SMUG1	1.4e-10	848.094	2026-01-13 20:14:33	1.80827	427.182
	SMUG1 WT	MST	Manual	5fU, dsDNA	oligo5_5_SMUG1 (#24)	C:\Users\nanotemper\Documents\Saher Pal\smug expertmode.moc	1	2017-11-19 19:04:42	-1	0	4	5	Medium	40	21.16	oligo5	5 nM	SMUG1	4.7e-06	929.076	2026-01-13 20:14:33	1.05481	446.783
	SMUG1 WT	MST	Manual	5fU, dsDNA	oligo5_5_SMUG1 (#24)	C:\Users\nanotemper\Documents\Saher Pal\smug expertmode.moc	2	2017-11-19 19:05:12	-1	0	4	5	Medium	40	21.16	oligo5	5 nM	SMUG1	2.35e-06	928.406	2026-01-13 20:14:33	1.07094	432.924
	SMUG1 WT	MST	Manual	5fU, dsDNA	oligo5_5_SMUG1 (#24)	C:\Users\nanotemper\Documents\Saher Pal\smug expertmode.moc	3	2017-11-19 19:05:43	-1	0	4	5	Medium	40	21.16	oligo5	5 nM	SMUG1	1.175e-06	926.624	2026-01-13 20:14:33	1.29983	434.475
	SMUG1 WT	MST	Manual	5fU, dsDNA	oligo5_5_SMUG1 (#24)	C:\Users\nanotemper\Documents\Saher Pal\smug expertmode.moc	4	2017-11-19 19:06:14	-1	0	4	5	Medium	40	21.16	oligo5	5 nM	SMUG1	5.875e-07	924.347	2026-01-13 20:14:33	1.16556	429.056
	SMUG1 WT	MST	Manual	5fU, dsDNA	oligo5_5_SMUG1 (#24)	C:\Users\nanotemper\Documents\Saher Pal\smug expertmode.moc	5	2017-11-19 19:06:44	-1	0	4	5	Medium	40	21.16	oligo5	5 nM	SMUG1	2.9375e-07	922.863	2026-01-13 20:14:33	1.30907	420.395
	SMUG1 WT	MST	Manual	5fU, dsDNA	oligo5_5_SMUG1 (#24)	C:\Users\nanotemper\Documents\Saher Pal\smug expertmode.moc	6	2017-11-19 19:07:15	-1	0	4	5	Medium	40	21.16	oligo5	5 nM	SMUG1	1.46875e-07	919.896	2026-01-13 20:14:33	1.17203	421.994
	SMUG1 WT	MST	Manual	5fU, dsDNA	oligo5_5_SMUG1 (#24)	C:\Users\nanotemper\Documents\Saher Pal\smug expertmode.moc	7	2017-11-19 19:07:46	-1	0	4	5	Medium	40	21.16	oligo5	5 nM	SMUG1	7.34e-08	914.755	2026-01-13 20:14:33	1.20128	425.345
	SMUG1 WT	MST	Manual	5fU, dsDNA	oligo5_5_SMUG1 (#24)	C:\Users\nanotemper\Documents\Saher Pal\smug expertmode.moc	8	2017-11-19 19:08:16	-1	0	4	5	Medium	40	21.16	oligo5	5 nM	SMUG1	3.67e-08	907.901	2026-01-13 20:14:33	1.35957	427.445
	SMUG1 WT	MST	Manual	5fU, dsDNA	oligo5_5_SMUG1 (#24)	C:\Users\nanotemper\Documents\Saher Pal\smug expertmode.moc	9	2017-11-19 19:08:47	-1	0	4	5	Medium	40	21.16	oligo5	5 nM	SMUG1	1.835e-08	898.564	2026-01-13 20:14:33	1.2611	413.428
	SMUG1 WT	MST	Manual	5fU, dsDNA	oligo5_5_SMUG1 (#24)	C:\Users\nanotemper\Documents\Saher Pal\smug expertmode.moc	10	2017-11-19 19:09:18	-1	0	4	5	Medium	40	21.16	oligo5	5 nM	SMUG1	9.1e-09	884.119	2026-01-13 20:14:33	1.45121	406.551
	SMUG1 WT	MST	Manual	5fU, dsDNA	oligo5_5_SMUG1 (#24)	C:\Users\nanotemper\Documents\Saher Pal\smug expertmode.moc	11	2017-11-19 19:09:48	-1	0	4	5	Medium	40	21.16	oligo5	5 nM	SMUG1	4.6e-09	869.637	2026-01-13 20:14:33	1.26774	392.443
	SMUG1 WT	MST	Manual	5fU, dsDNA	oligo5_5_SMUG1 (#24)	C:\Users\nanotemper\Documents\Saher Pal\smug expertmode.moc	12	2017-11-19 19:10:19	-1	0	4	5	Medium	40	21.16	oligo5	5 nM	SMUG1	2.3e-09	859.576	2026-01-13 20:14:33	1.55451	380.695
	SMUG1 WT	MST	Manual	5fU, dsDNA	oligo5_5_SMUG1 (#24)	C:\Users\nanotemper\Documents\Saher Pal\smug expertmode.moc	13	2017-11-19 19:10:50	-1	0	4	5	Medium	40	21.16	oligo5	5 nM	SMUG1	1.15e-09	854.652	2026-01-13 20:14:33	1.66891	370.397
	SMUG1 WT	MST	Manual	5fU, dsDNA	oligo5_5_SMUG1 (#24)	C:\Users\nanotemper\Documents\Saher Pal\smug expertmode.moc	14	2017-11-19 19:11:20	-1	0	4	5	Medium	40	21.16	oligo5	5 nM	SMUG1	5.7e-10	851.267	2026-01-13 20:14:33	1.59144	363.243
	SMUG1 WT	MST	Manual	5fU, dsDNA	oligo5_5_SMUG1 (#24)	C:\Users\nanotemper\Documents\Saher Pal\smug expertmode.moc	15	2017-11-19 19:11:51	-1	0	4	5	Medium	40	21.16	oligo5	5 nM	SMUG1	2.9e-10	848.387	2026-01-13 20:14:33	1.7213	356.447
	SMUG1 WT	MST	Manual	5fU, dsDNA	oligo5_5_SMUG1 (#24)	C:\Users\nanotemper\Documents\Saher Pal\smug expertmode.moc	16	2017-11-19 19:12:22	-1	0	4	5	Medium	40	21.16	oligo5	5 nM	SMUG1	1.4e-10	848.362	2026-01-13 20:14:33	1.68639	357.338

## Sheet: MetaData
Origin of exported data	Origin of exported data
Project Title:
Comment:
Project File Path:	C:\Users\nanotemper\Desktop\SMUG1\SMUG1 WT MST.nta
Analysis-Set Name:	SMUG1 WT
Exported from:	Dose-Response (Flat)
Exported on:	2026-01-13 20:14:33
Analysis Settings	Analysis Settings
Type of Analysis:	MST
Evaluation strategy:	Manual
Cold Region Start:	-1
Cold Region End:	0
Hot Region Start:	4
Hot Region End:	5
