# Supplementary material for: Structural basis for uracil removal from DNA by human SMUG1
Source: Nat Commun. 2026 Jun 2;17:4809. doi: 10.1038/s41467-026-72937-0 (PMC13230825; doi:10.1038/s41467-026-72937-0)
Supplement: Supplementary file 4 — Source Data [file 41467_2026_72937_MOESM4_ESM.zip › Source Data SMUG1/Table 1, Supplementary Table 6, Supplementary Figure 14/SMUG1 WT MST/SMUG1 WT_THF-abasic site analog, dsDNA_DoseResponseRawDataGrouped.xlsx]

## Sheet: RawData
NanoTemper Technologies	NanoTemper Technologies
MO.Affinity Analysis v2.3	MO.Affinity Analysis v2.3
Origin of exported data	Origin of exported data
Project Title:
Comment:
Project File Path:	C:\Users\nanotemper\Desktop\SMUG1\SMUG1 WT MST.nta
Analysis-Set Name:	SMUG1 WT
Exported from:	Dose-Response (Grouped)
Exported on:	2026-01-13 20:15:23
Analysis Settings	Analysis Settings
Type of Analysis:	MST
Evaluation strategy:	Manual
Cold Region Start:	-1
Cold Region End:	0
Hot Region Start:	4
Hot Region End:	5
Sample Information	Sample Information
Merge-Set Name:	THF-abasic site analog, dsDNA
Date of Measurement:	2017-11-15 19:15:10.707 → 2017-11-19 19:37:36.815
Capillary Type:	Unspecified container/capillary type
Target:	oligo2
TargetConcentration:	5e-09
Ligand:	SMUG1
Measurement Settings	Measurement Settings
MST-Power:	Medium
Excitation-Power:	40
Excitation type:	Nano - RED
Thermostat Setpoint:	(disabled)
Fit Results (Kd)	Fit Results (Kd)
Fit Model:	Kd
Bound	916.963
Unbound	848.334
Kd	6.60101e-08
TargetConc	5e-09
Standard Deviation:	1.33034
Kd Confidence:	3.99752e-09
Dose Response Curve	Dose Response Curve	Dose Response Curve		Shifted Dose Response Curve of oligo3_5_SMUG1 (#22)	Shifted Dose Response Curve of oligo3_5_SMUG1 (#22)		Shifted Dose Response Curve of oligo3_5_SMUG1 (#11)	Shifted Dose Response Curve of oligo3_5_SMUG1 (#11)		Shifted Dose Response Curve of oligo2_5_SMUG1 (#05)	Shifted Dose Response Curve of oligo2_5_SMUG1 (#05)
Ligand Concentration [M]	Fnorm [‰]	Error Value		Ligand Concentration [M]	Fnorm [‰]		Ligand Concentration [M]	Fnorm [‰]		Ligand Concentration [M]	Fnorm [‰]
4.7e-06	916.984	0.627214		4.7e-06	917.485		4.7e-06	917.186		4.7e-06	916.281
2.35e-06	915.84	0.263658		2.35e-06	915.801		2.35e-06	916.121		2.35e-06	915.598
1.175e-06	912.713	0.961834		1.175e-06	911.615		1.175e-06	913.408		1.175e-06	913.115
5.875e-07	908.649	0.65024		5.875e-07	907.94		5.875e-07	908.789		5.875e-07	909.218
2.9375e-07	902.908	1.52647		2.9375e-07	901.345		2.9375e-07	902.983		2.9375e-07	904.395
1.46875e-07	896.151	1.2668		1.46875e-07	894.758		1.46875e-07	896.46		1.46875e-07	897.234
7.34e-08	885.25	1.56502		7.34e-08	883.548		7.34e-08	885.576		7.34e-08	886.627
3.67e-08	873.391	0.885695		3.67e-08	872.431		3.67e-08	874.175		3.67e-08	873.567
1.835e-08	861.352	0.827401		1.835e-08	862.119		1.835e-08	861.461		1.835e-08	860.475
9.1e-09	854.095	0.460296		9.1e-09	854.592		9.1e-09	853.684		9.1e-09	854.008
4.6e-09	850.96	1.20029		4.6e-09	852.339		4.6e-09	850.388		4.6e-09	850.153
2.3e-09	849.553	0.163935		2.3e-09	849.555		2.3e-09	849.388		2.3e-09	849.716
1.15e-09	849.997	1.2942		1.15e-09	851.339		1.15e-09	849.894		1.15e-09	848.757
5.7e-10	849.937	1.09859		5.7e-10	851.119		5.7e-10	849.746		5.7e-10	848.947
2.9e-10	849.401	0.95713		2.9e-10	850.441		2.9e-10	848.557		2.9e-10	849.206
1.4e-10	849.896	0.701811		1.4e-10	850.649		1.4e-10	849.26		1.4e-10	849.779

## Sheet: Fit-Values
Dose	FNorm
4.38455e-06
4.09027e-06
3.81574e-06
3.55963e-06
3.32072e-06
3.09784e-06
2.88992e-06
2.69596e-06
2.51501e-06
2.34621e-06
2.18874e-06
2.04183e-06
1.90479e-06
1.77695e-06
1.65768e-06
1.54642e-06
1.44263e-06
1.3458e-06
1.25548e-06
1.17121e-06
1.0926e-06
1.01927e-06
9.50858e-07
8.87039e-07
8.27503e-07
7.71963e-07
7.20151e-07
6.71816e-07
6.26725e-07
5.84661e-07
5.4542e-07
5.08812e-07
4.74662e-07
4.42804e-07
4.13084e-07
3.85359e-07
3.59494e-07
3.35366e-07
3.12857e-07
2.91859e-07
2.7227e-07
2.53996e-07
2.36948e-07
2.21045e-07
2.06209e-07
1.92368e-07
1.79457e-07
1.67412e-07
1.56176e-07
1.45694e-07
1.35915e-07
1.26793e-07
1.18283e-07
1.10344e-07
1.02938e-07
9.6029e-08
8.95838e-08
8.35711e-08
7.7962e-08
7.27294e-08
6.7848e-08
6.32942e-08
5.9046e-08
5.5083e-08
5.13859e-08
4.7937e-08
4.47196e-08
4.17181e-08
3.89181e-08
3.6306e-08
3.38692e-08
3.1596e-08
2.94754e-08
2.7497e-08
2.56515e-08
2.39298e-08
2.23237e-08
2.08254e-08
1.94277e-08
1.81237e-08
1.69073e-08
1.57725e-08
1.47139e-08
1.37263e-08
1.28051e-08
1.19456e-08
1.11439e-08
1.03959e-08
9.69815e-09
9.04724e-09
8.44001e-09
7.87353e-09
7.34508e-09
6.8521e-09
6.3922e-09
5.96317e-09
5.56294e-09
5.18956e-09
4.84125e-09
4.51632e-09
4.21319e-09
3.93041e-09
3.66661e-09
3.42052e-09
3.19094e-09
2.97677e-09
2.77698e-09
2.5906e-09
2.41672e-09
2.25452e-09
2.1032e-09
1.96204e-09
1.83035e-09
1.7075e-09
1.5929e-09
1.48599e-09
1.38625e-09
1.29321e-09
1.20641e-09
1.12544e-09
1.0499e-09
9.79435e-10
9.13698e-10
8.52373e-10
7.95163e-10
7.41794e-10
6.92006e-10
6.4556e-10
6.02232e-10
5.61812e-10
5.24104e-10
4.88927e-10
4.56112e-10
4.25499e-10
3.9694e-10
3.70298e-10
3.45445e-10
3.22259e-10
3.0063e-10
2.80453e-10
2.61629e-10
2.44069e-10
2.27688e-10
2.12406e-10
1.9815e-10
1.8485e-10
1.72444e-10
1.6087e-10
1.50073e-10
1.4e-10
