# Supplementary material for: Structural basis for uracil removal from DNA by human SMUG1
Source: Nat Commun. 2026 Jun 2;17:4809. doi: 10.1038/s41467-026-72937-0 (PMC13230825; doi:10.1038/s41467-026-72937-0)
Supplement: Supplementary file 4 — Source Data [file 41467_2026_72937_MOESM4_ESM.zip › Source Data SMUG1/Table 1, Supplementary Table 6, Supplementary Figure 14/SMUG1 WT MST/SMUG1 WT_dU, ssDNA_DoseResponseRawDataFlat.xlsx]

## Sheet: RawData
Project-Name	AnalysisSet	AnalysisSetType	EvaluationStrategy	MergeSet	Run	OriginOfData	CapillaryIndex	DateOfMeasurement	ColdRegionStart	ColdRegionEnd	HotRegionStart	HotRegionEnd	MSTPower	ExcitationPower	MeasuredTemperature	Target	TargetConcentration	Ligand	LigandConcentration	Fnorm	ExportedOn	BleachingRate	InitialFluorescence(MST)
	SMUG1 WT	MST	Manual	dU, ssDNA	BCy5_5_SMUG1 (#56)	C:\Users\nanotemper\Documents\Saher Pal\smug expertmode.moc	1	2017-11-29 21:09:11	-1	0	4	5	Medium	40	21.81	BCy5	5 nM	SMUG1	4.7e-06	872.314	2026-01-13 20:17:07	1.56258	354.181
	SMUG1 WT	MST	Manual	dU, ssDNA	BCy5_5_SMUG1 (#56)	C:\Users\nanotemper\Documents\Saher Pal\smug expertmode.moc	2	2017-11-29 21:09:42	-1	0	4	5	Medium	40	21.81	BCy5	5 nM	SMUG1	2.35e-06	869.617	2026-01-13 20:17:07	1.66074	330.811
	SMUG1 WT	MST	Manual	dU, ssDNA	BCy5_5_SMUG1 (#56)	C:\Users\nanotemper\Documents\Saher Pal\smug expertmode.moc	3	2017-11-29 21:10:12	-1	0	4	5	Medium	40	21.81	BCy5	5 nM	SMUG1	1.175e-06	864.872	2026-01-13 20:17:07	1.80284	320.504
	SMUG1 WT	MST	Manual	dU, ssDNA	BCy5_5_SMUG1 (#56)	C:\Users\nanotemper\Documents\Saher Pal\smug expertmode.moc	4	2017-11-29 21:10:43	-1	0	4	5	Medium	40	21.81	BCy5	5 nM	SMUG1	5.875e-07	859.606	2026-01-13 20:17:07	1.882	313.536
	SMUG1 WT	MST	Manual	dU, ssDNA	BCy5_5_SMUG1 (#56)	C:\Users\nanotemper\Documents\Saher Pal\smug expertmode.moc	5	2017-11-29 21:11:13	-1	0	4	5	Medium	40	21.81	BCy5	5 nM	SMUG1	2.9375e-07	856.737	2026-01-13 20:17:07	1.81252	309.518
	SMUG1 WT	MST	Manual	dU, ssDNA	BCy5_5_SMUG1 (#56)	C:\Users\nanotemper\Documents\Saher Pal\smug expertmode.moc	6	2017-11-29 21:11:44	-1	0	4	5	Medium	40	21.81	BCy5	5 nM	SMUG1	1.46875e-07	853.01	2026-01-13 20:17:07	1.78789	301.34
	SMUG1 WT	MST	Manual	dU, ssDNA	BCy5_5_SMUG1 (#56)	C:\Users\nanotemper\Documents\Saher Pal\smug expertmode.moc	7	2017-11-29 21:12:15	-1	0	4	5	Medium	40	21.81	BCy5	5 nM	SMUG1	7.34e-08	852.285	2026-01-13 20:17:07	1.88491	300.851
	SMUG1 WT	MST	Manual	dU, ssDNA	BCy5_5_SMUG1 (#56)	C:\Users\nanotemper\Documents\Saher Pal\smug expertmode.moc	8	2017-11-29 21:12:45	-1	0	4	5	Medium	40	21.81	BCy5	5 nM	SMUG1	3.67e-08	851.937	2026-01-13 20:17:07	1.65526	316.996
	SMUG1 WT	MST	Manual	dU, ssDNA	BCy5_5_SMUG1 (#56)	C:\Users\nanotemper\Documents\Saher Pal\smug expertmode.moc	9	2017-11-29 21:13:16	-1	0	4	5	Medium	40	21.81	BCy5	5 nM	SMUG1	1.835e-08	852.046	2026-01-13 20:17:07	1.59841	306.427
	SMUG1 WT	MST	Manual	dU, ssDNA	BCy5_5_SMUG1 (#56)	C:\Users\nanotemper\Documents\Saher Pal\smug expertmode.moc	10	2017-11-29 21:13:47	-1	0	4	5	Medium	40	21.81	BCy5	5 nM	SMUG1	9.1e-09	851.323	2026-01-13 20:17:07	1.41686	305.581
	SMUG1 WT	MST	Manual	dU, ssDNA	BCy5_5_SMUG1 (#56)	C:\Users\nanotemper\Documents\Saher Pal\smug expertmode.moc	11	2017-11-29 21:14:17	-1	0	4	5	Medium	40	21.81	BCy5	5 nM	SMUG1	4.6e-09	850.746	2026-01-13 20:17:07	1.54691	302.437
	SMUG1 WT	MST	Manual	dU, ssDNA	BCy5_5_SMUG1 (#56)	C:\Users\nanotemper\Documents\Saher Pal\smug expertmode.moc	12	2017-11-29 21:14:48	-1	0	4	5	Medium	40	21.81	BCy5	5 nM	SMUG1	2.3e-09	851.3	2026-01-13 20:17:07	1.59922	301.911
	SMUG1 WT	MST	Manual	dU, ssDNA	BCy5_5_SMUG1 (#56)	C:\Users\nanotemper\Documents\Saher Pal\smug expertmode.moc	13	2017-11-29 21:15:19	-1	0	4	5	Medium	40	21.81	BCy5	5 nM	SMUG1	1.15e-09	851.186	2026-01-13 20:17:07	1.8732	303.82
	SMUG1 WT	MST	Manual	dU, ssDNA	BCy5_5_SMUG1 (#56)	C:\Users\nanotemper\Documents\Saher Pal\smug expertmode.moc	14	2017-11-29 21:15:49	-1	0	4	5	Medium	40	21.81	BCy5	5 nM	SMUG1	5.7e-10	851.861	2026-01-13 20:17:07	1.55914	301.542
	SMUG1 WT	MST	Manual	dU, ssDNA	BCy5_5_SMUG1 (#56)	C:\Users\nanotemper\Documents\Saher Pal\smug expertmode.moc	15	2017-11-29 21:16:20	-1	0	4	5	Medium	40	21.81	BCy5	5 nM	SMUG1	2.9e-10	850.663	2026-01-13 20:17:07	1.64094	300.298
	SMUG1 WT	MST	Manual	dU, ssDNA	BCy5_5_SMUG1 (#56)	C:\Users\nanotemper\Documents\Saher Pal\smug expertmode.moc	16	2017-11-29 21:16:51	-1	0	4	5	Medium	40	21.81	BCy5	5 nM	SMUG1	1.4e-10	850.376	2026-01-13 20:17:07	1.58878	302.064
	SMUG1 WT	MST	Manual	dU, ssDNA	BCy5_5_SMUG1 (#57)	C:\Users\nanotemper\Documents\Saher Pal\smug expertmode.moc	1	2017-11-29 21:26:12	-1	0	4	5	Medium	40	21.89	BCy5	5 nM	SMUG1	4.7e-06	871.222	2026-01-13 20:17:07	1.63886	333.548
	SMUG1 WT	MST	Manual	dU, ssDNA	BCy5_5_SMUG1 (#57)	C:\Users\nanotemper\Documents\Saher Pal\smug expertmode.moc	2	2017-11-29 21:26:42	-1	0	4	5	Medium	40	21.89	BCy5	5 nM	SMUG1	2.35e-06	869.673	2026-01-13 20:17:07	1.59581	322.752
	SMUG1 WT	MST	Manual	dU, ssDNA	BCy5_5_SMUG1 (#57)	C:\Users\nanotemper\Documents\Saher Pal\smug expertmode.moc	3	2017-11-29 21:27:13	-1	0	4	5	Medium	40	21.89	BCy5	5 nM	SMUG1	1.175e-06	864.988	2026-01-13 20:17:07	1.79124	320.489
	SMUG1 WT	MST	Manual	dU, ssDNA	BCy5_5_SMUG1 (#57)	C:\Users\nanotemper\Documents\Saher Pal\smug expertmode.moc	4	2017-11-29 21:27:43	-1	0	4	5	Medium	40	21.89	BCy5	5 nM	SMUG1	5.875e-07	860.637	2026-01-13 20:17:07	1.74831	312.655
	SMUG1 WT	MST	Manual	dU, ssDNA	BCy5_5_SMUG1 (#57)	C:\Users\nanotemper\Documents\Saher Pal\smug expertmode.moc	5	2017-11-29 21:28:14	-1	0	4	5	Medium	40	21.89	BCy5	5 nM	SMUG1	2.9375e-07	857.227	2026-01-13 20:17:07	1.61898	322.066
	SMUG1 WT	MST	Manual	dU, ssDNA	BCy5_5_SMUG1 (#57)	C:\Users\nanotemper\Documents\Saher Pal\smug expertmode.moc	6	2017-11-29 21:28:45	-1	0	4	5	Medium	40	21.89	BCy5	5 nM	SMUG1	1.46875e-07	853.448	2026-01-13 20:17:07	1.7407	306.45
	SMUG1 WT	MST	Manual	dU, ssDNA	BCy5_5_SMUG1 (#57)	C:\Users\nanotemper\Documents\Saher Pal\smug expertmode.moc	7	2017-11-29 21:29:15	-1	0	4	5	Medium	40	21.89	BCy5	5 nM	SMUG1	7.34e-08	852.802	2026-01-13 20:17:07	1.72541	313.844
	SMUG1 WT	MST	Manual	dU, ssDNA	BCy5_5_SMUG1 (#57)	C:\Users\nanotemper\Documents\Saher Pal\smug expertmode.moc	8	2017-11-29 21:29:46	-1	0	4	5	Medium	40	21.89	BCy5	5 nM	SMUG1	3.67e-08	852.258	2026-01-13 20:17:07	1.65515	301.718
	SMUG1 WT	MST	Manual	dU, ssDNA	BCy5_5_SMUG1 (#57)	C:\Users\nanotemper\Documents\Saher Pal\smug expertmode.moc	9	2017-11-29 21:30:17	-1	0	4	5	Medium	40	21.89	BCy5	5 nM	SMUG1	1.835e-08	851.708	2026-01-13 20:17:07	1.68366	308.236
	SMUG1 WT	MST	Manual	dU, ssDNA	BCy5_5_SMUG1 (#57)	C:\Users\nanotemper\Documents\Saher Pal\smug expertmode.moc	10	2017-11-29 21:30:48	-1	0	4	5	Medium	40	21.89	BCy5	5 nM	SMUG1	9.1e-09	851.368	2026-01-13 20:17:07	1.52324	303.249
	SMUG1 WT	MST	Manual	dU, ssDNA	BCy5_5_SMUG1 (#57)	C:\Users\nanotemper\Documents\Saher Pal\smug expertmode.moc	11	2017-11-29 21:31:18	-1	0	4	5	Medium	40	21.89	BCy5	5 nM	SMUG1	4.6e-09	851.263	2026-01-13 20:17:07	1.68493	307.275
	SMUG1 WT	MST	Manual	dU, ssDNA	BCy5_5_SMUG1 (#57)	C:\Users\nanotemper\Documents\Saher Pal\smug expertmode.moc	12	2017-11-29 21:31:49	-1	0	4	5	Medium	40	21.89	BCy5	5 nM	SMUG1	2.3e-09	851.935	2026-01-13 20:17:07	1.69835	314.324
	SMUG1 WT	MST	Manual	dU, ssDNA	BCy5_5_SMUG1 (#57)	C:\Users\nanotemper\Documents\Saher Pal\smug expertmode.moc	13	2017-11-29 21:32:20	-1	0	4	5	Medium	40	21.89	BCy5	5 nM	SMUG1	1.15e-09	850.605	2026-01-13 20:17:07	1.58658	310.186
	SMUG1 WT	MST	Manual	dU, ssDNA	BCy5_5_SMUG1 (#57)	C:\Users\nanotemper\Documents\Saher Pal\smug expertmode.moc	14	2017-11-29 21:32:50	-1	0	4	5	Medium	40	21.89	BCy5	5 nM	SMUG1	5.7e-10	851.407	2026-01-13 20:17:07	1.84978	301.074
	SMUG1 WT	MST	Manual	dU, ssDNA	BCy5_5_SMUG1 (#57)	C:\Users\nanotemper\Documents\Saher Pal\smug expertmode.moc	15	2017-11-29 21:33:21	-1	0	4	5	Medium	40	21.89	BCy5	5 nM	SMUG1	2.9e-10	851.258	2026-01-13 20:17:07	1.73976	301.551
	SMUG1 WT	MST	Manual	dU, ssDNA	BCy5_5_SMUG1 (#58)	C:\Users\nanotemper\Documents\Saher Pal\smug expertmode.moc	1	2017-11-29 21:44:37	-1	0	4	5	Medium	40	21.89	BCy5	5 nM	SMUG1	4.7e-06	871.51	2026-01-13 20:17:07	1.78351	355.973
	SMUG1 WT	MST	Manual	dU, ssDNA	BCy5_5_SMUG1 (#58)	C:\Users\nanotemper\Documents\Saher Pal\smug expertmode.moc	2	2017-11-29 21:45:07	-1	0	4	5	Medium	40	21.89	BCy5	5 nM	SMUG1	2.35e-06	869.331	2026-01-13 20:17:07	1.73021	325.51
	SMUG1 WT	MST	Manual	dU, ssDNA	BCy5_5_SMUG1 (#58)	C:\Users\nanotemper\Documents\Saher Pal\smug expertmode.moc	3	2017-11-29 21:45:38	-1	0	4	5	Medium	40	21.89	BCy5	5 nM	SMUG1	1.175e-06	865.455	2026-01-13 20:17:07	1.65389	318.389
	SMUG1 WT	MST	Manual	dU, ssDNA	BCy5_5_SMUG1 (#58)	C:\Users\nanotemper\Documents\Saher Pal\smug expertmode.moc	4	2017-11-29 21:46:09	-1	0	4	5	Medium	40	21.89	BCy5	5 nM	SMUG1	5.875e-07	861.003	2026-01-13 20:17:07	1.63022	308.966
	SMUG1 WT	MST	Manual	dU, ssDNA	BCy5_5_SMUG1 (#58)	C:\Users\nanotemper\Documents\Saher Pal\smug expertmode.moc	5	2017-11-29 21:46:39	-1	0	4	5	Medium	40	21.89	BCy5	5 nM	SMUG1	2.9375e-07	854.515	2026-01-13 20:17:07	1.59856	302.189
	SMUG1 WT	MST	Manual	dU, ssDNA	BCy5_5_SMUG1 (#58)	C:\Users\nanotemper\Documents\Saher Pal\smug expertmode.moc	6	2017-11-29 21:47:10	-1	0	4	5	Medium	40	21.89	BCy5	5 nM	SMUG1	1.46875e-07	852.474	2026-01-13 20:17:07	1.63233	297.068
	SMUG1 WT	MST	Manual	dU, ssDNA	BCy5_5_SMUG1 (#58)	C:\Users\nanotemper\Documents\Saher Pal\smug expertmode.moc	7	2017-11-29 21:47:41	-1	0	4	5	Medium	40	21.89	BCy5	5 nM	SMUG1	7.34e-08	852.244	2026-01-13 20:17:07	1.78773	299.017
	SMUG1 WT	MST	Manual	dU, ssDNA	BCy5_5_SMUG1 (#58)	C:\Users\nanotemper\Documents\Saher Pal\smug expertmode.moc	8	2017-11-29 21:48:11	-1	0	4	5	Medium	40	21.89	BCy5	5 nM	SMUG1	3.67e-08	851.836	2026-01-13 20:17:07	1.60219	299.275
	SMUG1 WT	MST	Manual	dU, ssDNA	BCy5_5_SMUG1 (#58)	C:\Users\nanotemper\Documents\Saher Pal\smug expertmode.moc	9	2017-11-29 21:48:42	-1	0	4	5	Medium	40	21.89	BCy5	5 nM	SMUG1	1.835e-08	852.767	2026-01-13 20:17:07	1.71785	326.776
	SMUG1 WT	MST	Manual	dU, ssDNA	BCy5_5_SMUG1 (#58)	C:\Users\nanotemper\Documents\Saher Pal\smug expertmode.moc	10	2017-11-29 21:49:13	-1	0	4	5	Medium	40	21.89	BCy5	5 nM	SMUG1	9.1e-09	850.998	2026-01-13 20:17:07	1.62968	305.492
	SMUG1 WT	MST	Manual	dU, ssDNA	BCy5_5_SMUG1 (#58)	C:\Users\nanotemper\Documents\Saher Pal\smug expertmode.moc	11	2017-11-29 21:49:43	-1	0	4	5	Medium	40	21.89	BCy5	5 nM	SMUG1	4.6e-09	850.887	2026-01-13 20:17:07	1.55918	301.232
	SMUG1 WT	MST	Manual	dU, ssDNA	BCy5_5_SMUG1 (#58)	C:\Users\nanotemper\Documents\Saher Pal\smug expertmode.moc	13	2017-11-29 21:50:45	-1	0	4	5	Medium	40	21.89	BCy5	5 nM	SMUG1	1.15e-09	851.178	2026-01-13 20:17:07	1.75068	299.157
	SMUG1 WT	MST	Manual	dU, ssDNA	BCy5_5_SMUG1 (#58)	C:\Users\nanotemper\Documents\Saher Pal\smug expertmode.moc	14	2017-11-29 21:51:15	-1	0	4	5	Medium	40	21.89	BCy5	5 nM	SMUG1	5.7e-10	852.424	2026-01-13 20:17:07	1.7046	308.976
	SMUG1 WT	MST	Manual	dU, ssDNA	BCy5_5_SMUG1 (#58)	C:\Users\nanotemper\Documents\Saher Pal\smug expertmode.moc	15	2017-11-29 21:51:46	-1	0	4	5	Medium	40	21.89	BCy5	5 nM	SMUG1	2.9e-10	851.316	2026-01-13 20:17:07	1.75834	302.546

## Sheet: MetaData
Origin of exported data	Origin of exported data
Project Title:
Comment:
Project File Path:	C:\Users\nanotemper\Desktop\SMUG1\SMUG1 WT MST.nta
Analysis-Set Name:	SMUG1 WT
Exported from:	Dose-Response (Flat)
Exported on:	2026-01-13 20:17:07
Analysis Settings	Analysis Settings
Type of Analysis:	MST
Evaluation strategy:	Manual
Cold Region Start:	-1
Cold Region End:	0
Hot Region Start:	4
Hot Region End:	5
