# Supplementary material for: Structural basis for uracil removal from DNA by human SMUG1
Source: Nat Commun. 2026 Jun 2;17:4809. doi: 10.1038/s41467-026-72937-0 (PMC13230825; doi:10.1038/s41467-026-72937-0)
Supplement: Supplementary file 4 — Source Data [file 41467_2026_72937_MOESM4_ESM.zip › Source Data SMUG1/Table 1, Supplementary Table 6, Supplementary Figure 14/SMUG1 WT MST/SMUG1 WT_dU, dsDNA_DoseResponseRawDataFlat.xlsx]

## Sheet: RawData
Project-Name	AnalysisSet	AnalysisSetType	EvaluationStrategy	MergeSet	Run	OriginOfData	CapillaryIndex	DateOfMeasurement	ColdRegionStart	ColdRegionEnd	HotRegionStart	HotRegionEnd	MSTPower	ExcitationPower	MeasuredTemperature	Target	TargetConcentration	Ligand	LigandConcentration	Fnorm	ExportedOn	BleachingRate	InitialFluorescence(MST)
	SMUG1 WT	MST	Manual	dU, dsDNA	oligo1B_5_SMUG1 (#16)	C:\Users\nanotemper\Documents\Saher Pal\smug expertmode.moc	1	2017-11-19 16:01:10	-1	0	4	5	Medium	40	19.52	oligo1B	5 nM	SMUG1	4.7e-06	933.993	2026-01-13 20:13:44	1.17368	440.549
	SMUG1 WT	MST	Manual	dU, dsDNA	oligo1B_5_SMUG1 (#16)	C:\Users\nanotemper\Documents\Saher Pal\smug expertmode.moc	2	2017-11-19 16:01:40	-1	0	4	5	Medium	40	19.52	oligo1B	5 nM	SMUG1	2.35e-06	933.177	2026-01-13 20:13:44	1.11258	423.925
	SMUG1 WT	MST	Manual	dU, dsDNA	oligo1B_5_SMUG1 (#16)	C:\Users\nanotemper\Documents\Saher Pal\smug expertmode.moc	3	2017-11-19 16:02:11	-1	0	4	5	Medium	40	19.52	oligo1B	5 nM	SMUG1	1.175e-06	931.519	2026-01-13 20:13:44	1.09383	424.59
	SMUG1 WT	MST	Manual	dU, dsDNA	oligo1B_5_SMUG1 (#16)	C:\Users\nanotemper\Documents\Saher Pal\smug expertmode.moc	4	2017-11-19 16:02:42	-1	0	4	5	Medium	40	19.52	oligo1B	5 nM	SMUG1	5.875e-07	929.924	2026-01-13 20:13:44	1.09108	413.096
	SMUG1 WT	MST	Manual	dU, dsDNA	oligo1B_5_SMUG1 (#16)	C:\Users\nanotemper\Documents\Saher Pal\smug expertmode.moc	5	2017-11-19 16:03:12	-1	0	4	5	Medium	40	19.52	oligo1B	5 nM	SMUG1	2.9375e-07	928.561	2026-01-13 20:13:44	1.24288	416.304
	SMUG1 WT	MST	Manual	dU, dsDNA	oligo1B_5_SMUG1 (#16)	C:\Users\nanotemper\Documents\Saher Pal\smug expertmode.moc	6	2017-11-19 16:03:43	-1	0	4	5	Medium	40	19.52	oligo1B	5 nM	SMUG1	1.46875e-07	926.675	2026-01-13 20:13:44	1.3194	412.818
	SMUG1 WT	MST	Manual	dU, dsDNA	oligo1B_5_SMUG1 (#16)	C:\Users\nanotemper\Documents\Saher Pal\smug expertmode.moc	7	2017-11-19 16:04:14	-1	0	4	5	Medium	40	19.52	oligo1B	5 nM	SMUG1	7.34e-08	923.86	2026-01-13 20:13:44	1.17686	408.223
	SMUG1 WT	MST	Manual	dU, dsDNA	oligo1B_5_SMUG1 (#16)	C:\Users\nanotemper\Documents\Saher Pal\smug expertmode.moc	8	2017-11-19 16:04:44	-1	0	4	5	Medium	40	19.52	oligo1B	5 nM	SMUG1	3.67e-08	918.268	2026-01-13 20:13:44	1.37902	407.841
	SMUG1 WT	MST	Manual	dU, dsDNA	oligo1B_5_SMUG1 (#16)	C:\Users\nanotemper\Documents\Saher Pal\smug expertmode.moc	9	2017-11-19 16:05:15	-1	0	4	5	Medium	40	19.52	oligo1B	5 nM	SMUG1	1.835e-08	910.5	2026-01-13 20:13:44	1.2578	409.986
	SMUG1 WT	MST	Manual	dU, dsDNA	oligo1B_5_SMUG1 (#16)	C:\Users\nanotemper\Documents\Saher Pal\smug expertmode.moc	10	2017-11-19 16:05:46	-1	0	4	5	Medium	40	19.52	oligo1B	5 nM	SMUG1	9.1e-09	900.41	2026-01-13 20:13:44	1.37492	400.354
	SMUG1 WT	MST	Manual	dU, dsDNA	oligo1B_5_SMUG1 (#16)	C:\Users\nanotemper\Documents\Saher Pal\smug expertmode.moc	11	2017-11-19 16:06:16	-1	0	4	5	Medium	40	19.52	oligo1B	5 nM	SMUG1	4.6e-09	889.118	2026-01-13 20:13:44	1.46565	391.198
	SMUG1 WT	MST	Manual	dU, dsDNA	oligo1B_5_SMUG1 (#16)	C:\Users\nanotemper\Documents\Saher Pal\smug expertmode.moc	12	2017-11-19 16:06:47	-1	0	4	5	Medium	40	19.52	oligo1B	5 nM	SMUG1	2.3e-09	873.141	2026-01-13 20:13:44	1.67278	385.618
	SMUG1 WT	MST	Manual	dU, dsDNA	oligo1B_5_SMUG1 (#16)	C:\Users\nanotemper\Documents\Saher Pal\smug expertmode.moc	13	2017-11-19 16:07:18	-1	0	4	5	Medium	40	19.52	oligo1B	5 nM	SMUG1	1.15e-09	864.001	2026-01-13 20:13:44	1.50593	375.439
	SMUG1 WT	MST	Manual	dU, dsDNA	oligo1B_5_SMUG1 (#16)	C:\Users\nanotemper\Documents\Saher Pal\smug expertmode.moc	14	2017-11-19 16:07:48	-1	0	4	5	Medium	40	19.52	oligo1B	5 nM	SMUG1	5.7e-10	862.347	2026-01-13 20:13:44	1.67654	370.116
	SMUG1 WT	MST	Manual	dU, dsDNA	oligo1B_5_SMUG1 (#16)	C:\Users\nanotemper\Documents\Saher Pal\smug expertmode.moc	15	2017-11-19 16:08:19	-1	0	4	5	Medium	40	19.52	oligo1B	5 nM	SMUG1	2.9e-10	859.224	2026-01-13 20:13:44	1.57595	368.032
	SMUG1 WT	MST	Manual	dU, dsDNA	oligo1B_5_SMUG1 (#16)	C:\Users\nanotemper\Documents\Saher Pal\smug expertmode.moc	16	2017-11-19 16:08:50	-1	0	4	5	Medium	40	19.52	oligo1B	5 nM	SMUG1	1.4e-10	858.43	2026-01-13 20:13:44	1.71064	385.215
	SMUG1 WT	MST	Manual	dU, dsDNA	oligo1B_5_SMUG1 (#19)	C:\Users\nanotemper\Documents\Saher Pal\smug expertmode.moc	1	2017-11-19 16:52:21	-1	0	4	5	Medium	40	20.17	oligo1B	5 nM	SMUG1	4.7e-06	931.849	2026-01-13 20:13:44	1.23391	444.624
	SMUG1 WT	MST	Manual	dU, dsDNA	oligo1B_5_SMUG1 (#19)	C:\Users\nanotemper\Documents\Saher Pal\smug expertmode.moc	2	2017-11-19 16:52:51	-1	0	4	5	Medium	40	20.17	oligo1B	5 nM	SMUG1	2.35e-06	930.408	2026-01-13 20:13:44	1.09332	426.906
	SMUG1 WT	MST	Manual	dU, dsDNA	oligo1B_5_SMUG1 (#19)	C:\Users\nanotemper\Documents\Saher Pal\smug expertmode.moc	3	2017-11-19 16:53:22	-1	0	4	5	Medium	40	20.17	oligo1B	5 nM	SMUG1	1.175e-06	930.061	2026-01-13 20:13:44	1.03288	423.568
	SMUG1 WT	MST	Manual	dU, dsDNA	oligo1B_5_SMUG1 (#19)	C:\Users\nanotemper\Documents\Saher Pal\smug expertmode.moc	4	2017-11-19 16:53:52	-1	0	4	5	Medium	40	20.17	oligo1B	5 nM	SMUG1	5.875e-07	927.721	2026-01-13 20:13:44	1.21754	412.514
	SMUG1 WT	MST	Manual	dU, dsDNA	oligo1B_5_SMUG1 (#19)	C:\Users\nanotemper\Documents\Saher Pal\smug expertmode.moc	5	2017-11-19 16:54:23	-1	0	4	5	Medium	40	20.17	oligo1B	5 nM	SMUG1	2.9375e-07	926.468	2026-01-13 20:13:44	1.25592	407.44
	SMUG1 WT	MST	Manual	dU, dsDNA	oligo1B_5_SMUG1 (#19)	C:\Users\nanotemper\Documents\Saher Pal\smug expertmode.moc	6	2017-11-19 16:54:54	-1	0	4	5	Medium	40	20.17	oligo1B	5 nM	SMUG1	1.46875e-07	924.18	2026-01-13 20:13:44	1.24381	413.025
	SMUG1 WT	MST	Manual	dU, dsDNA	oligo1B_5_SMUG1 (#19)	C:\Users\nanotemper\Documents\Saher Pal\smug expertmode.moc	7	2017-11-19 16:55:24	-1	0	4	5	Medium	40	20.17	oligo1B	5 nM	SMUG1	7.34e-08	921.047	2026-01-13 20:13:44	1.28376	408.851
	SMUG1 WT	MST	Manual	dU, dsDNA	oligo1B_5_SMUG1 (#19)	C:\Users\nanotemper\Documents\Saher Pal\smug expertmode.moc	8	2017-11-19 16:55:55	-1	0	4	5	Medium	40	20.17	oligo1B	5 nM	SMUG1	3.67e-08	915.67	2026-01-13 20:13:44	1.15765	405.992
	SMUG1 WT	MST	Manual	dU, dsDNA	oligo1B_5_SMUG1 (#19)	C:\Users\nanotemper\Documents\Saher Pal\smug expertmode.moc	9	2017-11-19 16:56:26	-1	0	4	5	Medium	40	20.17	oligo1B	5 nM	SMUG1	1.835e-08	907.63	2026-01-13 20:13:44	1.25551	413.58
	SMUG1 WT	MST	Manual	dU, dsDNA	oligo1B_5_SMUG1 (#19)	C:\Users\nanotemper\Documents\Saher Pal\smug expertmode.moc	10	2017-11-19 16:56:56	-1	0	4	5	Medium	40	20.17	oligo1B	5 nM	SMUG1	9.1e-09	895.339	2026-01-13 20:13:44	1.55838	406.293
	SMUG1 WT	MST	Manual	dU, dsDNA	oligo1B_5_SMUG1 (#19)	C:\Users\nanotemper\Documents\Saher Pal\smug expertmode.moc	11	2017-11-19 16:57:27	-1	0	4	5	Medium	40	20.17	oligo1B	5 nM	SMUG1	4.6e-09	883.59	2026-01-13 20:13:44	1.46505	393.991
	SMUG1 WT	MST	Manual	dU, dsDNA	oligo1B_5_SMUG1 (#19)	C:\Users\nanotemper\Documents\Saher Pal\smug expertmode.moc	12	2017-11-19 16:57:58	-1	0	4	5	Medium	40	20.17	oligo1B	5 nM	SMUG1	2.3e-09	871.037	2026-01-13 20:13:44	1.4005	386.067
	SMUG1 WT	MST	Manual	dU, dsDNA	oligo1B_5_SMUG1 (#19)	C:\Users\nanotemper\Documents\Saher Pal\smug expertmode.moc	13	2017-11-19 16:58:28	-1	0	4	5	Medium	40	20.17	oligo1B	5 nM	SMUG1	1.15e-09	865.131	2026-01-13 20:13:44	1.4621	376.589
	SMUG1 WT	MST	Manual	dU, dsDNA	oligo1B_5_SMUG1 (#19)	C:\Users\nanotemper\Documents\Saher Pal\smug expertmode.moc	14	2017-11-19 16:58:59	-1	0	4	5	Medium	40	20.17	oligo1B	5 nM	SMUG1	5.7e-10	859.437	2026-01-13 20:13:44	1.56664	376.068
	SMUG1 WT	MST	Manual	dU, dsDNA	oligo1B_5_SMUG1 (#19)	C:\Users\nanotemper\Documents\Saher Pal\smug expertmode.moc	15	2017-11-19 16:59:30	-1	0	4	5	Medium	40	20.17	oligo1B	5 nM	SMUG1	2.9e-10	856.026	2026-01-13 20:13:44	1.50055	366.743
	SMUG1 WT	MST	Manual	dU, dsDNA	oligo1B_5_SMUG1 (#19)	C:\Users\nanotemper\Documents\Saher Pal\smug expertmode.moc	16	2017-11-19 17:00:00	-1	0	4	5	Medium	40	20.17	oligo1B	5 nM	SMUG1	1.4e-10	855.266	2026-01-13 20:13:44	1.52475	379.011
	SMUG1 WT	MST	Manual	dU, dsDNA	oligo1B_5_SMUG1 (#25)	C:\Users\nanotemper\Documents\Saher Pal\smug expertmode.moc	1	2017-11-19 19:21:20	-1	0	4	5	Medium	40	21.32	oligo1B	5 nM	SMUG1	4.7e-06	932.504	2026-01-13 20:13:44	1.13348	403.766
	SMUG1 WT	MST	Manual	dU, dsDNA	oligo1B_5_SMUG1 (#25)	C:\Users\nanotemper\Documents\Saher Pal\smug expertmode.moc	2	2017-11-19 19:21:51	-1	0	4	5	Medium	40	21.32	oligo1B	5 nM	SMUG1	2.35e-06	931.421	2026-01-13 20:13:44	1.1332	399.379
	SMUG1 WT	MST	Manual	dU, dsDNA	oligo1B_5_SMUG1 (#25)	C:\Users\nanotemper\Documents\Saher Pal\smug expertmode.moc	3	2017-11-19 19:22:21	-1	0	4	5	Medium	40	21.32	oligo1B	5 nM	SMUG1	1.175e-06	930.4	2026-01-13 20:13:44	1.15921	386.252
	SMUG1 WT	MST	Manual	dU, dsDNA	oligo1B_5_SMUG1 (#25)	C:\Users\nanotemper\Documents\Saher Pal\smug expertmode.moc	4	2017-11-19 19:22:52	-1	0	4	5	Medium	40	21.32	oligo1B	5 nM	SMUG1	5.875e-07	928.744	2026-01-13 20:13:44	0.981937	384.032
	SMUG1 WT	MST	Manual	dU, dsDNA	oligo1B_5_SMUG1 (#25)	C:\Users\nanotemper\Documents\Saher Pal\smug expertmode.moc	5	2017-11-19 19:23:23	-1	0	4	5	Medium	40	21.32	oligo1B	5 nM	SMUG1	2.9375e-07	926.603	2026-01-13 20:13:44	0.979575	379.137
	SMUG1 WT	MST	Manual	dU, dsDNA	oligo1B_5_SMUG1 (#25)	C:\Users\nanotemper\Documents\Saher Pal\smug expertmode.moc	6	2017-11-19 19:23:53	-1	0	4	5	Medium	40	21.32	oligo1B	5 nM	SMUG1	1.46875e-07	923.579	2026-01-13 20:13:44	1.31167	377.703
	SMUG1 WT	MST	Manual	dU, dsDNA	oligo1B_5_SMUG1 (#25)	C:\Users\nanotemper\Documents\Saher Pal\smug expertmode.moc	7	2017-11-19 19:24:24	-1	0	4	5	Medium	40	21.32	oligo1B	5 nM	SMUG1	7.34e-08	918.626	2026-01-13 20:13:44	1.17465	358.706
	SMUG1 WT	MST	Manual	dU, dsDNA	oligo1B_5_SMUG1 (#25)	C:\Users\nanotemper\Documents\Saher Pal\smug expertmode.moc	8	2017-11-19 19:24:55	-1	0	4	5	Medium	40	21.32	oligo1B	5 nM	SMUG1	3.67e-08	909.619	2026-01-13 20:13:44	1.25951	377.657
	SMUG1 WT	MST	Manual	dU, dsDNA	oligo1B_5_SMUG1 (#25)	C:\Users\nanotemper\Documents\Saher Pal\smug expertmode.moc	9	2017-11-19 19:25:25	-1	0	4	5	Medium	40	21.32	oligo1B	5 nM	SMUG1	1.835e-08	898.064	2026-01-13 20:13:44	1.41008	369.379
	SMUG1 WT	MST	Manual	dU, dsDNA	oligo1B_5_SMUG1 (#25)	C:\Users\nanotemper\Documents\Saher Pal\smug expertmode.moc	10	2017-11-19 19:25:56	-1	0	4	5	Medium	40	21.32	oligo1B	5 nM	SMUG1	9.1e-09	883.604	2026-01-13 20:13:44	1.36325	362.55
	SMUG1 WT	MST	Manual	dU, dsDNA	oligo1B_5_SMUG1 (#25)	C:\Users\nanotemper\Documents\Saher Pal\smug expertmode.moc	11	2017-11-19 19:26:27	-1	0	4	5	Medium	40	21.32	oligo1B	5 nM	SMUG1	4.6e-09	868.51	2026-01-13 20:13:44	1.35016	350.526
	SMUG1 WT	MST	Manual	dU, dsDNA	oligo1B_5_SMUG1 (#25)	C:\Users\nanotemper\Documents\Saher Pal\smug expertmode.moc	12	2017-11-19 19:26:57	-1	0	4	5	Medium	40	21.32	oligo1B	5 nM	SMUG1	2.3e-09	859.031	2026-01-13 20:13:44	1.57364	345.69
	SMUG1 WT	MST	Manual	dU, dsDNA	oligo1B_5_SMUG1 (#25)	C:\Users\nanotemper\Documents\Saher Pal\smug expertmode.moc	13	2017-11-19 19:27:28	-1	0	4	5	Medium	40	21.32	oligo1B	5 nM	SMUG1	1.15e-09	855.682	2026-01-13 20:13:44	1.54027	347.602
	SMUG1 WT	MST	Manual	dU, dsDNA	oligo1B_5_SMUG1 (#25)	C:\Users\nanotemper\Documents\Saher Pal\smug expertmode.moc	14	2017-11-19 19:27:59	-1	0	4	5	Medium	40	21.32	oligo1B	5 nM	SMUG1	5.7e-10	852.451	2026-01-13 20:13:44	1.46879	343.351
	SMUG1 WT	MST	Manual	dU, dsDNA	oligo1B_5_SMUG1 (#25)	C:\Users\nanotemper\Documents\Saher Pal\smug expertmode.moc	15	2017-11-19 19:28:30	-1	0	4	5	Medium	40	21.32	oligo1B	5 nM	SMUG1	2.9e-10	851.328	2026-01-13 20:13:44	1.78535	339.848
	SMUG1 WT	MST	Manual	dU, dsDNA	oligo1B_5_SMUG1 (#25)	C:\Users\nanotemper\Documents\Saher Pal\smug expertmode.moc	16	2017-11-19 19:29:00	-1	0	4	5	Medium	40	21.32	oligo1B	5 nM	SMUG1	1.4e-10	851.363	2026-01-13 20:13:44	1.66699	345.488

## Sheet: MetaData
Origin of exported data	Origin of exported data
Project Title:
Comment:
Project File Path:	C:\Users\nanotemper\Desktop\SMUG1\SMUG1 WT MST.nta
Analysis-Set Name:	SMUG1 WT
Exported from:	Dose-Response (Flat)
Exported on:	2026-01-13 20:13:44
Analysis Settings	Analysis Settings
Type of Analysis:	MST
Evaluation strategy:	Manual
Cold Region Start:	-1
Cold Region End:	0
Hot Region Start:	4
Hot Region End:	5
