# Supplementary material for: Structural basis for uracil removal from DNA by human SMUG1
Source: Nat Commun. 2026 Jun 2;17:4809. doi: 10.1038/s41467-026-72937-0 (PMC13230825; doi:10.1038/s41467-026-72937-0)
Supplement: Supplementary file 4 — Source Data [file 41467_2026_72937_MOESM4_ESM.zip › Source Data SMUG1/Table 1, Supplementary Table 6, Supplementary Figure 14/SMUG1 WT MST/SMUG1 WT_No modification, ssDNA_DoseResponseRawDataGrouped.xlsx]

## Sheet: RawData
NanoTemper Technologies	NanoTemper Technologies
MO.Affinity Analysis v2.3	MO.Affinity Analysis v2.3
Origin of exported data	Origin of exported data
Project Title:
Comment:
Project File Path:	C:\Users\nanotemper\Desktop\SMUG1\SMUG1 WT MST.nta
Analysis-Set Name:	SMUG1 WT
Exported from:	Dose-Response (Grouped)
Exported on:	2026-01-13 20:16:16
Analysis Settings	Analysis Settings
Type of Analysis:	MST
Evaluation strategy:	Manual
Cold Region Start:	-1
Cold Region End:	0
Hot Region Start:	4
Hot Region End:	5
Sample Information	Sample Information
Merge-Set Name:	No modification, ssDNA
Date of Measurement:	2017-11-16 19:06:18.497 → 2017-11-19 20:45:29.723
Capillary Type:	Unspecified container/capillary type
Target:	singlestranded
TargetConcentration:	5e-09
Ligand:	SMUG1
Measurement Settings	Measurement Settings
MST-Power:	Medium
Excitation-Power:	40
Excitation type:	Nano - RED
Thermostat Setpoint:	(disabled)
Fit Results (Kd)	Fit Results (Kd)
Fit Model:	Kd
Bound	882.185
Unbound	842.904
Kd	1.30532e-06
TargetConc	5e-09
Standard Deviation:	0.31225
Kd Confidence:	5.62815e-08
Dose Response Curve	Dose Response Curve	Dose Response Curve		Shifted Dose Response Curve of singlestranded_5_SMUG1 (#26)	Shifted Dose Response Curve of singlestranded_5_SMUG1 (#26)		Shifted Dose Response Curve of singlestranded_5_SMUG1 (#21)	Shifted Dose Response Curve of singlestranded_5_SMUG1 (#21)		Shifted Dose Response Curve of singlestranded_5_SMUG1 (#08)	Shifted Dose Response Curve of singlestranded_5_SMUG1 (#08)
Ligand Concentration [M]	Fnorm [‰]	Error Value		Ligand Concentration [M]	Fnorm [‰]		Ligand Concentration [M]	Fnorm [‰]		Ligand Concentration [M]	Fnorm [‰]
4.7e-06	873.493	0.5028		4.7e-06	872.934		4.7e-06	873.639		4.7e-06	873.907
2.35e-06	868.228	0.669424		2.35e-06	868.577		2.35e-06	868.65		2.35e-06	867.456
1.175e-06	861.772	1.10255		1.175e-06	862.782		1.175e-06	860.595		1.175e-06	861.938
5.875e-07	855.143	0.578637		5.875e-07	854.53		5.875e-07	855.219		5.875e-07	855.679
2.9375e-07	849.771	0.935145		2.9375e-07	850.631		2.9375e-07	849.908		2.9375e-07	848.775
1.46875e-07	846.838	0.208778		1.46875e-07	846.637		1.46875e-07	847.054		1.46875e-07	846.822
7.34e-08	844.638	0.263813		7.34e-08	844.86		7.34e-08	844.347		7.34e-08	844.707
3.67e-08	843.656	0.344935		3.67e-08	843.753		3.67e-08	843.274		3.67e-08	843.943
1.835e-08	843.134	0.680801		1.835e-08	843.649		1.835e-08	843.392		1.835e-08	842.362
9.1e-09	843.45	0.619883		9.1e-09	843.011		9.1e-09	843.18		9.1e-09	844.159
4.6e-09	843.619	0.604373		4.6e-09	844.199		4.6e-09	842.993		4.6e-09	843.665
2.3e-09	842.776	0.415446		2.3e-09	842.655		2.3e-09	843.239		2.3e-09	842.435
1.15e-09	842.882	0.323275		1.15e-09	842.846		1.15e-09	843.222		1.15e-09	842.579
5.7e-10	843.441	0.581572		5.7e-10	842.784		5.7e-10	843.65		5.7e-10	843.89
2.9e-10	842.854	0.565616		2.9e-10	842.232		2.9e-10	843.337		2.9e-10	842.993
1.4e-10	842.896	0.385354		1.4e-10	842.512		1.4e-10	842.893		1.4e-10	843.283

## Sheet: Fit-Values
Dose	FNorm
4.38455e-06
4.09027e-06
3.81574e-06
3.55963e-06
3.32072e-06
3.09784e-06
2.88992e-06
2.69596e-06
2.51501e-06
2.34621e-06
2.18874e-06
2.04183e-06
1.90479e-06
1.77695e-06
1.65768e-06
1.54642e-06
1.44263e-06
1.3458e-06
1.25548e-06
1.17121e-06
1.0926e-06
1.01927e-06
9.50858e-07
8.87039e-07
8.27503e-07
7.71963e-07
7.20151e-07
6.71816e-07
6.26725e-07
5.84661e-07
5.4542e-07
5.08812e-07
4.74662e-07
4.42804e-07
4.13084e-07
3.85359e-07
3.59494e-07
3.35366e-07
3.12857e-07
2.91859e-07
2.7227e-07
2.53996e-07
2.36948e-07
2.21045e-07
2.06209e-07
1.92368e-07
1.79457e-07
1.67412e-07
1.56176e-07
1.45694e-07
1.35915e-07
1.26793e-07
1.18283e-07
1.10344e-07
1.02938e-07
9.6029e-08
8.95838e-08
8.35711e-08
7.7962e-08
7.27294e-08
6.7848e-08
6.32942e-08
5.9046e-08
5.5083e-08
5.13859e-08
4.7937e-08
4.47196e-08
4.17181e-08
3.89181e-08
3.6306e-08
3.38692e-08
3.1596e-08
2.94754e-08
2.7497e-08
2.56515e-08
2.39298e-08
2.23237e-08
2.08254e-08
1.94277e-08
1.81237e-08
1.69073e-08
1.57725e-08
1.47139e-08
1.37263e-08
1.28051e-08
1.19456e-08
1.11439e-08
1.03959e-08
9.69815e-09
9.04724e-09
8.44001e-09
7.87353e-09
7.34508e-09
6.8521e-09
6.3922e-09
5.96317e-09
5.56294e-09
5.18956e-09
4.84125e-09
4.51632e-09
4.21319e-09
3.93041e-09
3.66661e-09
3.42052e-09
3.19094e-09
2.97677e-09
2.77698e-09
2.5906e-09
2.41672e-09
2.25452e-09
2.1032e-09
1.96204e-09
1.83035e-09
1.7075e-09
1.5929e-09
1.48599e-09
1.38625e-09
1.29321e-09
1.20641e-09
1.12544e-09
1.0499e-09
9.79435e-10
9.13698e-10
8.52373e-10
7.95163e-10
7.41794e-10
6.92006e-10
6.4556e-10
6.02232e-10
5.61812e-10
5.24104e-10
4.88927e-10
4.56112e-10
4.25499e-10
3.9694e-10
3.70298e-10
3.45445e-10
3.22259e-10
3.0063e-10
2.80453e-10
2.61629e-10
2.44069e-10
2.27688e-10
2.12406e-10
1.9815e-10
1.8485e-10
1.72444e-10
1.6087e-10
1.50073e-10
1.4e-10
