# Supplementary material for: Structural basis for uracil removal from DNA by human SMUG1
Source: Nat Commun. 2026 Jun 2;17:4809. doi: 10.1038/s41467-026-72937-0 (PMC13230825; doi:10.1038/s41467-026-72937-0)
Supplement: Supplementary file 4 — Source Data [file 41467_2026_72937_MOESM4_ESM.zip › Source Data SMUG1/Table 1, Supplementary Table 6, Supplementary Figure 14/SMUG1 WT MST/SMUG1 WT_No modififcation, dsDNA_DoseResponseRawDataFlat.xlsx]

## Sheet: RawData
Project-Name	AnalysisSet	AnalysisSetType	EvaluationStrategy	MergeSet	Run	OriginOfData	CapillaryIndex	DateOfMeasurement	ColdRegionStart	ColdRegionEnd	HotRegionStart	HotRegionEnd	MSTPower	ExcitationPower	MeasuredTemperature	Target	TargetConcentration	Ligand	LigandConcentration	Fnorm	ExportedOn	BleachingRate	InitialFluorescence(MST)
	SMUG1 WT	MST	Manual	No modification, dsDNA	oligo1C_5_SMUG1 (#12)	C:\Users\nanotemper\Documents\Saher Pal\smug expertmode.moc	1	2017-11-15 18:32:43	-1	0	4	5	Medium	40	21.4	oligo1C	5 nM	SMUG1	4.7e-06	869.646	2026-01-13 20:12:51	1.99593	395.444
	SMUG1 WT	MST	Manual	No modification, dsDNA	oligo1C_5_SMUG1 (#12)	C:\Users\nanotemper\Documents\Saher Pal\smug expertmode.moc	2	2017-11-15 18:33:13	-1	0	4	5	Medium	40	21.4	oligo1C	5 nM	SMUG1	2.35e-06	863.5	2026-01-13 20:12:51	1.9206	380.23
	SMUG1 WT	MST	Manual	No modification, dsDNA	oligo1C_5_SMUG1 (#12)	C:\Users\nanotemper\Documents\Saher Pal\smug expertmode.moc	3	2017-11-15 18:33:44	-1	0	4	5	Medium	40	21.4	oligo1C	5 nM	SMUG1	1.175e-06	855.462	2026-01-13 20:12:51	2.02215	368.782
	SMUG1 WT	MST	Manual	No modification, dsDNA	oligo1C_5_SMUG1 (#12)	C:\Users\nanotemper\Documents\Saher Pal\smug expertmode.moc	4	2017-11-15 18:34:15	-1	0	4	5	Medium	40	21.4	oligo1C	5 nM	SMUG1	5.875e-07	848.382	2026-01-13 20:12:51	1.86626	364.156
	SMUG1 WT	MST	Manual	No modification, dsDNA	oligo1C_5_SMUG1 (#12)	C:\Users\nanotemper\Documents\Saher Pal\smug expertmode.moc	5	2017-11-15 18:34:45	-1	0	4	5	Medium	40	21.4	oligo1C	5 nM	SMUG1	2.9375e-07	842.07	2026-01-13 20:12:51	1.90321	361.807
	SMUG1 WT	MST	Manual	No modification, dsDNA	oligo1C_5_SMUG1 (#12)	C:\Users\nanotemper\Documents\Saher Pal\smug expertmode.moc	6	2017-11-15 18:35:16	-1	0	4	5	Medium	40	21.4	oligo1C	5 nM	SMUG1	1.46875e-07	836.405	2026-01-13 20:12:51	1.78943	355.78
	SMUG1 WT	MST	Manual	No modification, dsDNA	oligo1C_5_SMUG1 (#12)	C:\Users\nanotemper\Documents\Saher Pal\smug expertmode.moc	7	2017-11-15 18:35:46	-1	0	4	5	Medium	40	21.4	oligo1C	5 nM	SMUG1	7.34e-08	834.821	2026-01-13 20:12:51	2.02316	356.347
	SMUG1 WT	MST	Manual	No modification, dsDNA	oligo1C_5_SMUG1 (#12)	C:\Users\nanotemper\Documents\Saher Pal\smug expertmode.moc	8	2017-11-15 18:36:17	-1	0	4	5	Medium	40	21.4	oligo1C	5 nM	SMUG1	3.67e-08	834.642	2026-01-13 20:12:51	2.10334	356.338
	SMUG1 WT	MST	Manual	No modification, dsDNA	oligo1C_5_SMUG1 (#12)	C:\Users\nanotemper\Documents\Saher Pal\smug expertmode.moc	9	2017-11-15 18:36:48	-1	0	4	5	Medium	40	21.4	oligo1C	5 nM	SMUG1	1.835e-08	833.386	2026-01-13 20:12:51	1.88881	348.2
	SMUG1 WT	MST	Manual	No modification, dsDNA	oligo1C_5_SMUG1 (#12)	C:\Users\nanotemper\Documents\Saher Pal\smug expertmode.moc	10	2017-11-15 18:37:18	-1	0	4	5	Medium	40	21.4	oligo1C	5 nM	SMUG1	9.1e-09	832.654	2026-01-13 20:12:51	2.05216	354.69
	SMUG1 WT	MST	Manual	No modification, dsDNA	oligo1C_5_SMUG1 (#12)	C:\Users\nanotemper\Documents\Saher Pal\smug expertmode.moc	11	2017-11-15 18:37:49	-1	0	4	5	Medium	40	21.4	oligo1C	5 nM	SMUG1	4.6e-09	832.879	2026-01-13 20:12:51	1.78622	347.327
	SMUG1 WT	MST	Manual	No modification, dsDNA	oligo1C_5_SMUG1 (#12)	C:\Users\nanotemper\Documents\Saher Pal\smug expertmode.moc	12	2017-11-15 18:38:20	-1	0	4	5	Medium	40	21.4	oligo1C	5 nM	SMUG1	2.3e-09	832.117	2026-01-13 20:12:51	1.79672	343.909
	SMUG1 WT	MST	Manual	No modification, dsDNA	oligo1C_5_SMUG1 (#12)	C:\Users\nanotemper\Documents\Saher Pal\smug expertmode.moc	13	2017-11-15 18:38:50	-1	0	4	5	Medium	40	21.4	oligo1C	5 nM	SMUG1	1.15e-09	833.605	2026-01-13 20:12:51	1.98	342.35
	SMUG1 WT	MST	Manual	No modification, dsDNA	oligo1C_5_SMUG1 (#12)	C:\Users\nanotemper\Documents\Saher Pal\smug expertmode.moc	14	2017-11-15 18:39:21	-1	0	4	5	Medium	40	21.4	oligo1C	5 nM	SMUG1	5.7e-10	833.506	2026-01-13 20:12:51	1.95231	345.615
	SMUG1 WT	MST	Manual	No modification, dsDNA	oligo1C_5_SMUG1 (#12)	C:\Users\nanotemper\Documents\Saher Pal\smug expertmode.moc	15	2017-11-15 18:39:52	-1	0	4	5	Medium	40	21.4	oligo1C	5 nM	SMUG1	2.9e-10	833.321	2026-01-13 20:12:51	2.05165	348.199
	SMUG1 WT	MST	Manual	No modification, dsDNA	oligo1C_5_SMUG1 (#12)	C:\Users\nanotemper\Documents\Saher Pal\smug expertmode.moc	16	2017-11-15 18:40:23	-1	0	4	5	Medium	40	21.4	oligo1C	5 nM	SMUG1	1.4e-10	833.288	2026-01-13 20:12:51	1.93762	353.727
	SMUG1 WT	MST	Manual	No modification, dsDNA	oligo1C_5_SMUG1 (#15)	C:\Users\nanotemper\Documents\Saher Pal\smug expertmode.moc	1	2017-11-19 15:44:41	-1	0	4	5	Medium	40	19.35	oligo1C	5 nM	SMUG1	4.7e-06	866.222	2026-01-13 20:12:51	1.97208	411.721
	SMUG1 WT	MST	Manual	No modification, dsDNA	oligo1C_5_SMUG1 (#15)	C:\Users\nanotemper\Documents\Saher Pal\smug expertmode.moc	2	2017-11-19 15:45:12	-1	0	4	5	Medium	40	19.35	oligo1C	5 nM	SMUG1	2.35e-06	859.446	2026-01-13 20:12:51	1.98506	394.801
	SMUG1 WT	MST	Manual	No modification, dsDNA	oligo1C_5_SMUG1 (#15)	C:\Users\nanotemper\Documents\Saher Pal\smug expertmode.moc	3	2017-11-19 15:45:42	-1	0	4	5	Medium	40	19.35	oligo1C	5 nM	SMUG1	1.175e-06	850.176	2026-01-13 20:12:51	2.09749	394.663
	SMUG1 WT	MST	Manual	No modification, dsDNA	oligo1C_5_SMUG1 (#15)	C:\Users\nanotemper\Documents\Saher Pal\smug expertmode.moc	4	2017-11-19 15:46:13	-1	0	4	5	Medium	40	19.35	oligo1C	5 nM	SMUG1	5.875e-07	841.046	2026-01-13 20:12:51	2.12831	385.834
	SMUG1 WT	MST	Manual	No modification, dsDNA	oligo1C_5_SMUG1 (#15)	C:\Users\nanotemper\Documents\Saher Pal\smug expertmode.moc	5	2017-11-19 15:46:43	-1	0	4	5	Medium	40	19.35	oligo1C	5 nM	SMUG1	2.9375e-07	835.39	2026-01-13 20:12:51	2.13751	379.686
	SMUG1 WT	MST	Manual	No modification, dsDNA	oligo1C_5_SMUG1 (#15)	C:\Users\nanotemper\Documents\Saher Pal\smug expertmode.moc	6	2017-11-19 15:47:14	-1	0	4	5	Medium	40	19.35	oligo1C	5 nM	SMUG1	1.46875e-07	830.429	2026-01-13 20:12:51	2.00693	384.335
	SMUG1 WT	MST	Manual	No modification, dsDNA	oligo1C_5_SMUG1 (#15)	C:\Users\nanotemper\Documents\Saher Pal\smug expertmode.moc	7	2017-11-19 15:47:45	-1	0	4	5	Medium	40	19.35	oligo1C	5 nM	SMUG1	7.34e-08	828.553	2026-01-13 20:12:51	2.10476	373.423
	SMUG1 WT	MST	Manual	No modification, dsDNA	oligo1C_5_SMUG1 (#15)	C:\Users\nanotemper\Documents\Saher Pal\smug expertmode.moc	8	2017-11-19 15:48:15	-1	0	4	5	Medium	40	19.35	oligo1C	5 nM	SMUG1	3.67e-08	826.904	2026-01-13 20:12:51	2.03171	372.312
	SMUG1 WT	MST	Manual	No modification, dsDNA	oligo1C_5_SMUG1 (#15)	C:\Users\nanotemper\Documents\Saher Pal\smug expertmode.moc	9	2017-11-19 15:48:46	-1	0	4	5	Medium	40	19.35	oligo1C	5 nM	SMUG1	1.835e-08	825.934	2026-01-13 20:12:51	1.93085	371.771
	SMUG1 WT	MST	Manual	No modification, dsDNA	oligo1C_5_SMUG1 (#15)	C:\Users\nanotemper\Documents\Saher Pal\smug expertmode.moc	10	2017-11-19 15:49:17	-1	0	4	5	Medium	40	19.35	oligo1C	5 nM	SMUG1	9.1e-09	826.265	2026-01-13 20:12:51	2.1653	376.012
	SMUG1 WT	MST	Manual	No modification, dsDNA	oligo1C_5_SMUG1 (#15)	C:\Users\nanotemper\Documents\Saher Pal\smug expertmode.moc	11	2017-11-19 15:49:48	-1	0	4	5	Medium	40	19.35	oligo1C	5 nM	SMUG1	4.6e-09	826.383	2026-01-13 20:12:51	1.9097	381.603
	SMUG1 WT	MST	Manual	No modification, dsDNA	oligo1C_5_SMUG1 (#15)	C:\Users\nanotemper\Documents\Saher Pal\smug expertmode.moc	12	2017-11-19 15:50:18	-1	0	4	5	Medium	40	19.35	oligo1C	5 nM	SMUG1	2.3e-09	826.626	2026-01-13 20:12:51	2.0789	376.443
	SMUG1 WT	MST	Manual	No modification, dsDNA	oligo1C_5_SMUG1 (#15)	C:\Users\nanotemper\Documents\Saher Pal\smug expertmode.moc	13	2017-11-19 15:50:49	-1	0	4	5	Medium	40	19.35	oligo1C	5 nM	SMUG1	1.15e-09	826.381	2026-01-13 20:12:51	1.99405	377.132
	SMUG1 WT	MST	Manual	No modification, dsDNA	oligo1C_5_SMUG1 (#15)	C:\Users\nanotemper\Documents\Saher Pal\smug expertmode.moc	14	2017-11-19 15:51:20	-1	0	4	5	Medium	40	19.35	oligo1C	5 nM	SMUG1	5.7e-10	826.28	2026-01-13 20:12:51	1.94509	367.741
	SMUG1 WT	MST	Manual	No modification, dsDNA	oligo1C_5_SMUG1 (#15)	C:\Users\nanotemper\Documents\Saher Pal\smug expertmode.moc	15	2017-11-19 15:51:50	-1	0	4	5	Medium	40	19.35	oligo1C	5 nM	SMUG1	2.9e-10	826.558	2026-01-13 20:12:51	2.01666	368.636
	SMUG1 WT	MST	Manual	No modification, dsDNA	oligo1C_5_SMUG1 (#15)	C:\Users\nanotemper\Documents\Saher Pal\smug expertmode.moc	16	2017-11-19 15:52:21	-1	0	4	5	Medium	40	19.35	oligo1C	5 nM	SMUG1	1.4e-10	825.515	2026-01-13 20:12:51	2.03934	359.129
	SMUG1 WT	MST	Manual	No modification, dsDNA	oligo1C_5_SMUG1 (#20)	C:\Users\nanotemper\Documents\Saher Pal\smug expertmode.moc	1	2017-11-19 17:08:42	-1	0	4	5	Medium	40	20.42	oligo1C	5 nM	SMUG1	4.7e-06	868.097	2026-01-13 20:12:51	2.04422	344.275
	SMUG1 WT	MST	Manual	No modification, dsDNA	oligo1C_5_SMUG1 (#20)	C:\Users\nanotemper\Documents\Saher Pal\smug expertmode.moc	2	2017-11-19 17:09:13	-1	0	4	5	Medium	40	20.42	oligo1C	5 nM	SMUG1	2.35e-06	861.344	2026-01-13 20:12:51	2.08023	341.679
	SMUG1 WT	MST	Manual	No modification, dsDNA	oligo1C_5_SMUG1 (#20)	C:\Users\nanotemper\Documents\Saher Pal\smug expertmode.moc	3	2017-11-19 17:09:43	-1	0	4	5	Medium	40	20.42	oligo1C	5 nM	SMUG1	1.175e-06	852.576	2026-01-13 20:12:51	2.12271	335.947
	SMUG1 WT	MST	Manual	No modification, dsDNA	oligo1C_5_SMUG1 (#20)	C:\Users\nanotemper\Documents\Saher Pal\smug expertmode.moc	4	2017-11-19 17:10:14	-1	0	4	5	Medium	40	20.42	oligo1C	5 nM	SMUG1	5.875e-07	845.314	2026-01-13 20:12:51	1.99071	331.403
	SMUG1 WT	MST	Manual	No modification, dsDNA	oligo1C_5_SMUG1 (#20)	C:\Users\nanotemper\Documents\Saher Pal\smug expertmode.moc	5	2017-11-19 17:10:45	-1	0	4	5	Medium	40	20.42	oligo1C	5 nM	SMUG1	2.9375e-07	837.156	2026-01-13 20:12:51	2.07613	321.863
	SMUG1 WT	MST	Manual	No modification, dsDNA	oligo1C_5_SMUG1 (#20)	C:\Users\nanotemper\Documents\Saher Pal\smug expertmode.moc	6	2017-11-19 17:11:15	-1	0	4	5	Medium	40	20.42	oligo1C	5 nM	SMUG1	1.46875e-07	833.009	2026-01-13 20:12:51	2.18606	325.25
	SMUG1 WT	MST	Manual	No modification, dsDNA	oligo1C_5_SMUG1 (#20)	C:\Users\nanotemper\Documents\Saher Pal\smug expertmode.moc	7	2017-11-19 17:11:46	-1	0	4	5	Medium	40	20.42	oligo1C	5 nM	SMUG1	7.34e-08	830.36	2026-01-13 20:12:51	2.09833	320.127
	SMUG1 WT	MST	Manual	No modification, dsDNA	oligo1C_5_SMUG1 (#20)	C:\Users\nanotemper\Documents\Saher Pal\smug expertmode.moc	8	2017-11-19 17:12:17	-1	0	4	5	Medium	40	20.42	oligo1C	5 nM	SMUG1	3.67e-08	828.094	2026-01-13 20:12:51	2.0115	323.127
	SMUG1 WT	MST	Manual	No modification, dsDNA	oligo1C_5_SMUG1 (#20)	C:\Users\nanotemper\Documents\Saher Pal\smug expertmode.moc	9	2017-11-19 17:12:47	-1	0	4	5	Medium	40	20.42	oligo1C	5 nM	SMUG1	1.835e-08	827.562	2026-01-13 20:12:51	2.00355	320.949
	SMUG1 WT	MST	Manual	No modification, dsDNA	oligo1C_5_SMUG1 (#20)	C:\Users\nanotemper\Documents\Saher Pal\smug expertmode.moc	10	2017-11-19 17:13:18	-1	0	4	5	Medium	40	20.42	oligo1C	5 nM	SMUG1	9.1e-09	828.624	2026-01-13 20:12:51	2.31094	324.549
	SMUG1 WT	MST	Manual	No modification, dsDNA	oligo1C_5_SMUG1 (#20)	C:\Users\nanotemper\Documents\Saher Pal\smug expertmode.moc	11	2017-11-19 17:13:49	-1	0	4	5	Medium	40	20.42	oligo1C	5 nM	SMUG1	4.6e-09	827.633	2026-01-13 20:12:51	2.07361	320.346
	SMUG1 WT	MST	Manual	No modification, dsDNA	oligo1C_5_SMUG1 (#20)	C:\Users\nanotemper\Documents\Saher Pal\smug expertmode.moc	12	2017-11-19 17:14:19	-1	0	4	5	Medium	40	20.42	oligo1C	5 nM	SMUG1	2.3e-09	827.326	2026-01-13 20:12:51	2.10949	319.918
	SMUG1 WT	MST	Manual	No modification, dsDNA	oligo1C_5_SMUG1 (#20)	C:\Users\nanotemper\Documents\Saher Pal\smug expertmode.moc	13	2017-11-19 17:14:50	-1	0	4	5	Medium	40	20.42	oligo1C	5 nM	SMUG1	1.15e-09	828.019	2026-01-13 20:12:51	1.93104	320.504
	SMUG1 WT	MST	Manual	No modification, dsDNA	oligo1C_5_SMUG1 (#20)	C:\Users\nanotemper\Documents\Saher Pal\smug expertmode.moc	14	2017-11-19 17:15:21	-1	0	4	5	Medium	40	20.42	oligo1C	5 nM	SMUG1	5.7e-10	828.095	2026-01-13 20:12:51	1.92599	322.379
	SMUG1 WT	MST	Manual	No modification, dsDNA	oligo1C_5_SMUG1 (#20)	C:\Users\nanotemper\Documents\Saher Pal\smug expertmode.moc	15	2017-11-19 17:15:51	-1	0	4	5	Medium	40	20.42	oligo1C	5 nM	SMUG1	2.9e-10	827.354	2026-01-13 20:12:51	2.00476	324.454
	SMUG1 WT	MST	Manual	No modification, dsDNA	oligo1C_5_SMUG1 (#20)	C:\Users\nanotemper\Documents\Saher Pal\smug expertmode.moc	16	2017-11-19 17:16:22	-1	0	4	5	Medium	40	20.42	oligo1C	5 nM	SMUG1	1.4e-10	827.629	2026-01-13 20:12:51	2.04953	320.315

## Sheet: MetaData
Origin of exported data	Origin of exported data
Project Title:
Comment:
Project File Path:	C:\Users\nanotemper\Desktop\SMUG1\SMUG1 WT MST.nta
Analysis-Set Name:	SMUG1 WT
Exported from:	Dose-Response (Flat)
Exported on:	2026-01-13 20:12:51
Analysis Settings	Analysis Settings
Type of Analysis:	MST
Evaluation strategy:	Manual
Cold Region Start:	-1
Cold Region End:	0
Hot Region Start:	4
Hot Region End:	5
