# Supplementary material for: Structural basis for uracil removal from DNA by human SMUG1
Source: Nat Commun. 2026 Jun 2;17:4809. doi: 10.1038/s41467-026-72937-0 (PMC13230825; doi:10.1038/s41467-026-72937-0)
Supplement: Supplementary file 4 — Source Data [file 41467_2026_72937_MOESM4_ESM.zip › Source Data SMUG1/Table 1, Supplementary Table 6, Supplementary Figure 14/SMUG1 WT MST/SMUG1 WT_No modification, ssDNA_DoseResponseRawDataFlat.xlsx]

## Sheet: RawData
Project-Name	AnalysisSet	AnalysisSetType	EvaluationStrategy	MergeSet	Run	OriginOfData	CapillaryIndex	DateOfMeasurement	ColdRegionStart	ColdRegionEnd	HotRegionStart	HotRegionEnd	MSTPower	ExcitationPower	MeasuredTemperature	Target	TargetConcentration	Ligand	LigandConcentration	Fnorm	ExportedOn	BleachingRate	InitialFluorescence(MST)
	SMUG1 WT	MST	Manual	No modification, ssDNA	singlestranded_5_SMUG1 (#08)	C:\Users\nanotemper\Documents\Saher Pal\smug expertmode.moc	1	2017-11-16 18:06:18	-1	0	4	5	Medium	40	21.07	singlestranded	5 nM	SMUG1	4.7e-06	874.355	2026-01-13 20:16:26	1.56388	414.858
	SMUG1 WT	MST	Manual	No modification, ssDNA	singlestranded_5_SMUG1 (#08)	C:\Users\nanotemper\Documents\Saher Pal\smug expertmode.moc	2	2017-11-16 18:06:48	-1	0	4	5	Medium	40	21.07	singlestranded	5 nM	SMUG1	2.35e-06	867.903	2026-01-13 20:16:26	1.6321	402.862
	SMUG1 WT	MST	Manual	No modification, ssDNA	singlestranded_5_SMUG1 (#08)	C:\Users\nanotemper\Documents\Saher Pal\smug expertmode.moc	3	2017-11-16 18:07:19	-1	0	4	5	Medium	40	21.07	singlestranded	5 nM	SMUG1	1.175e-06	862.385	2026-01-13 20:16:26	1.63833	400.485
	SMUG1 WT	MST	Manual	No modification, ssDNA	singlestranded_5_SMUG1 (#08)	C:\Users\nanotemper\Documents\Saher Pal\smug expertmode.moc	4	2017-11-16 18:07:50	-1	0	4	5	Medium	40	21.07	singlestranded	5 nM	SMUG1	5.875e-07	856.127	2026-01-13 20:16:26	1.3912	394.251
	SMUG1 WT	MST	Manual	No modification, ssDNA	singlestranded_5_SMUG1 (#08)	C:\Users\nanotemper\Documents\Saher Pal\smug expertmode.moc	5	2017-11-16 18:08:20	-1	0	4	5	Medium	40	21.07	singlestranded	5 nM	SMUG1	2.9375e-07	849.223	2026-01-13 20:16:26	1.65744	419.918
	SMUG1 WT	MST	Manual	No modification, ssDNA	singlestranded_5_SMUG1 (#08)	C:\Users\nanotemper\Documents\Saher Pal\smug expertmode.moc	6	2017-11-16 18:08:51	-1	0	4	5	Medium	40	21.07	singlestranded	5 nM	SMUG1	1.46875e-07	847.27	2026-01-13 20:16:26	1.59467	377.735
	SMUG1 WT	MST	Manual	No modification, ssDNA	singlestranded_5_SMUG1 (#08)	C:\Users\nanotemper\Documents\Saher Pal\smug expertmode.moc	7	2017-11-16 18:09:22	-1	0	4	5	Medium	40	21.07	singlestranded	5 nM	SMUG1	7.34e-08	845.155	2026-01-13 20:16:26	1.62236	391.564
	SMUG1 WT	MST	Manual	No modification, ssDNA	singlestranded_5_SMUG1 (#08)	C:\Users\nanotemper\Documents\Saher Pal\smug expertmode.moc	8	2017-11-16 18:09:52	-1	0	4	5	Medium	40	21.07	singlestranded	5 nM	SMUG1	3.67e-08	844.39	2026-01-13 20:16:26	1.71427	385.534
	SMUG1 WT	MST	Manual	No modification, ssDNA	singlestranded_5_SMUG1 (#08)	C:\Users\nanotemper\Documents\Saher Pal\smug expertmode.moc	9	2017-11-16 18:10:23	-1	0	4	5	Medium	40	21.07	singlestranded	5 nM	SMUG1	1.835e-08	842.81	2026-01-13 20:16:26	1.47294	378.415
	SMUG1 WT	MST	Manual	No modification, ssDNA	singlestranded_5_SMUG1 (#08)	C:\Users\nanotemper\Documents\Saher Pal\smug expertmode.moc	10	2017-11-16 18:10:54	-1	0	4	5	Medium	40	21.07	singlestranded	5 nM	SMUG1	9.1e-09	844.607	2026-01-13 20:16:26	1.58189	381.131
	SMUG1 WT	MST	Manual	No modification, ssDNA	singlestranded_5_SMUG1 (#08)	C:\Users\nanotemper\Documents\Saher Pal\smug expertmode.moc	11	2017-11-16 18:11:24	-1	0	4	5	Medium	40	21.07	singlestranded	5 nM	SMUG1	4.6e-09	844.112	2026-01-13 20:16:26	1.67128	383.277
	SMUG1 WT	MST	Manual	No modification, ssDNA	singlestranded_5_SMUG1 (#08)	C:\Users\nanotemper\Documents\Saher Pal\smug expertmode.moc	12	2017-11-16 18:11:55	-1	0	4	5	Medium	40	21.07	singlestranded	5 nM	SMUG1	2.3e-09	842.882	2026-01-13 20:16:26	1.44076	388.045
	SMUG1 WT	MST	Manual	No modification, ssDNA	singlestranded_5_SMUG1 (#08)	C:\Users\nanotemper\Documents\Saher Pal\smug expertmode.moc	13	2017-11-16 18:12:26	-1	0	4	5	Medium	40	21.07	singlestranded	5 nM	SMUG1	1.15e-09	843.026	2026-01-13 20:16:26	1.72028	382.826
	SMUG1 WT	MST	Manual	No modification, ssDNA	singlestranded_5_SMUG1 (#08)	C:\Users\nanotemper\Documents\Saher Pal\smug expertmode.moc	14	2017-11-16 18:12:56	-1	0	4	5	Medium	40	21.07	singlestranded	5 nM	SMUG1	5.7e-10	844.338	2026-01-13 20:16:26	1.54728	386.418
	SMUG1 WT	MST	Manual	No modification, ssDNA	singlestranded_5_SMUG1 (#08)	C:\Users\nanotemper\Documents\Saher Pal\smug expertmode.moc	15	2017-11-16 18:13:27	-1	0	4	5	Medium	40	21.07	singlestranded	5 nM	SMUG1	2.9e-10	843.441	2026-01-13 20:16:26	1.54902	383.314
	SMUG1 WT	MST	Manual	No modification, ssDNA	singlestranded_5_SMUG1 (#08)	C:\Users\nanotemper\Documents\Saher Pal\smug expertmode.moc	16	2017-11-16 18:13:58	-1	0	4	5	Medium	40	21.07	singlestranded	5 nM	SMUG1	1.4e-10	843.73	2026-01-13 20:16:26	1.57997	375.285
	SMUG1 WT	MST	Manual	No modification, ssDNA	singlestranded_5_SMUG1 (#21)	C:\Users\nanotemper\Documents\Saher Pal\smug expertmode.moc	1	2017-11-19 18:13:18	-1	0	4	5	Medium	40	20.83	singlestranded	5 nM	SMUG1	4.7e-06	874.011	2026-01-13 20:16:26	1.6402	373.861
	SMUG1 WT	MST	Manual	No modification, ssDNA	singlestranded_5_SMUG1 (#21)	C:\Users\nanotemper\Documents\Saher Pal\smug expertmode.moc	2	2017-11-19 18:13:48	-1	0	4	5	Medium	40	20.83	singlestranded	5 nM	SMUG1	2.35e-06	869.022	2026-01-13 20:16:26	1.66667	346.773
	SMUG1 WT	MST	Manual	No modification, ssDNA	singlestranded_5_SMUG1 (#21)	C:\Users\nanotemper\Documents\Saher Pal\smug expertmode.moc	3	2017-11-19 18:14:19	-1	0	4	5	Medium	40	20.83	singlestranded	5 nM	SMUG1	1.175e-06	860.968	2026-01-13 20:16:26	1.7344	375.194
	SMUG1 WT	MST	Manual	No modification, ssDNA	singlestranded_5_SMUG1 (#21)	C:\Users\nanotemper\Documents\Saher Pal\smug expertmode.moc	4	2017-11-19 18:14:50	-1	0	4	5	Medium	40	20.83	singlestranded	5 nM	SMUG1	5.875e-07	855.592	2026-01-13 20:16:26	1.79031	370.565
	SMUG1 WT	MST	Manual	No modification, ssDNA	singlestranded_5_SMUG1 (#21)	C:\Users\nanotemper\Documents\Saher Pal\smug expertmode.moc	5	2017-11-19 18:15:20	-1	0	4	5	Medium	40	20.83	singlestranded	5 nM	SMUG1	2.9375e-07	850.28	2026-01-13 20:16:26	1.57348	355.745
	SMUG1 WT	MST	Manual	No modification, ssDNA	singlestranded_5_SMUG1 (#21)	C:\Users\nanotemper\Documents\Saher Pal\smug expertmode.moc	6	2017-11-19 18:15:51	-1	0	4	5	Medium	40	20.83	singlestranded	5 nM	SMUG1	1.46875e-07	847.426	2026-01-13 20:16:26	1.52914	366.997
	SMUG1 WT	MST	Manual	No modification, ssDNA	singlestranded_5_SMUG1 (#21)	C:\Users\nanotemper\Documents\Saher Pal\smug expertmode.moc	7	2017-11-19 18:16:22	-1	0	4	5	Medium	40	20.83	singlestranded	5 nM	SMUG1	7.34e-08	844.719	2026-01-13 20:16:26	1.47101	363.031
	SMUG1 WT	MST	Manual	No modification, ssDNA	singlestranded_5_SMUG1 (#21)	C:\Users\nanotemper\Documents\Saher Pal\smug expertmode.moc	8	2017-11-19 18:16:52	-1	0	4	5	Medium	40	20.83	singlestranded	5 nM	SMUG1	3.67e-08	843.646	2026-01-13 20:16:26	1.36014	365.434
	SMUG1 WT	MST	Manual	No modification, ssDNA	singlestranded_5_SMUG1 (#21)	C:\Users\nanotemper\Documents\Saher Pal\smug expertmode.moc	9	2017-11-19 18:17:23	-1	0	4	5	Medium	40	20.83	singlestranded	5 nM	SMUG1	1.835e-08	843.764	2026-01-13 20:16:26	1.5847	378.082
	SMUG1 WT	MST	Manual	No modification, ssDNA	singlestranded_5_SMUG1 (#21)	C:\Users\nanotemper\Documents\Saher Pal\smug expertmode.moc	10	2017-11-19 18:17:54	-1	0	4	5	Medium	40	20.83	singlestranded	5 nM	SMUG1	9.1e-09	843.552	2026-01-13 20:16:26	1.5623	366.026
	SMUG1 WT	MST	Manual	No modification, ssDNA	singlestranded_5_SMUG1 (#21)	C:\Users\nanotemper\Documents\Saher Pal\smug expertmode.moc	11	2017-11-19 18:18:24	-1	0	4	5	Medium	40	20.83	singlestranded	5 nM	SMUG1	4.6e-09	843.365	2026-01-13 20:16:26	1.628	362.464
	SMUG1 WT	MST	Manual	No modification, ssDNA	singlestranded_5_SMUG1 (#21)	C:\Users\nanotemper\Documents\Saher Pal\smug expertmode.moc	12	2017-11-19 18:18:55	-1	0	4	5	Medium	40	20.83	singlestranded	5 nM	SMUG1	2.3e-09	843.611	2026-01-13 20:16:26	1.66058	374.935
	SMUG1 WT	MST	Manual	No modification, ssDNA	singlestranded_5_SMUG1 (#21)	C:\Users\nanotemper\Documents\Saher Pal\smug expertmode.moc	13	2017-11-19 18:19:26	-1	0	4	5	Medium	40	20.83	singlestranded	5 nM	SMUG1	1.15e-09	843.594	2026-01-13 20:16:26	1.62306	375.374
	SMUG1 WT	MST	Manual	No modification, ssDNA	singlestranded_5_SMUG1 (#21)	C:\Users\nanotemper\Documents\Saher Pal\smug expertmode.moc	14	2017-11-19 18:19:56	-1	0	4	5	Medium	40	20.83	singlestranded	5 nM	SMUG1	5.7e-10	844.022	2026-01-13 20:16:26	1.43075	367.625
	SMUG1 WT	MST	Manual	No modification, ssDNA	singlestranded_5_SMUG1 (#21)	C:\Users\nanotemper\Documents\Saher Pal\smug expertmode.moc	15	2017-11-19 18:20:27	-1	0	4	5	Medium	40	20.83	singlestranded	5 nM	SMUG1	2.9e-10	843.71	2026-01-13 20:16:26	1.60717	373.808
	SMUG1 WT	MST	Manual	No modification, ssDNA	singlestranded_5_SMUG1 (#21)	C:\Users\nanotemper\Documents\Saher Pal\smug expertmode.moc	16	2017-11-19 18:20:58	-1	0	4	5	Medium	40	20.83	singlestranded	5 nM	SMUG1	1.4e-10	843.265	2026-01-13 20:16:26	1.52244	378.347
	SMUG1 WT	MST	Manual	No modification, ssDNA	singlestranded_5_SMUG1 (#26)	C:\Users\nanotemper\Documents\Saher Pal\smug expertmode.moc	1	2017-11-19 19:37:50	-1	0	4	5	Medium	40	21.4	singlestranded	5 nM	SMUG1	4.7e-06	872.114	2026-01-13 20:16:26	1.44115	459.947
	SMUG1 WT	MST	Manual	No modification, ssDNA	singlestranded_5_SMUG1 (#26)	C:\Users\nanotemper\Documents\Saher Pal\smug expertmode.moc	2	2017-11-19 19:38:20	-1	0	4	5	Medium	40	21.4	singlestranded	5 nM	SMUG1	2.35e-06	867.757	2026-01-13 20:16:26	1.59054	441.556
	SMUG1 WT	MST	Manual	No modification, ssDNA	singlestranded_5_SMUG1 (#26)	C:\Users\nanotemper\Documents\Saher Pal\smug expertmode.moc	3	2017-11-19 19:38:51	-1	0	4	5	Medium	40	21.4	singlestranded	5 nM	SMUG1	1.175e-06	861.962	2026-01-13 20:16:26	1.62388	431.688
	SMUG1 WT	MST	Manual	No modification, ssDNA	singlestranded_5_SMUG1 (#26)	C:\Users\nanotemper\Documents\Saher Pal\smug expertmode.moc	4	2017-11-19 19:39:21	-1	0	4	5	Medium	40	21.4	singlestranded	5 nM	SMUG1	5.875e-07	853.71	2026-01-13 20:16:26	1.40276	432.69
	SMUG1 WT	MST	Manual	No modification, ssDNA	singlestranded_5_SMUG1 (#26)	C:\Users\nanotemper\Documents\Saher Pal\smug expertmode.moc	5	2017-11-19 19:39:52	-1	0	4	5	Medium	40	21.4	singlestranded	5 nM	SMUG1	2.9375e-07	849.811	2026-01-13 20:16:26	1.54722	420.367
	SMUG1 WT	MST	Manual	No modification, ssDNA	singlestranded_5_SMUG1 (#26)	C:\Users\nanotemper\Documents\Saher Pal\smug expertmode.moc	6	2017-11-19 19:40:23	-1	0	4	5	Medium	40	21.4	singlestranded	5 nM	SMUG1	1.46875e-07	845.817	2026-01-13 20:16:26	1.68247	413.886
	SMUG1 WT	MST	Manual	No modification, ssDNA	singlestranded_5_SMUG1 (#26)	C:\Users\nanotemper\Documents\Saher Pal\smug expertmode.moc	7	2017-11-19 19:40:53	-1	0	4	5	Medium	40	21.4	singlestranded	5 nM	SMUG1	7.34e-08	844.041	2026-01-13 20:16:26	1.63602	416.525
	SMUG1 WT	MST	Manual	No modification, ssDNA	singlestranded_5_SMUG1 (#26)	C:\Users\nanotemper\Documents\Saher Pal\smug expertmode.moc	8	2017-11-19 19:41:24	-1	0	4	5	Medium	40	21.4	singlestranded	5 nM	SMUG1	3.67e-08	842.933	2026-01-13 20:16:26	1.6099	426.948
	SMUG1 WT	MST	Manual	No modification, ssDNA	singlestranded_5_SMUG1 (#26)	C:\Users\nanotemper\Documents\Saher Pal\smug expertmode.moc	9	2017-11-19 19:41:55	-1	0	4	5	Medium	40	21.4	singlestranded	5 nM	SMUG1	1.835e-08	842.829	2026-01-13 20:16:26	1.48342	422.896
	SMUG1 WT	MST	Manual	No modification, ssDNA	singlestranded_5_SMUG1 (#26)	C:\Users\nanotemper\Documents\Saher Pal\smug expertmode.moc	10	2017-11-19 19:42:25	-1	0	4	5	Medium	40	21.4	singlestranded	5 nM	SMUG1	9.1e-09	842.191	2026-01-13 20:16:26	1.64515	425.528
	SMUG1 WT	MST	Manual	No modification, ssDNA	singlestranded_5_SMUG1 (#26)	C:\Users\nanotemper\Documents\Saher Pal\smug expertmode.moc	11	2017-11-19 19:42:56	-1	0	4	5	Medium	40	21.4	singlestranded	5 nM	SMUG1	4.6e-09	843.38	2026-01-13 20:16:26	1.63837	419.578
	SMUG1 WT	MST	Manual	No modification, ssDNA	singlestranded_5_SMUG1 (#26)	C:\Users\nanotemper\Documents\Saher Pal\smug expertmode.moc	12	2017-11-19 19:43:27	-1	0	4	5	Medium	40	21.4	singlestranded	5 nM	SMUG1	2.3e-09	841.835	2026-01-13 20:16:26	1.58703	419.092
	SMUG1 WT	MST	Manual	No modification, ssDNA	singlestranded_5_SMUG1 (#26)	C:\Users\nanotemper\Documents\Saher Pal\smug expertmode.moc	13	2017-11-19 19:43:57	-1	0	4	5	Medium	40	21.4	singlestranded	5 nM	SMUG1	1.15e-09	842.026	2026-01-13 20:16:26	1.48683	440.618
	SMUG1 WT	MST	Manual	No modification, ssDNA	singlestranded_5_SMUG1 (#26)	C:\Users\nanotemper\Documents\Saher Pal\smug expertmode.moc	14	2017-11-19 19:44:28	-1	0	4	5	Medium	40	21.4	singlestranded	5 nM	SMUG1	5.7e-10	841.964	2026-01-13 20:16:26	1.5937	434.952
	SMUG1 WT	MST	Manual	No modification, ssDNA	singlestranded_5_SMUG1 (#26)	C:\Users\nanotemper\Documents\Saher Pal\smug expertmode.moc	15	2017-11-19 19:44:59	-1	0	4	5	Medium	40	21.4	singlestranded	5 nM	SMUG1	2.9e-10	841.412	2026-01-13 20:16:26	1.62122	428.681
	SMUG1 WT	MST	Manual	No modification, ssDNA	singlestranded_5_SMUG1 (#26)	C:\Users\nanotemper\Documents\Saher Pal\smug expertmode.moc	16	2017-11-19 19:45:29	-1	0	4	5	Medium	40	21.4	singlestranded	5 nM	SMUG1	1.4e-10	841.692	2026-01-13 20:16:26	1.58154	429.71

## Sheet: MetaData
Origin of exported data	Origin of exported data
Project Title:
Comment:
Project File Path:	C:\Users\nanotemper\Desktop\SMUG1\SMUG1 WT MST.nta
Analysis-Set Name:	SMUG1 WT
Exported from:	Dose-Response (Flat)
Exported on:	2026-01-13 20:16:26
Analysis Settings	Analysis Settings
Type of Analysis:	MST
Evaluation strategy:	Manual
Cold Region Start:	-1
Cold Region End:	0
Hot Region Start:	4
Hot Region End:	5
