# Supplementary material for: Structural basis for uracil removal from DNA by human SMUG1
Source: Nat Commun. 2026 Jun 2;17:4809. doi: 10.1038/s41467-026-72937-0 (PMC13230825; doi:10.1038/s41467-026-72937-0)
Supplement: Supplementary file 4 — Source Data [file 41467_2026_72937_MOESM4_ESM.zip › Source Data SMUG1/Table 1, Supplementary Table 6, Supplementary Figure 14/SMUG1 WT MST/SMUG1 WT_5fU, dsDNA_DoseResponseRawDataGrouped.xlsx]

## Sheet: RawData
NanoTemper Technologies	NanoTemper Technologies
MO.Affinity Analysis v2.3	MO.Affinity Analysis v2.3
Origin of exported data	Origin of exported data
Project Title:
Comment:
Project File Path:	C:\Users\nanotemper\Desktop\SMUG1\SMUG1 WT MST.nta
Analysis-Set Name:	SMUG1 WT
Exported from:	Dose-Response (Grouped)
Exported on:	2026-01-13 20:14:20
Analysis Settings	Analysis Settings
Type of Analysis:	MST
Evaluation strategy:	Manual
Cold Region Start:	-1
Cold Region End:	0
Hot Region Start:	4
Hot Region End:	5
Sample Information	Sample Information
Merge-Set Name:	5fU, dsDNA
Date of Measurement:	2017-11-15 20:10:41.294 → 2017-11-19 20:12:22.376
Capillary Type:	Unspecified container/capillary type
Target:	oligo5
TargetConcentration:	5e-09
Ligand:	SMUG1
Measurement Settings	Measurement Settings
MST-Power:	Medium
Excitation-Power:	40
Excitation type:	Nano - RED
Thermostat Setpoint:	(disabled)
Fit Results (Kd)	Fit Results (Kd)
Fit Model:	Kd
Bound	929.153
Unbound	847.994
Kd	8.18584e-09
TargetConc	5e-09
Standard Deviation:	1.67681
Kd Confidence:	5.88805e-10
Dose Response Curve	Dose Response Curve	Dose Response Curve		Shifted Dose Response Curve of oligo5_5_SMUG1 (#24)	Shifted Dose Response Curve of oligo5_5_SMUG1 (#24)		Shifted Dose Response Curve of oligo5_5_SMUG1 (#14)	Shifted Dose Response Curve of oligo5_5_SMUG1 (#14)		Shifted Dose Response Curve of oligo5_5_SMUG1 (#07)	Shifted Dose Response Curve of oligo5_5_SMUG1 (#07)
Ligand Concentration [M]	Fnorm [‰]	Error Value		Ligand Concentration [M]	Fnorm [‰]		Ligand Concentration [M]	Fnorm [‰]		Ligand Concentration [M]	Fnorm [‰]
4.7e-06	931.594	1.12315		4.7e-06	931.13		4.7e-06	930.776		4.7e-06	932.874
2.35e-06	930.665	0.351655		2.35e-06	930.46		2.35e-06	930.464		2.35e-06	931.071
1.175e-06	929.567	0.945069		1.175e-06	928.678		1.175e-06	929.463		1.175e-06	930.56
5.875e-07	927.943	1.3853		5.875e-07	926.401		5.875e-07	928.344		5.875e-07	929.083
2.9375e-07	925.946	1.12174		2.9375e-07	924.917		2.9375e-07	925.78		2.9375e-07	927.142
1.46875e-07	923.006	1.14472		1.46875e-07	921.951		1.46875e-07	922.845		1.46875e-07	924.223
7.34e-08	918.127	1.22164		7.34e-08	916.809		7.34e-08	918.35		7.34e-08	919.222
3.67e-08	910.282	0.958636		3.67e-08	909.956		3.67e-08	909.53		3.67e-08	911.362
1.835e-08	901.031	0.395091		1.835e-08	900.619		1.835e-08	901.406		1.835e-08	901.068
9.1e-09	886.792	0.810323		9.1e-09	886.173		9.1e-09	887.709		9.1e-09	886.493
4.6e-09	871.887	1.06372		4.6e-09	871.691		4.6e-09	873.035		4.6e-09	870.934
2.3e-09	861.471	0.234901		2.3e-09	861.63		2.3e-09	861.201		2.3e-09	861.582
1.15e-09	855.379	1.16728		1.15e-09	856.707		1.15e-09	854.915		1.15e-09	854.515
5.7e-10	851.359	1.89323		5.7e-10	853.322		5.7e-10	851.21		5.7e-10	849.544
2.9e-10	848.956	1.54706		2.9e-10	850.441		2.9e-10	849.073		2.9e-10	847.354
1.4e-10	847.297	3.0718		1.4e-10	850.416		1.4e-10	847.199		1.4e-10	844.275

## Sheet: Fit-Values
Dose	FNorm
4.38455e-06
4.09027e-06
3.81574e-06
3.55963e-06
3.32072e-06
3.09784e-06
2.88992e-06
2.69596e-06
2.51501e-06
2.34621e-06
2.18874e-06
2.04183e-06
1.90479e-06
1.77695e-06
1.65768e-06
1.54642e-06
1.44263e-06
1.3458e-06
1.25548e-06
1.17121e-06
1.0926e-06
1.01927e-06
9.50858e-07
8.87039e-07
8.27503e-07
7.71963e-07
7.20151e-07
6.71816e-07
6.26725e-07
5.84661e-07
5.4542e-07
5.08812e-07
4.74662e-07
4.42804e-07
4.13084e-07
3.85359e-07
3.59494e-07
3.35366e-07
3.12857e-07
2.91859e-07
2.7227e-07
2.53996e-07
2.36948e-07
2.21045e-07
2.06209e-07
1.92368e-07
1.79457e-07
1.67412e-07
1.56176e-07
1.45694e-07
1.35915e-07
1.26793e-07
1.18283e-07
1.10344e-07
1.02938e-07
9.6029e-08
8.95838e-08
8.35711e-08
7.7962e-08
7.27294e-08
6.7848e-08
6.32942e-08
5.9046e-08
5.5083e-08
5.13859e-08
4.7937e-08
4.47196e-08
4.17181e-08
3.89181e-08
3.6306e-08
3.38692e-08
3.1596e-08
2.94754e-08
2.7497e-08
2.56515e-08
2.39298e-08
2.23237e-08
2.08254e-08
1.94277e-08
1.81237e-08
1.69073e-08
1.57725e-08
1.47139e-08
1.37263e-08
1.28051e-08
1.19456e-08
1.11439e-08
1.03959e-08
9.69815e-09
9.04724e-09
8.44001e-09
7.87353e-09
7.34508e-09
6.8521e-09
6.3922e-09
5.96317e-09
5.56294e-09
5.18956e-09
4.84125e-09
4.51632e-09
4.21319e-09
3.93041e-09
3.66661e-09
3.42052e-09
3.19094e-09
2.97677e-09
2.77698e-09
2.5906e-09
2.41672e-09
2.25452e-09
2.1032e-09
1.96204e-09
1.83035e-09
1.7075e-09
1.5929e-09
1.48599e-09
1.38625e-09
1.29321e-09
1.20641e-09
1.12544e-09
1.0499e-09
9.79435e-10
9.13698e-10
8.52373e-10
7.95163e-10
7.41794e-10
6.92006e-10
6.4556e-10
6.02232e-10
5.61812e-10
5.24104e-10
4.88927e-10
4.56112e-10
4.25499e-10
3.9694e-10
3.70298e-10
3.45445e-10
3.22259e-10
3.0063e-10
2.80453e-10
2.61629e-10
2.44069e-10
2.27688e-10
2.12406e-10
1.9815e-10
1.8485e-10
1.72444e-10
1.6087e-10
1.50073e-10
1.4e-10
