# Supplementary material for: Structural basis for uracil removal from DNA by human SMUG1
Source: Nat Commun. 2026 Jun 2;17:4809. doi: 10.1038/s41467-026-72937-0 (PMC13230825; doi:10.1038/s41467-026-72937-0)
Supplement: Supplementary file 4 — Source Data [file 41467_2026_72937_MOESM4_ESM.zip › Source Data SMUG1/Table 1, Supplementary Table 6, Supplementary Figure 14/SMUG1 WT MST/SMUG1 WT_THF-abasic site analog, dsDNA_DoseResponseRawDataFlat.xlsx]

## Sheet: RawData
Project-Name	AnalysisSet	AnalysisSetType	EvaluationStrategy	MergeSet	Run	OriginOfData	CapillaryIndex	DateOfMeasurement	ColdRegionStart	ColdRegionEnd	HotRegionStart	HotRegionEnd	MSTPower	ExcitationPower	MeasuredTemperature	Target	TargetConcentration	Ligand	LigandConcentration	Fnorm	ExportedOn	BleachingRate	InitialFluorescence(MST)
	SMUG1 WT	MST	Manual	THF-abasic site analog, dsDNA	oligo2_5_SMUG1 (#05)	C:\Users\nanotemper\Documents\Saher Pal\smug expertmode.moc	1	2017-11-16 17:10:14	-1	0	4	5	Medium	40	20.5	oligo2	5 nM	SMUG1	4.7e-06	917.653	2026-01-13 20:15:34	1.24029	394.208
	SMUG1 WT	MST	Manual	THF-abasic site analog, dsDNA	oligo2_5_SMUG1 (#05)	C:\Users\nanotemper\Documents\Saher Pal\smug expertmode.moc	2	2017-11-16 17:10:44	-1	0	4	5	Medium	40	20.5	oligo2	5 nM	SMUG1	2.35e-06	916.97	2026-01-13 20:15:34	1.60871	405.628
	SMUG1 WT	MST	Manual	THF-abasic site analog, dsDNA	oligo2_5_SMUG1 (#05)	C:\Users\nanotemper\Documents\Saher Pal\smug expertmode.moc	3	2017-11-16 17:11:15	-1	0	4	5	Medium	40	20.5	oligo2	5 nM	SMUG1	1.175e-06	914.488	2026-01-13 20:15:34	1.36709	391.898
	SMUG1 WT	MST	Manual	THF-abasic site analog, dsDNA	oligo2_5_SMUG1 (#05)	C:\Users\nanotemper\Documents\Saher Pal\smug expertmode.moc	4	2017-11-16 17:11:46	-1	0	4	5	Medium	40	20.5	oligo2	5 nM	SMUG1	5.875e-07	910.59	2026-01-13 20:15:34	1.50819	391.205
	SMUG1 WT	MST	Manual	THF-abasic site analog, dsDNA	oligo2_5_SMUG1 (#05)	C:\Users\nanotemper\Documents\Saher Pal\smug expertmode.moc	5	2017-11-16 17:12:16	-1	0	4	5	Medium	40	20.5	oligo2	5 nM	SMUG1	2.9375e-07	905.768	2026-01-13 20:15:34	1.37302	383.813
	SMUG1 WT	MST	Manual	THF-abasic site analog, dsDNA	oligo2_5_SMUG1 (#05)	C:\Users\nanotemper\Documents\Saher Pal\smug expertmode.moc	6	2017-11-16 17:12:47	-1	0	4	5	Medium	40	20.5	oligo2	5 nM	SMUG1	1.46875e-07	898.606	2026-01-13 20:15:34	1.51004	383.773
	SMUG1 WT	MST	Manual	THF-abasic site analog, dsDNA	oligo2_5_SMUG1 (#05)	C:\Users\nanotemper\Documents\Saher Pal\smug expertmode.moc	7	2017-11-16 17:13:18	-1	0	4	5	Medium	40	20.5	oligo2	5 nM	SMUG1	7.34e-08	887.999	2026-01-13 20:15:34	1.44251	373.177
	SMUG1 WT	MST	Manual	THF-abasic site analog, dsDNA	oligo2_5_SMUG1 (#05)	C:\Users\nanotemper\Documents\Saher Pal\smug expertmode.moc	8	2017-11-16 17:13:48	-1	0	4	5	Medium	40	20.5	oligo2	5 nM	SMUG1	3.67e-08	874.939	2026-01-13 20:15:34	1.65203	375.801
	SMUG1 WT	MST	Manual	THF-abasic site analog, dsDNA	oligo2_5_SMUG1 (#05)	C:\Users\nanotemper\Documents\Saher Pal\smug expertmode.moc	9	2017-11-16 17:14:19	-1	0	4	5	Medium	40	20.5	oligo2	5 nM	SMUG1	1.835e-08	861.847	2026-01-13 20:15:34	1.62514	367.032
	SMUG1 WT	MST	Manual	THF-abasic site analog, dsDNA	oligo2_5_SMUG1 (#05)	C:\Users\nanotemper\Documents\Saher Pal\smug expertmode.moc	10	2017-11-16 17:14:50	-1	0	4	5	Medium	40	20.5	oligo2	5 nM	SMUG1	9.1e-09	855.38	2026-01-13 20:15:34	1.71333	361.159
	SMUG1 WT	MST	Manual	THF-abasic site analog, dsDNA	oligo2_5_SMUG1 (#05)	C:\Users\nanotemper\Documents\Saher Pal\smug expertmode.moc	11	2017-11-16 17:15:20	-1	0	4	5	Medium	40	20.5	oligo2	5 nM	SMUG1	4.6e-09	851.525	2026-01-13 20:15:34	1.51262	362.775
	SMUG1 WT	MST	Manual	THF-abasic site analog, dsDNA	oligo2_5_SMUG1 (#05)	C:\Users\nanotemper\Documents\Saher Pal\smug expertmode.moc	12	2017-11-16 17:15:51	-1	0	4	5	Medium	40	20.5	oligo2	5 nM	SMUG1	2.3e-09	851.088	2026-01-13 20:15:34	1.53107	367.05
	SMUG1 WT	MST	Manual	THF-abasic site analog, dsDNA	oligo2_5_SMUG1 (#05)	C:\Users\nanotemper\Documents\Saher Pal\smug expertmode.moc	13	2017-11-16 17:16:22	-1	0	4	5	Medium	40	20.5	oligo2	5 nM	SMUG1	1.15e-09	850.129	2026-01-13 20:15:34	1.47139	361.23
	SMUG1 WT	MST	Manual	THF-abasic site analog, dsDNA	oligo2_5_SMUG1 (#05)	C:\Users\nanotemper\Documents\Saher Pal\smug expertmode.moc	14	2017-11-16 17:16:52	-1	0	4	5	Medium	40	20.5	oligo2	5 nM	SMUG1	5.7e-10	850.319	2026-01-13 20:15:34	1.55756	358.316
	SMUG1 WT	MST	Manual	THF-abasic site analog, dsDNA	oligo2_5_SMUG1 (#05)	C:\Users\nanotemper\Documents\Saher Pal\smug expertmode.moc	15	2017-11-16 17:17:23	-1	0	4	5	Medium	40	20.5	oligo2	5 nM	SMUG1	2.9e-10	850.578	2026-01-13 20:15:34	1.54635	359.557
	SMUG1 WT	MST	Manual	THF-abasic site analog, dsDNA	oligo2_5_SMUG1 (#05)	C:\Users\nanotemper\Documents\Saher Pal\smug expertmode.moc	16	2017-11-16 17:17:54	-1	0	4	5	Medium	40	20.5	oligo2	5 nM	SMUG1	1.4e-10	851.151	2026-01-13 20:15:34	1.63518	385.401
	SMUG1 WT	MST	Manual	THF-abasic site analog, dsDNA	oligo3_5_SMUG1 (#11)	C:\Users\nanotemper\Documents\Saher Pal\smug expertmode.moc	1	2017-11-15 18:15:10	-1	0	4	5	Medium	40	21.32	oligo3	5 nM	SMUG1	4.7e-06	916.662	2026-01-13 20:15:34	1.32336	407.347
	SMUG1 WT	MST	Manual	THF-abasic site analog, dsDNA	oligo3_5_SMUG1 (#11)	C:\Users\nanotemper\Documents\Saher Pal\smug expertmode.moc	2	2017-11-15 18:15:40	-1	0	4	5	Medium	40	21.32	oligo3	5 nM	SMUG1	2.35e-06	915.597	2026-01-13 20:15:34	1.50807	394.897
	SMUG1 WT	MST	Manual	THF-abasic site analog, dsDNA	oligo3_5_SMUG1 (#11)	C:\Users\nanotemper\Documents\Saher Pal\smug expertmode.moc	3	2017-11-15 18:16:11	-1	0	4	5	Medium	40	21.32	oligo3	5 nM	SMUG1	1.175e-06	912.884	2026-01-13 20:15:34	1.51318	387.628
	SMUG1 WT	MST	Manual	THF-abasic site analog, dsDNA	oligo3_5_SMUG1 (#11)	C:\Users\nanotemper\Documents\Saher Pal\smug expertmode.moc	4	2017-11-15 18:16:42	-1	0	4	5	Medium	40	21.32	oligo3	5 nM	SMUG1	5.875e-07	908.265	2026-01-13 20:15:34	1.44247	382.023
	SMUG1 WT	MST	Manual	THF-abasic site analog, dsDNA	oligo3_5_SMUG1 (#11)	C:\Users\nanotemper\Documents\Saher Pal\smug expertmode.moc	5	2017-11-15 18:17:13	-1	0	4	5	Medium	40	21.32	oligo3	5 nM	SMUG1	2.9375e-07	902.459	2026-01-13 20:15:34	1.44483	381.659
	SMUG1 WT	MST	Manual	THF-abasic site analog, dsDNA	oligo3_5_SMUG1 (#11)	C:\Users\nanotemper\Documents\Saher Pal\smug expertmode.moc	6	2017-11-15 18:17:43	-1	0	4	5	Medium	40	21.32	oligo3	5 nM	SMUG1	1.46875e-07	895.936	2026-01-13 20:15:34	1.76392	371.698
	SMUG1 WT	MST	Manual	THF-abasic site analog, dsDNA	oligo3_5_SMUG1 (#11)	C:\Users\nanotemper\Documents\Saher Pal\smug expertmode.moc	7	2017-11-15 18:18:14	-1	0	4	5	Medium	40	21.32	oligo3	5 nM	SMUG1	7.34e-08	885.052	2026-01-13 20:15:34	1.71693	371.916
	SMUG1 WT	MST	Manual	THF-abasic site analog, dsDNA	oligo3_5_SMUG1 (#11)	C:\Users\nanotemper\Documents\Saher Pal\smug expertmode.moc	8	2017-11-15 18:18:45	-1	0	4	5	Medium	40	21.32	oligo3	5 nM	SMUG1	3.67e-08	873.651	2026-01-13 20:15:34	1.45988	367.83
	SMUG1 WT	MST	Manual	THF-abasic site analog, dsDNA	oligo3_5_SMUG1 (#11)	C:\Users\nanotemper\Documents\Saher Pal\smug expertmode.moc	9	2017-11-15 18:19:15	-1	0	4	5	Medium	40	21.32	oligo3	5 nM	SMUG1	1.835e-08	860.936	2026-01-13 20:15:34	1.61358	361.239
	SMUG1 WT	MST	Manual	THF-abasic site analog, dsDNA	oligo3_5_SMUG1 (#11)	C:\Users\nanotemper\Documents\Saher Pal\smug expertmode.moc	10	2017-11-15 18:19:46	-1	0	4	5	Medium	40	21.32	oligo3	5 nM	SMUG1	9.1e-09	853.159	2026-01-13 20:15:34	1.5161	355.854
	SMUG1 WT	MST	Manual	THF-abasic site analog, dsDNA	oligo3_5_SMUG1 (#11)	C:\Users\nanotemper\Documents\Saher Pal\smug expertmode.moc	11	2017-11-15 18:20:17	-1	0	4	5	Medium	40	21.32	oligo3	5 nM	SMUG1	4.6e-09	849.864	2026-01-13 20:15:34	1.50666	357.854
	SMUG1 WT	MST	Manual	THF-abasic site analog, dsDNA	oligo3_5_SMUG1 (#11)	C:\Users\nanotemper\Documents\Saher Pal\smug expertmode.moc	12	2017-11-15 18:20:47	-1	0	4	5	Medium	40	21.32	oligo3	5 nM	SMUG1	2.3e-09	848.864	2026-01-13 20:15:34	1.78272	353.772
	SMUG1 WT	MST	Manual	THF-abasic site analog, dsDNA	oligo3_5_SMUG1 (#11)	C:\Users\nanotemper\Documents\Saher Pal\smug expertmode.moc	13	2017-11-15 18:21:18	-1	0	4	5	Medium	40	21.32	oligo3	5 nM	SMUG1	1.15e-09	849.37	2026-01-13 20:15:34	1.67722	363.558
	SMUG1 WT	MST	Manual	THF-abasic site analog, dsDNA	oligo3_5_SMUG1 (#11)	C:\Users\nanotemper\Documents\Saher Pal\smug expertmode.moc	14	2017-11-15 18:21:49	-1	0	4	5	Medium	40	21.32	oligo3	5 nM	SMUG1	5.7e-10	849.222	2026-01-13 20:15:34	1.7189	360.807
	SMUG1 WT	MST	Manual	THF-abasic site analog, dsDNA	oligo3_5_SMUG1 (#11)	C:\Users\nanotemper\Documents\Saher Pal\smug expertmode.moc	15	2017-11-15 18:22:19	-1	0	4	5	Medium	40	21.32	oligo3	5 nM	SMUG1	2.9e-10	848.033	2026-01-13 20:15:34	1.4762	357.101
	SMUG1 WT	MST	Manual	THF-abasic site analog, dsDNA	oligo3_5_SMUG1 (#11)	C:\Users\nanotemper\Documents\Saher Pal\smug expertmode.moc	16	2017-11-15 18:22:50	-1	0	4	5	Medium	40	21.32	oligo3	5 nM	SMUG1	1.4e-10	848.736	2026-01-13 20:15:34	1.705	352.767
	SMUG1 WT	MST	Manual	THF-abasic site analog, dsDNA	oligo3_5_SMUG1 (#22)	C:\Users\nanotemper\Documents\Saher Pal\smug expertmode.moc	1	2017-11-19 18:29:57	-1	0	4	5	Medium	40	20.99	oligo3	5 nM	SMUG1	4.7e-06	916.637	2026-01-13 20:15:34	1.27546	361.857
	SMUG1 WT	MST	Manual	THF-abasic site analog, dsDNA	oligo3_5_SMUG1 (#22)	C:\Users\nanotemper\Documents\Saher Pal\smug expertmode.moc	2	2017-11-19 18:30:27	-1	0	4	5	Medium	40	20.99	oligo3	5 nM	SMUG1	2.35e-06	914.953	2026-01-13 20:15:34	1.29966	353.061
	SMUG1 WT	MST	Manual	THF-abasic site analog, dsDNA	oligo3_5_SMUG1 (#22)	C:\Users\nanotemper\Documents\Saher Pal\smug expertmode.moc	3	2017-11-19 18:30:58	-1	0	4	5	Medium	40	20.99	oligo3	5 nM	SMUG1	1.175e-06	910.768	2026-01-13 20:15:34	1.27293	328.901
	SMUG1 WT	MST	Manual	THF-abasic site analog, dsDNA	oligo3_5_SMUG1 (#22)	C:\Users\nanotemper\Documents\Saher Pal\smug expertmode.moc	4	2017-11-19 18:31:28	-1	0	4	5	Medium	40	20.99	oligo3	5 nM	SMUG1	5.875e-07	907.092	2026-01-13 20:15:34	1.51572	344.19
	SMUG1 WT	MST	Manual	THF-abasic site analog, dsDNA	oligo3_5_SMUG1 (#22)	C:\Users\nanotemper\Documents\Saher Pal\smug expertmode.moc	5	2017-11-19 18:31:59	-1	0	4	5	Medium	40	20.99	oligo3	5 nM	SMUG1	2.9375e-07	900.497	2026-01-13 20:15:34	1.38463	335.152
	SMUG1 WT	MST	Manual	THF-abasic site analog, dsDNA	oligo3_5_SMUG1 (#22)	C:\Users\nanotemper\Documents\Saher Pal\smug expertmode.moc	6	2017-11-19 18:32:30	-1	0	4	5	Medium	40	20.99	oligo3	5 nM	SMUG1	1.46875e-07	893.91	2026-01-13 20:15:34	1.40735	351.556
	SMUG1 WT	MST	Manual	THF-abasic site analog, dsDNA	oligo3_5_SMUG1 (#22)	C:\Users\nanotemper\Documents\Saher Pal\smug expertmode.moc	7	2017-11-19 18:33:00	-1	0	4	5	Medium	40	20.99	oligo3	5 nM	SMUG1	7.34e-08	882.7	2026-01-13 20:15:34	1.30103	330.592
	SMUG1 WT	MST	Manual	THF-abasic site analog, dsDNA	oligo3_5_SMUG1 (#22)	C:\Users\nanotemper\Documents\Saher Pal\smug expertmode.moc	8	2017-11-19 18:33:31	-1	0	4	5	Medium	40	20.99	oligo3	5 nM	SMUG1	3.67e-08	871.583	2026-01-13 20:15:34	1.65308	326.521
	SMUG1 WT	MST	Manual	THF-abasic site analog, dsDNA	oligo3_5_SMUG1 (#22)	C:\Users\nanotemper\Documents\Saher Pal\smug expertmode.moc	9	2017-11-19 18:34:02	-1	0	4	5	Medium	40	20.99	oligo3	5 nM	SMUG1	1.835e-08	861.271	2026-01-13 20:15:34	1.43171	330.079
	SMUG1 WT	MST	Manual	THF-abasic site analog, dsDNA	oligo3_5_SMUG1 (#22)	C:\Users\nanotemper\Documents\Saher Pal\smug expertmode.moc	10	2017-11-19 18:34:32	-1	0	4	5	Medium	40	20.99	oligo3	5 nM	SMUG1	9.1e-09	853.744	2026-01-13 20:15:34	1.78742	327.395
	SMUG1 WT	MST	Manual	THF-abasic site analog, dsDNA	oligo3_5_SMUG1 (#22)	C:\Users\nanotemper\Documents\Saher Pal\smug expertmode.moc	11	2017-11-19 18:35:03	-1	0	4	5	Medium	40	20.99	oligo3	5 nM	SMUG1	4.6e-09	851.492	2026-01-13 20:15:34	1.6631	330.457
	SMUG1 WT	MST	Manual	THF-abasic site analog, dsDNA	oligo3_5_SMUG1 (#22)	C:\Users\nanotemper\Documents\Saher Pal\smug expertmode.moc	12	2017-11-19 18:35:34	-1	0	4	5	Medium	40	20.99	oligo3	5 nM	SMUG1	2.3e-09	848.707	2026-01-13 20:15:34	1.47402	324.979
	SMUG1 WT	MST	Manual	THF-abasic site analog, dsDNA	oligo3_5_SMUG1 (#22)	C:\Users\nanotemper\Documents\Saher Pal\smug expertmode.moc	13	2017-11-19 18:36:04	-1	0	4	5	Medium	40	20.99	oligo3	5 nM	SMUG1	1.15e-09	850.492	2026-01-13 20:15:34	1.6884	321.524
	SMUG1 WT	MST	Manual	THF-abasic site analog, dsDNA	oligo3_5_SMUG1 (#22)	C:\Users\nanotemper\Documents\Saher Pal\smug expertmode.moc	14	2017-11-19 18:36:35	-1	0	4	5	Medium	40	20.99	oligo3	5 nM	SMUG1	5.7e-10	850.271	2026-01-13 20:15:34	1.61362	319.639
	SMUG1 WT	MST	Manual	THF-abasic site analog, dsDNA	oligo3_5_SMUG1 (#22)	C:\Users\nanotemper\Documents\Saher Pal\smug expertmode.moc	15	2017-11-19 18:37:06	-1	0	4	5	Medium	40	20.99	oligo3	5 nM	SMUG1	2.9e-10	849.593	2026-01-13 20:15:34	1.62221	328.824
	SMUG1 WT	MST	Manual	THF-abasic site analog, dsDNA	oligo3_5_SMUG1 (#22)	C:\Users\nanotemper\Documents\Saher Pal\smug expertmode.moc	16	2017-11-19 18:37:36	-1	0	4	5	Medium	40	20.99	oligo3	5 nM	SMUG1	1.4e-10	849.801	2026-01-13 20:15:34	1.56233	329.427

## Sheet: MetaData
Origin of exported data	Origin of exported data
Project Title:
Comment:
Project File Path:	C:\Users\nanotemper\Desktop\SMUG1\SMUG1 WT MST.nta
Analysis-Set Name:	SMUG1 WT
Exported from:	Dose-Response (Flat)
Exported on:	2026-01-13 20:15:34
Analysis Settings	Analysis Settings
Type of Analysis:	MST
Evaluation strategy:	Manual
Cold Region Start:	-1
Cold Region End:	0
Hot Region Start:	4
Hot Region End:	5
