# Supplementary material for: Structural basis for uracil removal from DNA by human SMUG1
Source: Nat Commun. 2026 Jun 2;17:4809. doi: 10.1038/s41467-026-72937-0 (PMC13230825; doi:10.1038/s41467-026-72937-0)
Supplement: Supplementary file 4 — Source Data [file 41467_2026_72937_MOESM4_ESM.zip › Source Data SMUG1/Table 1, Supplementary Table 6, Supplementary Figure 14/SMUG1 N85A MST/SMUG1_N85A_No modification, ssDNA_DoseResponseRawDataFlat.xlsx]

## Sheet: RawData
Project-Name	AnalysisSet	AnalysisSetType	EvaluationStrategy	MergeSet	Run	OriginOfData	CapillaryIndex	DateOfMeasurement	ColdRegionStart	ColdRegionEnd	HotRegionStart	HotRegionEnd	MSTPower	ExcitationPower	MeasuredTemperature	Target	TargetConcentration	Ligand	LigandConcentration	Fnorm	ExportedOn	BleachingRate	InitialFluorescence(MST)
	SMUG1 N85A	MST	Manual	No modification, ssDNA	single stranded_5_SMUG1 inactive (#34)	C:\Users\nanotemper\Documents\Saher Pal\smug expertmode.moc	1	2017-11-15 18:14:52	-1	0	4	5	Medium	40	20.99	single stranded	5 nM	SMUG1 inactive	4.625e-06	875.485	2026-01-13 20:36:36	1.41515	394.489
	SMUG1 N85A	MST	Manual	No modification, ssDNA	single stranded_5_SMUG1 inactive (#34)	C:\Users\nanotemper\Documents\Saher Pal\smug expertmode.moc	2	2017-11-15 18:15:22	-1	0	4	5	Medium	40	20.99	single stranded	5 nM	SMUG1 inactive	2.3125e-06	869.491	2026-01-13 20:36:36	1.63834	383.748
	SMUG1 N85A	MST	Manual	No modification, ssDNA	single stranded_5_SMUG1 inactive (#34)	C:\Users\nanotemper\Documents\Saher Pal\smug expertmode.moc	3	2017-11-15 18:15:53	-1	0	4	5	Medium	40	20.99	single stranded	5 nM	SMUG1 inactive	1.15625e-06	863.65	2026-01-13 20:36:36	1.55274	382.935
	SMUG1 N85A	MST	Manual	No modification, ssDNA	single stranded_5_SMUG1 inactive (#34)	C:\Users\nanotemper\Documents\Saher Pal\smug expertmode.moc	4	2017-11-15 18:16:23	-1	0	4	5	Medium	40	20.99	single stranded	5 nM	SMUG1 inactive	5.78125e-07	855.88	2026-01-13 20:36:36	1.57726	373.04
	SMUG1 N85A	MST	Manual	No modification, ssDNA	single stranded_5_SMUG1 inactive (#34)	C:\Users\nanotemper\Documents\Saher Pal\smug expertmode.moc	5	2017-11-15 18:16:54	-1	0	4	5	Medium	40	20.99	single stranded	5 nM	SMUG1 inactive	2.89062e-07	851.124	2026-01-13 20:36:36	1.69518	371.663
	SMUG1 N85A	MST	Manual	No modification, ssDNA	single stranded_5_SMUG1 inactive (#34)	C:\Users\nanotemper\Documents\Saher Pal\smug expertmode.moc	6	2017-11-15 18:17:25	-1	0	4	5	Medium	40	20.99	single stranded	5 nM	SMUG1 inactive	1.44531e-07	847.404	2026-01-13 20:36:36	1.69117	370.527
	SMUG1 N85A	MST	Manual	No modification, ssDNA	single stranded_5_SMUG1 inactive (#34)	C:\Users\nanotemper\Documents\Saher Pal\smug expertmode.moc	7	2017-11-15 18:17:55	-1	0	4	5	Medium	40	20.99	single stranded	5 nM	SMUG1 inactive	7.22656e-08	845.761	2026-01-13 20:36:36	1.55598	363.135
	SMUG1 N85A	MST	Manual	No modification, ssDNA	single stranded_5_SMUG1 inactive (#34)	C:\Users\nanotemper\Documents\Saher Pal\smug expertmode.moc	8	2017-11-15 18:18:26	-1	0	4	5	Medium	40	20.99	single stranded	5 nM	SMUG1 inactive	3.61328e-08	844.624	2026-01-13 20:36:36	1.56037	366.981
	SMUG1 N85A	MST	Manual	No modification, ssDNA	single stranded_5_SMUG1 inactive (#34)	C:\Users\nanotemper\Documents\Saher Pal\smug expertmode.moc	9	2017-11-15 18:18:57	-1	0	4	5	Medium	40	20.99	single stranded	5 nM	SMUG1 inactive	1.80664e-08	844.136	2026-01-13 20:36:36	1.67683	368.365
	SMUG1 N85A	MST	Manual	No modification, ssDNA	single stranded_5_SMUG1 inactive (#34)	C:\Users\nanotemper\Documents\Saher Pal\smug expertmode.moc	10	2017-11-15 18:19:27	-1	0	4	5	Medium	40	20.99	single stranded	5 nM	SMUG1 inactive	9.033e-09	843.672	2026-01-13 20:36:36	1.75597	365.029
	SMUG1 N85A	MST	Manual	No modification, ssDNA	single stranded_5_SMUG1 inactive (#34)	C:\Users\nanotemper\Documents\Saher Pal\smug expertmode.moc	11	2017-11-15 18:19:58	-1	0	4	5	Medium	40	20.99	single stranded	5 nM	SMUG1 inactive	4.516e-09	844.257	2026-01-13 20:36:36	1.63595	369.643
	SMUG1 N85A	MST	Manual	No modification, ssDNA	single stranded_5_SMUG1 inactive (#34)	C:\Users\nanotemper\Documents\Saher Pal\smug expertmode.moc	12	2017-11-15 18:20:29	-1	0	4	5	Medium	40	20.99	single stranded	5 nM	SMUG1 inactive	2.2583e-09	843.18	2026-01-13 20:36:36	1.42492	352.862
	SMUG1 N85A	MST	Manual	No modification, ssDNA	single stranded_5_SMUG1 inactive (#34)	C:\Users\nanotemper\Documents\Saher Pal\smug expertmode.moc	13	2017-11-15 18:20:59	-1	0	4	5	Medium	40	20.99	single stranded	5 nM	SMUG1 inactive	1.1291e-09	843.835	2026-01-13 20:36:36	1.64901	366.286
	SMUG1 N85A	MST	Manual	No modification, ssDNA	single stranded_5_SMUG1 inactive (#34)	C:\Users\nanotemper\Documents\Saher Pal\smug expertmode.moc	14	2017-11-15 18:21:30	-1	0	4	5	Medium	40	20.99	single stranded	5 nM	SMUG1 inactive	5.64e-10	843.505	2026-01-13 20:36:36	1.4737	367.841
	SMUG1 N85A	MST	Manual	No modification, ssDNA	single stranded_5_SMUG1 inactive (#34)	C:\Users\nanotemper\Documents\Saher Pal\smug expertmode.moc	15	2017-11-15 18:22:01	-1	0	4	5	Medium	40	20.99	single stranded	5 nM	SMUG1 inactive	2.82e-10	843.12	2026-01-13 20:36:36	1.4528	377.104
	SMUG1 N85A	MST	Manual	No modification, ssDNA	single stranded_5_SMUG1 inactive (#34)	C:\Users\nanotemper\Documents\Saher Pal\smug expertmode.moc	16	2017-11-15 18:22:31	-1	0	4	5	Medium	40	20.99	single stranded	5 nM	SMUG1 inactive	1.41e-10	842.801	2026-01-13 20:36:36	1.19869	365.511
	SMUG1 N85A	MST	Manual	No modification, ssDNA	single stranded_5_SMUG1 inactive (#42)	C:\Users\nanotemper\Documents\Saher Pal\smug expertmode.moc	1	2017-11-15 20:49:50	-1	0	4	5	Medium	40	21.48	single stranded	5 nM	SMUG1 inactive	4.625e-06	873.084	2026-01-13 20:36:36	1.60683	449.545
	SMUG1 N85A	MST	Manual	No modification, ssDNA	single stranded_5_SMUG1 inactive (#42)	C:\Users\nanotemper\Documents\Saher Pal\smug expertmode.moc	2	2017-11-15 20:50:20	-1	0	4	5	Medium	40	21.48	single stranded	5 nM	SMUG1 inactive	2.3125e-06	867.808	2026-01-13 20:36:36	1.54779	397.284
	SMUG1 N85A	MST	Manual	No modification, ssDNA	single stranded_5_SMUG1 inactive (#42)	C:\Users\nanotemper\Documents\Saher Pal\smug expertmode.moc	3	2017-11-15 20:50:51	-1	0	4	5	Medium	40	21.48	single stranded	5 nM	SMUG1 inactive	1.15625e-06	862.212	2026-01-13 20:36:36	1.52394	392.827
	SMUG1 N85A	MST	Manual	No modification, ssDNA	single stranded_5_SMUG1 inactive (#42)	C:\Users\nanotemper\Documents\Saher Pal\smug expertmode.moc	4	2017-11-15 20:51:21	-1	0	4	5	Medium	40	21.48	single stranded	5 nM	SMUG1 inactive	5.78125e-07	855.138	2026-01-13 20:36:36	1.53069	387.227
	SMUG1 N85A	MST	Manual	No modification, ssDNA	single stranded_5_SMUG1 inactive (#42)	C:\Users\nanotemper\Documents\Saher Pal\smug expertmode.moc	5	2017-11-15 20:51:52	-1	0	4	5	Medium	40	21.48	single stranded	5 nM	SMUG1 inactive	2.89062e-07	849.393	2026-01-13 20:36:36	1.56946	392.306
	SMUG1 N85A	MST	Manual	No modification, ssDNA	single stranded_5_SMUG1 inactive (#42)	C:\Users\nanotemper\Documents\Saher Pal\smug expertmode.moc	6	2017-11-15 20:52:23	-1	0	4	5	Medium	40	21.48	single stranded	5 nM	SMUG1 inactive	1.44531e-07	845.836	2026-01-13 20:36:36	1.56998	375.626
	SMUG1 N85A	MST	Manual	No modification, ssDNA	single stranded_5_SMUG1 inactive (#42)	C:\Users\nanotemper\Documents\Saher Pal\smug expertmode.moc	7	2017-11-15 20:52:53	-1	0	4	5	Medium	40	21.48	single stranded	5 nM	SMUG1 inactive	7.22656e-08	843.32	2026-01-13 20:36:36	1.555	408.739
	SMUG1 N85A	MST	Manual	No modification, ssDNA	single stranded_5_SMUG1 inactive (#42)	C:\Users\nanotemper\Documents\Saher Pal\smug expertmode.moc	8	2017-11-15 20:53:24	-1	0	4	5	Medium	40	21.48	single stranded	5 nM	SMUG1 inactive	3.61328e-08	842.924	2026-01-13 20:36:36	1.6987	378.79
	SMUG1 N85A	MST	Manual	No modification, ssDNA	single stranded_5_SMUG1 inactive (#42)	C:\Users\nanotemper\Documents\Saher Pal\smug expertmode.moc	9	2017-11-15 20:53:55	-1	0	4	5	Medium	40	21.48	single stranded	5 nM	SMUG1 inactive	1.80664e-08	841.826	2026-01-13 20:36:36	1.61719	406.664
	SMUG1 N85A	MST	Manual	No modification, ssDNA	single stranded_5_SMUG1 inactive (#42)	C:\Users\nanotemper\Documents\Saher Pal\smug expertmode.moc	10	2017-11-15 20:54:25	-1	0	4	5	Medium	40	21.48	single stranded	5 nM	SMUG1 inactive	9.033e-09	841.384	2026-01-13 20:36:36	1.4867	389.605
	SMUG1 N85A	MST	Manual	No modification, ssDNA	single stranded_5_SMUG1 inactive (#42)	C:\Users\nanotemper\Documents\Saher Pal\smug expertmode.moc	11	2017-11-15 20:54:56	-1	0	4	5	Medium	40	21.48	single stranded	5 nM	SMUG1 inactive	4.516e-09	842.416	2026-01-13 20:36:36	1.62851	400.09
	SMUG1 N85A	MST	Manual	No modification, ssDNA	single stranded_5_SMUG1 inactive (#42)	C:\Users\nanotemper\Documents\Saher Pal\smug expertmode.moc	12	2017-11-15 20:55:27	-1	0	4	5	Medium	40	21.48	single stranded	5 nM	SMUG1 inactive	2.2583e-09	842.069	2026-01-13 20:36:36	1.41365	351.649
	SMUG1 N85A	MST	Manual	No modification, ssDNA	single stranded_5_SMUG1 inactive (#42)	C:\Users\nanotemper\Documents\Saher Pal\smug expertmode.moc	13	2017-11-15 20:55:58	-1	0	4	5	Medium	40	21.48	single stranded	5 nM	SMUG1 inactive	1.1291e-09	841.996	2026-01-13 20:36:36	1.72253	371.102
	SMUG1 N85A	MST	Manual	No modification, ssDNA	single stranded_5_SMUG1 inactive (#42)	C:\Users\nanotemper\Documents\Saher Pal\smug expertmode.moc	14	2017-11-15 20:56:28	-1	0	4	5	Medium	40	21.48	single stranded	5 nM	SMUG1 inactive	5.64e-10	842.587	2026-01-13 20:36:36	1.58652	376.543
	SMUG1 N85A	MST	Manual	No modification, ssDNA	single stranded_5_SMUG1 inactive (#42)	C:\Users\nanotemper\Documents\Saher Pal\smug expertmode.moc	15	2017-11-15 20:56:59	-1	0	4	5	Medium	40	21.48	single stranded	5 nM	SMUG1 inactive	2.82e-10	841.53	2026-01-13 20:36:36	1.6104	390.816
	SMUG1 N85A	MST	Manual	No modification, ssDNA	single stranded_5_SMUG1 inactive (#42)	C:\Users\nanotemper\Documents\Saher Pal\smug expertmode.moc	16	2017-11-15 20:57:30	-1	0	4	5	Medium	40	21.48	single stranded	5 nM	SMUG1 inactive	1.41e-10	841.707	2026-01-13 20:36:36	1.37925	388.987
	SMUG1 N85A	MST	Manual	No modification, ssDNA	single stranded_5_SMUG1 inactive (#53)	C:\Users\nanotemper\Documents\Saher Pal\smug expertmode.moc	1	2017-11-29 19:30:44	-1	0	4	5	Medium	40	21.73	single stranded	5 nM	SMUG1 inactive	4.625e-06	874.799	2026-01-13 20:36:36	1.61724	402.333
	SMUG1 N85A	MST	Manual	No modification, ssDNA	single stranded_5_SMUG1 inactive (#53)	C:\Users\nanotemper\Documents\Saher Pal\smug expertmode.moc	2	2017-11-29 19:31:14	-1	0	4	5	Medium	40	21.73	single stranded	5 nM	SMUG1 inactive	2.3125e-06	869.802	2026-01-13 20:36:36	1.33737	378.653
	SMUG1 N85A	MST	Manual	No modification, ssDNA	single stranded_5_SMUG1 inactive (#53)	C:\Users\nanotemper\Documents\Saher Pal\smug expertmode.moc	3	2017-11-29 19:31:45	-1	0	4	5	Medium	40	21.73	single stranded	5 nM	SMUG1 inactive	1.15625e-06	864.353	2026-01-13 20:36:36	1.57956	400.671
	SMUG1 N85A	MST	Manual	No modification, ssDNA	single stranded_5_SMUG1 inactive (#53)	C:\Users\nanotemper\Documents\Saher Pal\smug expertmode.moc	4	2017-11-29 19:32:15	-1	0	4	5	Medium	40	21.73	single stranded	5 nM	SMUG1 inactive	5.78125e-07	858.607	2026-01-13 20:36:36	1.59975	382.311
	SMUG1 N85A	MST	Manual	No modification, ssDNA	single stranded_5_SMUG1 inactive (#53)	C:\Users\nanotemper\Documents\Saher Pal\smug expertmode.moc	5	2017-11-29 19:32:46	-1	0	4	5	Medium	40	21.73	single stranded	5 nM	SMUG1 inactive	2.89062e-07	850.801	2026-01-13 20:36:36	1.55934	386.222
	SMUG1 N85A	MST	Manual	No modification, ssDNA	single stranded_5_SMUG1 inactive (#53)	C:\Users\nanotemper\Documents\Saher Pal\smug expertmode.moc	6	2017-11-29 19:33:17	-1	0	4	5	Medium	40	21.73	single stranded	5 nM	SMUG1 inactive	1.44531e-07	846.343	2026-01-13 20:36:36	1.44871	374.786
	SMUG1 N85A	MST	Manual	No modification, ssDNA	single stranded_5_SMUG1 inactive (#53)	C:\Users\nanotemper\Documents\Saher Pal\smug expertmode.moc	7	2017-11-29 19:33:47	-1	0	4	5	Medium	40	21.73	single stranded	5 nM	SMUG1 inactive	7.22656e-08	844.035	2026-01-13 20:36:36	1.62269	369.007
	SMUG1 N85A	MST	Manual	No modification, ssDNA	single stranded_5_SMUG1 inactive (#53)	C:\Users\nanotemper\Documents\Saher Pal\smug expertmode.moc	8	2017-11-29 19:34:18	-1	0	4	5	Medium	40	21.73	single stranded	5 nM	SMUG1 inactive	3.61328e-08	842.632	2026-01-13 20:36:36	1.41117	365.604
	SMUG1 N85A	MST	Manual	No modification, ssDNA	single stranded_5_SMUG1 inactive (#53)	C:\Users\nanotemper\Documents\Saher Pal\smug expertmode.moc	9	2017-11-29 19:34:49	-1	0	4	5	Medium	40	21.73	single stranded	5 nM	SMUG1 inactive	1.80664e-08	842.281	2026-01-13 20:36:36	1.49916	379.455
	SMUG1 N85A	MST	Manual	No modification, ssDNA	single stranded_5_SMUG1 inactive (#53)	C:\Users\nanotemper\Documents\Saher Pal\smug expertmode.moc	10	2017-11-29 19:35:19	-1	0	4	5	Medium	40	21.73	single stranded	5 nM	SMUG1 inactive	9.033e-09	842.787	2026-01-13 20:36:36	1.59832	374.283
	SMUG1 N85A	MST	Manual	No modification, ssDNA	single stranded_5_SMUG1 inactive (#53)	C:\Users\nanotemper\Documents\Saher Pal\smug expertmode.moc	11	2017-11-29 19:35:50	-1	0	4	5	Medium	40	21.73	single stranded	5 nM	SMUG1 inactive	4.516e-09	843.307	2026-01-13 20:36:36	1.37105	356.415
	SMUG1 N85A	MST	Manual	No modification, ssDNA	single stranded_5_SMUG1 inactive (#53)	C:\Users\nanotemper\Documents\Saher Pal\smug expertmode.moc	12	2017-11-29 19:36:21	-1	0	4	5	Medium	40	21.73	single stranded	5 nM	SMUG1 inactive	2.2583e-09	842.263	2026-01-13 20:36:36	1.41007	358.067
	SMUG1 N85A	MST	Manual	No modification, ssDNA	single stranded_5_SMUG1 inactive (#53)	C:\Users\nanotemper\Documents\Saher Pal\smug expertmode.moc	13	2017-11-29 19:36:51	-1	0	4	5	Medium	40	21.73	single stranded	5 nM	SMUG1 inactive	1.1291e-09	842.223	2026-01-13 20:36:36	1.41725	362.216
	SMUG1 N85A	MST	Manual	No modification, ssDNA	single stranded_5_SMUG1 inactive (#53)	C:\Users\nanotemper\Documents\Saher Pal\smug expertmode.moc	14	2017-11-29 19:37:22	-1	0	4	5	Medium	40	21.73	single stranded	5 nM	SMUG1 inactive	5.64e-10	842.723	2026-01-13 20:36:36	1.57113	316.789
	SMUG1 N85A	MST	Manual	No modification, ssDNA	single stranded_5_SMUG1 inactive (#53)	C:\Users\nanotemper\Documents\Saher Pal\smug expertmode.moc	15	2017-11-29 19:37:53	-1	0	4	5	Medium	40	21.73	single stranded	5 nM	SMUG1 inactive	2.82e-10	842.36	2026-01-13 20:36:36	1.53779	384.905
	SMUG1 N85A	MST	Manual	No modification, ssDNA	single stranded_5_SMUG1 inactive (#53)	C:\Users\nanotemper\Documents\Saher Pal\smug expertmode.moc	16	2017-11-29 19:38:24	-1	0	4	5	Medium	40	21.73	single stranded	5 nM	SMUG1 inactive	1.41e-10	844.187	2026-01-13 20:36:36	1.53908	397.593

## Sheet: MetaData
Origin of exported data	Origin of exported data
Project Title:
Comment:
Project File Path:	C:\Users\nanotemper\Desktop\SMUG1\SMUG1 Inactive Jan 2026.nta
Analysis-Set Name:	SMUG1 N85A
Exported from:	Dose-Response (Flat)
Exported on:	2026-01-13 20:36:36
Analysis Settings	Analysis Settings
Type of Analysis:	MST
Evaluation strategy:	Manual
Cold Region Start:	-1
Cold Region End:	0
Hot Region Start:	4
Hot Region End:	5
