# Supplementary material for: Structural basis for uracil removal from DNA by human SMUG1
Source: Nat Commun. 2026 Jun 2;17:4809. doi: 10.1038/s41467-026-72937-0 (PMC13230825; doi:10.1038/s41467-026-72937-0)
Supplement: Supplementary file 4 — Source Data [file 41467_2026_72937_MOESM4_ESM.zip › Source Data SMUG1/Table 1, Supplementary Table 6, Supplementary Figure 14/SMUG1 N85A MST/SMUG1_N85A_dU, ssDNA_DoseResponseRawDataGrouped.xlsx]

## Sheet: RawData
NanoTemper Technologies	NanoTemper Technologies
MO.Affinity Analysis v2.3	MO.Affinity Analysis v2.3
Origin of exported data	Origin of exported data
Project Title:
Comment:
Project File Path:	C:\Users\nanotemper\Desktop\SMUG1\SMUG1 Inactive Jan 2026.nta
Analysis-Set Name:	SMUG1 N85A
Exported from:	Dose-Response (Grouped)
Exported on:	2026-01-13 20:37:12
Analysis Settings	Analysis Settings
Type of Analysis:	MST
Evaluation strategy:	Manual
Cold Region Start:	-1
Cold Region End:	0
Hot Region Start:	4
Hot Region End:	5
Sample Information	Sample Information
Merge-Set Name:	dU, ssDNA
Date of Measurement:	2017-11-29 18:26:00.888 → 2017-11-29 20:01:54.72
Capillary Type:	Unspecified container/capillary type
Target:	BCy5
TargetConcentration:	5e-09
Ligand:	SMUG1 inactive
Measurement Settings	Measurement Settings
MST-Power:	Medium
Excitation-Power:	40
Excitation type:	Nano - RED
Thermostat Setpoint:	(disabled)
Fit Results (Kd)	Fit Results (Kd)
Fit Model:	Kd
Bound	876.135
Unbound	851.543
Kd	5.95107e-07
TargetConc	5e-09
Standard Deviation:	0.330644
Kd Confidence:	3.28536e-08
Dose Response Curve	Dose Response Curve	Dose Response Curve		Shifted Dose Response Curve of BCy5_5_SMUG1 inactive (#51)	Shifted Dose Response Curve of BCy5_5_SMUG1 inactive (#51)		Shifted Dose Response Curve of BCy5_5_SMUG1 inactive (#48)	Shifted Dose Response Curve of BCy5_5_SMUG1 inactive (#48)		Shifted Dose Response Curve of BCy5_5_SMUG1 inactive (#46)	Shifted Dose Response Curve of BCy5_5_SMUG1 inactive (#46)
Ligand Concentration [M]	Fnorm [‰]	Error Value		Ligand Concentration [M]	Fnorm [‰]		Ligand Concentration [M]	Fnorm [‰]		Ligand Concentration [M]	Fnorm [‰]
4.625e-06	872.715	0.430095		4.625e-06	872.255		4.625e-06	872.784		4.625e-06	873.107
2.3125e-06	871.672	0.560931		2.3125e-06	872.112		2.3125e-06	871.04		2.3125e-06	871.863
1.15625e-06	868.186	0.514964		1.15625e-06	868.394		1.15625e-06	867.599		1.15625e-06	868.564
5.78125e-07	863.492	0.523963		5.78125e-07	863.397		5.78125e-07	863.022		5.78125e-07	864.057
2.89062e-07	859.245	0.119774		2.89062e-07	859.132		2.89062e-07	859.371		2.89062e-07	859.232
1.44531e-07	856.428	0.0620299		1.44531e-07	856.485		1.44531e-07	856.362		1.44531e-07	856.435
7.22656e-08	854.069	0.364597		7.22656e-08	853.749		7.22656e-08	854.466		7.22656e-08	853.993
3.61328e-08	852.447	0.171888		3.61328e-08	852.527		3.61328e-08	852.565		3.61328e-08	852.25
1.80664e-08	852.099	0.603826		1.80664e-08	852.399		1.80664e-08	852.495		1.80664e-08	851.404
9.033e-09	851.938	0.142518		9.033e-09	851.778		9.033e-09	851.983		9.033e-09	852.052
4.516e-09	851.803	0.050622		4.516e-09	851.748		4.516e-09	851.848		4.516e-09	851.812
2.2583e-09	851.695	0.530311		2.2583e-09	851.248		2.2583e-09	852.281		2.2583e-09	851.555
1.1291e-09	851.865	0.439998		1.1291e-09	851.633		1.1291e-09	852.373		1.1291e-09	851.59
5.64e-10	851.621	0.474402		5.64e-10	852.164		5.64e-10	851.405		5.64e-10	851.292
2.82e-10	851.73	0.271625		2.82e-10	851.928		2.82e-10	851.843		2.82e-10	851.421
1.41e-10	851.61	0.407843		1.41e-10	851.664		1.41e-10	851.178		1.41e-10	851.988

## Sheet: Fit-Values
Dose	FNorm
4.31525e-06
4.02624e-06
3.75659e-06
3.505e-06
3.27026e-06
3.05124e-06
2.84689e-06
2.65622e-06
2.47832e-06
2.31234e-06
2.15748e-06
2.01298e-06
1.87817e-06
1.75238e-06
1.63502e-06
1.52552e-06
1.42335e-06
1.32802e-06
1.23908e-06
1.15609e-06
1.07867e-06
1.00642e-06
9.3902e-07
8.76131e-07
8.17453e-07
7.62706e-07
7.11625e-07
6.63965e-07
6.19497e-07
5.78007e-07
5.39296e-07
5.03178e-07
4.69478e-07
4.38036e-07
4.08699e-07
3.81327e-07
3.55788e-07
3.3196e-07
3.09727e-07
2.88984e-07
2.6963e-07
2.51572e-07
2.34723e-07
2.19003e-07
2.04336e-07
1.90651e-07
1.77882e-07
1.65969e-07
1.54853e-07
1.44482e-07
1.34806e-07
1.25777e-07
1.17354e-07
1.09494e-07
1.02161e-07
9.53188e-08
8.8935e-08
8.29787e-08
7.74213e-08
7.22362e-08
6.73983e-08
6.28844e-08
5.86728e-08
5.47433e-08
5.10769e-08
4.76562e-08
4.44645e-08
4.14865e-08
3.8708e-08
3.61156e-08
3.36968e-08
3.14401e-08
2.93344e-08
2.73698e-08
2.55367e-08
2.38265e-08
2.22307e-08
2.07419e-08
1.93527e-08
1.80566e-08
1.68473e-08
1.5719e-08
1.46662e-08
1.3684e-08
1.27675e-08
1.19124e-08
1.11146e-08
1.03702e-08
9.67569e-09
9.02768e-09
8.42307e-09
7.85895e-09
7.33261e-09
6.84152e-09
6.38332e-09
5.9558e-09
5.55692e-09
5.18476e-09
4.83752e-09
4.51353e-09
4.21125e-09
3.92921e-09
3.66605e-09
3.42053e-09
3.19144e-09
2.9777e-09
2.77827e-09
2.5922e-09
2.41859e-09
2.25661e-09
2.10548e-09
1.96447e-09
1.8329e-09
1.71015e-09
1.59561e-09
1.48875e-09
1.38904e-09
1.29601e-09
1.20922e-09
1.12823e-09
1.05267e-09
9.82168e-10
9.16389e-10
8.55015e-10
7.97752e-10
7.44324e-10
6.94474e-10
6.47963e-10
6.04567e-10
5.64077e-10
5.26299e-10
4.91051e-10
4.58163e-10
4.27479e-10
3.98849e-10
3.72137e-10
3.47213e-10
3.23959e-10
3.02263e-10
2.82019e-10
2.63131e-10
2.45509e-10
2.29066e-10
2.13725e-10
1.99411e-10
1.86056e-10
1.73595e-10
1.61969e-10
1.51121e-10
1.41e-10
