# Supplementary material for: Structural basis for uracil removal from DNA by human SMUG1
Source: Nat Commun. 2026 Jun 2;17:4809. doi: 10.1038/s41467-026-72937-0 (PMC13230825; doi:10.1038/s41467-026-72937-0)
Supplement: Supplementary file 4 — Source Data [file 41467_2026_72937_MOESM4_ESM.zip › Source Data SMUG1/Table 1, Supplementary Table 6, Supplementary Figure 14/SMUG1 N85A MST/SMUG1 _N85A_ No modification, dsDNA_DoseResponseRawDataFlat.xlsx]

## Sheet: RawData
Project-Name	AnalysisSet	AnalysisSetType	EvaluationStrategy	MergeSet	Run	OriginOfData	CapillaryIndex	DateOfMeasurement	ColdRegionStart	ColdRegionEnd	HotRegionStart	HotRegionEnd	MSTPower	ExcitationPower	MeasuredTemperature	Target	TargetConcentration	Ligand	LigandConcentration	Fnorm	ExportedOn	BleachingRate	InitialFluorescence(MST)
	SMUG1 N85A	MST	Manual	No modification, dsDNA	oligo1C_5_SMUG1 inactive (#33)	C:\Users\nanotemper\Documents\Saher Pal\smug expertmode.moc	1	2017-11-15 17:56:22	-1	0	4	5	Medium	40	20.91	oligo1C	5 nM	SMUG1 inactive	4.625e-06	877.792	2026-01-13 20:31:47	2.03169	302.778
	SMUG1 N85A	MST	Manual	No modification, dsDNA	oligo1C_5_SMUG1 inactive (#33)	C:\Users\nanotemper\Documents\Saher Pal\smug expertmode.moc	2	2017-11-15 17:56:53	-1	0	4	5	Medium	40	20.91	oligo1C	5 nM	SMUG1 inactive	2.3125e-06	870.205	2026-01-13 20:31:47	2.11656	284.326
	SMUG1 N85A	MST	Manual	No modification, dsDNA	oligo1C_5_SMUG1 inactive (#33)	C:\Users\nanotemper\Documents\Saher Pal\smug expertmode.moc	3	2017-11-15 17:57:23	-1	0	4	5	Medium	40	20.91	oligo1C	5 nM	SMUG1 inactive	1.15625e-06	859.928	2026-01-13 20:31:47	2.12346	277.838
	SMUG1 N85A	MST	Manual	No modification, dsDNA	oligo1C_5_SMUG1 inactive (#33)	C:\Users\nanotemper\Documents\Saher Pal\smug expertmode.moc	4	2017-11-15 17:57:54	-1	0	4	5	Medium	40	20.91	oligo1C	5 nM	SMUG1 inactive	5.78125e-07	849.628	2026-01-13 20:31:47	2.14508	268.71
	SMUG1 N85A	MST	Manual	No modification, dsDNA	oligo1C_5_SMUG1 inactive (#33)	C:\Users\nanotemper\Documents\Saher Pal\smug expertmode.moc	5	2017-11-15 17:58:25	-1	0	4	5	Medium	40	20.91	oligo1C	5 nM	SMUG1 inactive	2.89062e-07	841.073	2026-01-13 20:31:47	2.2833	266.888
	SMUG1 N85A	MST	Manual	No modification, dsDNA	oligo1C_5_SMUG1 inactive (#33)	C:\Users\nanotemper\Documents\Saher Pal\smug expertmode.moc	6	2017-11-15 17:58:56	-1	0	4	5	Medium	40	20.91	oligo1C	5 nM	SMUG1 inactive	1.44531e-07	835.488	2026-01-13 20:31:47	1.9694	264.195
	SMUG1 N85A	MST	Manual	No modification, dsDNA	oligo1C_5_SMUG1 inactive (#33)	C:\Users\nanotemper\Documents\Saher Pal\smug expertmode.moc	7	2017-11-15 17:59:26	-1	0	4	5	Medium	40	20.91	oligo1C	5 nM	SMUG1 inactive	7.22656e-08	831.766	2026-01-13 20:31:47	2.16973	267.132
	SMUG1 N85A	MST	Manual	No modification, dsDNA	oligo1C_5_SMUG1 inactive (#33)	C:\Users\nanotemper\Documents\Saher Pal\smug expertmode.moc	8	2017-11-15 17:59:57	-1	0	4	5	Medium	40	20.91	oligo1C	5 nM	SMUG1 inactive	3.61328e-08	829.69	2026-01-13 20:31:47	2.17182	261.681
	SMUG1 N85A	MST	Manual	No modification, dsDNA	oligo1C_5_SMUG1 inactive (#33)	C:\Users\nanotemper\Documents\Saher Pal\smug expertmode.moc	9	2017-11-15 18:00:28	-1	0	4	5	Medium	40	20.91	oligo1C	5 nM	SMUG1 inactive	1.80664e-08	828.065	2026-01-13 20:31:47	1.93925	260.966
	SMUG1 N85A	MST	Manual	No modification, dsDNA	oligo1C_5_SMUG1 inactive (#33)	C:\Users\nanotemper\Documents\Saher Pal\smug expertmode.moc	10	2017-11-15 18:00:58	-1	0	4	5	Medium	40	20.91	oligo1C	5 nM	SMUG1 inactive	9.033e-09	828.565	2026-01-13 20:31:47	2.06143	262.442
	SMUG1 N85A	MST	Manual	No modification, dsDNA	oligo1C_5_SMUG1 inactive (#33)	C:\Users\nanotemper\Documents\Saher Pal\smug expertmode.moc	11	2017-11-15 18:01:29	-1	0	4	5	Medium	40	20.91	oligo1C	5 nM	SMUG1 inactive	4.516e-09	828.204	2026-01-13 20:31:47	1.78179	258.842
	SMUG1 N85A	MST	Manual	No modification, dsDNA	oligo1C_5_SMUG1 inactive (#33)	C:\Users\nanotemper\Documents\Saher Pal\smug expertmode.moc	12	2017-11-15 18:02:00	-1	0	4	5	Medium	40	20.91	oligo1C	5 nM	SMUG1 inactive	2.2583e-09	828.998	2026-01-13 20:31:47	1.8474	258.868
	SMUG1 N85A	MST	Manual	No modification, dsDNA	oligo1C_5_SMUG1 inactive (#33)	C:\Users\nanotemper\Documents\Saher Pal\smug expertmode.moc	13	2017-11-15 18:02:30	-1	0	4	5	Medium	40	20.91	oligo1C	5 nM	SMUG1 inactive	1.1291e-09	829.12	2026-01-13 20:31:47	2.08587	263.104
	SMUG1 N85A	MST	Manual	No modification, dsDNA	oligo1C_5_SMUG1 inactive (#33)	C:\Users\nanotemper\Documents\Saher Pal\smug expertmode.moc	14	2017-11-15 18:03:01	-1	0	4	5	Medium	40	20.91	oligo1C	5 nM	SMUG1 inactive	5.64e-10	828.515	2026-01-13 20:31:47	1.98716	261.78
	SMUG1 N85A	MST	Manual	No modification, dsDNA	oligo1C_5_SMUG1 inactive (#33)	C:\Users\nanotemper\Documents\Saher Pal\smug expertmode.moc	15	2017-11-15 18:03:32	-1	0	4	5	Medium	40	20.91	oligo1C	5 nM	SMUG1 inactive	2.82e-10	828.354	2026-01-13 20:31:47	2.00072	259.242
	SMUG1 N85A	MST	Manual	No modification, dsDNA	oligo1C_5_SMUG1 inactive (#33)	C:\Users\nanotemper\Documents\Saher Pal\smug expertmode.moc	16	2017-11-15 18:04:03	-1	0	4	5	Medium	40	20.91	oligo1C	5 nM	SMUG1 inactive	1.41e-10	829.172	2026-01-13 20:31:47	2.18791	262.323
	SMUG1 N85A	MST	Manual	No modification, dsDNA	oligo1C_5_SMUG1 inactive (#41)	C:\Users\nanotemper\Documents\Saher Pal\smug expertmode.moc	1	2017-11-15 20:33:17	-1	0	4	5	Medium	40	21.57	oligo1C	5 nM	SMUG1 inactive	4.625e-06	875.928	2026-01-13 20:31:47	2.14302	324.508
	SMUG1 N85A	MST	Manual	No modification, dsDNA	oligo1C_5_SMUG1 inactive (#41)	C:\Users\nanotemper\Documents\Saher Pal\smug expertmode.moc	2	2017-11-15 20:33:47	-1	0	4	5	Medium	40	21.57	oligo1C	5 nM	SMUG1 inactive	2.3125e-06	869.375	2026-01-13 20:31:47	2.09049	310.191
	SMUG1 N85A	MST	Manual	No modification, dsDNA	oligo1C_5_SMUG1 inactive (#41)	C:\Users\nanotemper\Documents\Saher Pal\smug expertmode.moc	3	2017-11-15 20:34:18	-1	0	4	5	Medium	40	21.57	oligo1C	5 nM	SMUG1 inactive	1.15625e-06	859.669	2026-01-13 20:31:47	1.99952	291.347
	SMUG1 N85A	MST	Manual	No modification, dsDNA	oligo1C_5_SMUG1 inactive (#41)	C:\Users\nanotemper\Documents\Saher Pal\smug expertmode.moc	4	2017-11-15 20:34:49	-1	0	4	5	Medium	40	21.57	oligo1C	5 nM	SMUG1 inactive	5.78125e-07	848.699	2026-01-13 20:31:47	1.98905	299.33
	SMUG1 N85A	MST	Manual	No modification, dsDNA	oligo1C_5_SMUG1 inactive (#41)	C:\Users\nanotemper\Documents\Saher Pal\smug expertmode.moc	5	2017-11-15 20:35:19	-1	0	4	5	Medium	40	21.57	oligo1C	5 nM	SMUG1 inactive	2.89062e-07	841.092	2026-01-13 20:31:47	2.07347	290.044
	SMUG1 N85A	MST	Manual	No modification, dsDNA	oligo1C_5_SMUG1 inactive (#41)	C:\Users\nanotemper\Documents\Saher Pal\smug expertmode.moc	6	2017-11-15 20:35:50	-1	0	4	5	Medium	40	21.57	oligo1C	5 nM	SMUG1 inactive	1.44531e-07	836.366	2026-01-13 20:31:47	1.9833	283.323
	SMUG1 N85A	MST	Manual	No modification, dsDNA	oligo1C_5_SMUG1 inactive (#41)	C:\Users\nanotemper\Documents\Saher Pal\smug expertmode.moc	7	2017-11-15 20:36:21	-1	0	4	5	Medium	40	21.57	oligo1C	5 nM	SMUG1 inactive	7.22656e-08	831.982	2026-01-13 20:31:47	1.95079	276.212
	SMUG1 N85A	MST	Manual	No modification, dsDNA	oligo1C_5_SMUG1 inactive (#41)	C:\Users\nanotemper\Documents\Saher Pal\smug expertmode.moc	8	2017-11-15 20:36:51	-1	0	4	5	Medium	40	21.57	oligo1C	5 nM	SMUG1 inactive	3.61328e-08	830.87	2026-01-13 20:31:47	2.00403	283.347
	SMUG1 N85A	MST	Manual	No modification, dsDNA	oligo1C_5_SMUG1 inactive (#41)	C:\Users\nanotemper\Documents\Saher Pal\smug expertmode.moc	9	2017-11-15 20:37:22	-1	0	4	5	Medium	40	21.57	oligo1C	5 nM	SMUG1 inactive	1.80664e-08	829.067	2026-01-13 20:31:47	1.82917	285.741
	SMUG1 N85A	MST	Manual	No modification, dsDNA	oligo1C_5_SMUG1 inactive (#41)	C:\Users\nanotemper\Documents\Saher Pal\smug expertmode.moc	10	2017-11-15 20:37:53	-1	0	4	5	Medium	40	21.57	oligo1C	5 nM	SMUG1 inactive	9.033e-09	828.827	2026-01-13 20:31:47	1.91797	280.26
	SMUG1 N85A	MST	Manual	No modification, dsDNA	oligo1C_5_SMUG1 inactive (#41)	C:\Users\nanotemper\Documents\Saher Pal\smug expertmode.moc	11	2017-11-15 20:38:24	-1	0	4	5	Medium	40	21.57	oligo1C	5 nM	SMUG1 inactive	4.516e-09	829.002	2026-01-13 20:31:47	1.80762	282.995
	SMUG1 N85A	MST	Manual	No modification, dsDNA	oligo1C_5_SMUG1 inactive (#41)	C:\Users\nanotemper\Documents\Saher Pal\smug expertmode.moc	12	2017-11-15 20:38:54	-1	0	4	5	Medium	40	21.57	oligo1C	5 nM	SMUG1 inactive	2.2583e-09	828.881	2026-01-13 20:31:47	1.80725	279
	SMUG1 N85A	MST	Manual	No modification, dsDNA	oligo1C_5_SMUG1 inactive (#41)	C:\Users\nanotemper\Documents\Saher Pal\smug expertmode.moc	13	2017-11-15 20:39:25	-1	0	4	5	Medium	40	21.57	oligo1C	5 nM	SMUG1 inactive	1.1291e-09	828.873	2026-01-13 20:31:47	2.05562	281.495
	SMUG1 N85A	MST	Manual	No modification, dsDNA	oligo1C_5_SMUG1 inactive (#41)	C:\Users\nanotemper\Documents\Saher Pal\smug expertmode.moc	14	2017-11-15 20:39:56	-1	0	4	5	Medium	40	21.57	oligo1C	5 nM	SMUG1 inactive	5.64e-10	827.759	2026-01-13 20:31:47	2.08941	280.114
	SMUG1 N85A	MST	Manual	No modification, dsDNA	oligo1C_5_SMUG1 inactive (#41)	C:\Users\nanotemper\Documents\Saher Pal\smug expertmode.moc	15	2017-11-15 20:40:26	-1	0	4	5	Medium	40	21.57	oligo1C	5 nM	SMUG1 inactive	2.82e-10	827.701	2026-01-13 20:31:47	2.05424	278.177
	SMUG1 N85A	MST	Manual	No modification, dsDNA	oligo1C_5_SMUG1 inactive (#41)	C:\Users\nanotemper\Documents\Saher Pal\smug expertmode.moc	16	2017-11-15 20:40:57	-1	0	4	5	Medium	40	21.57	oligo1C	5 nM	SMUG1 inactive	1.41e-10	828.717	2026-01-13 20:31:47	2.19701	291.811
	SMUG1 N85A	MST	Manual	No modification, dsDNA	oligo1C_5_SMUG1 inactive (#50)	C:\Users\nanotemper\Documents\Saher Pal\smug expertmode.moc	1	2017-11-29 18:36:59	-1	0	4	5	Medium	40	21.57	oligo1C	5 nM	SMUG1 inactive	4.625e-06	877.947	2026-01-13 20:31:47	2.18395	301.041
	SMUG1 N85A	MST	Manual	No modification, dsDNA	oligo1C_5_SMUG1 inactive (#50)	C:\Users\nanotemper\Documents\Saher Pal\smug expertmode.moc	2	2017-11-29 18:37:29	-1	0	4	5	Medium	40	21.57	oligo1C	5 nM	SMUG1 inactive	2.3125e-06	869.859	2026-01-13 20:31:47	2.13596	298.414
	SMUG1 N85A	MST	Manual	No modification, dsDNA	oligo1C_5_SMUG1 inactive (#50)	C:\Users\nanotemper\Documents\Saher Pal\smug expertmode.moc	3	2017-11-29 18:37:59	-1	0	4	5	Medium	40	21.57	oligo1C	5 nM	SMUG1 inactive	1.15625e-06	860.89	2026-01-13 20:31:47	2.12643	285.785
	SMUG1 N85A	MST	Manual	No modification, dsDNA	oligo1C_5_SMUG1 inactive (#50)	C:\Users\nanotemper\Documents\Saher Pal\smug expertmode.moc	4	2017-11-29 18:38:30	-1	0	4	5	Medium	40	21.57	oligo1C	5 nM	SMUG1 inactive	5.78125e-07	850.316	2026-01-13 20:31:47	1.87996	277.952
	SMUG1 N85A	MST	Manual	No modification, dsDNA	oligo1C_5_SMUG1 inactive (#50)	C:\Users\nanotemper\Documents\Saher Pal\smug expertmode.moc	5	2017-11-29 18:39:01	-1	0	4	5	Medium	40	21.57	oligo1C	5 nM	SMUG1 inactive	2.89062e-07	842.797	2026-01-13 20:31:47	2.14806	266.642
	SMUG1 N85A	MST	Manual	No modification, dsDNA	oligo1C_5_SMUG1 inactive (#50)	C:\Users\nanotemper\Documents\Saher Pal\smug expertmode.moc	6	2017-11-29 18:39:31	-1	0	4	5	Medium	40	21.57	oligo1C	5 nM	SMUG1 inactive	1.44531e-07	837.146	2026-01-13 20:31:47	2.03348	270.847
	SMUG1 N85A	MST	Manual	No modification, dsDNA	oligo1C_5_SMUG1 inactive (#50)	C:\Users\nanotemper\Documents\Saher Pal\smug expertmode.moc	7	2017-11-29 18:40:02	-1	0	4	5	Medium	40	21.57	oligo1C	5 nM	SMUG1 inactive	7.22656e-08	832.527	2026-01-13 20:31:47	1.93454	265.076
	SMUG1 N85A	MST	Manual	No modification, dsDNA	oligo1C_5_SMUG1 inactive (#50)	C:\Users\nanotemper\Documents\Saher Pal\smug expertmode.moc	8	2017-11-29 18:40:33	-1	0	4	5	Medium	40	21.57	oligo1C	5 nM	SMUG1 inactive	3.61328e-08	830.656	2026-01-13 20:31:47	2.00586	271.331
	SMUG1 N85A	MST	Manual	No modification, dsDNA	oligo1C_5_SMUG1 inactive (#50)	C:\Users\nanotemper\Documents\Saher Pal\smug expertmode.moc	9	2017-11-29 18:41:04	-1	0	4	5	Medium	40	21.57	oligo1C	5 nM	SMUG1 inactive	1.80664e-08	830.527	2026-01-13 20:31:47	2.07615	260.514
	SMUG1 N85A	MST	Manual	No modification, dsDNA	oligo1C_5_SMUG1 inactive (#50)	C:\Users\nanotemper\Documents\Saher Pal\smug expertmode.moc	10	2017-11-29 18:41:34	-1	0	4	5	Medium	40	21.57	oligo1C	5 nM	SMUG1 inactive	9.033e-09	830.226	2026-01-13 20:31:47	1.9886	264.085
	SMUG1 N85A	MST	Manual	No modification, dsDNA	oligo1C_5_SMUG1 inactive (#50)	C:\Users\nanotemper\Documents\Saher Pal\smug expertmode.moc	11	2017-11-29 18:42:05	-1	0	4	5	Medium	40	21.57	oligo1C	5 nM	SMUG1 inactive	4.516e-09	829.167	2026-01-13 20:31:47	1.9691	271.316
	SMUG1 N85A	MST	Manual	No modification, dsDNA	oligo1C_5_SMUG1 inactive (#50)	C:\Users\nanotemper\Documents\Saher Pal\smug expertmode.moc	12	2017-11-29 18:42:36	-1	0	4	5	Medium	40	21.57	oligo1C	5 nM	SMUG1 inactive	2.2583e-09	829.513	2026-01-13 20:31:47	2.02767	265.855
	SMUG1 N85A	MST	Manual	No modification, dsDNA	oligo1C_5_SMUG1 inactive (#50)	C:\Users\nanotemper\Documents\Saher Pal\smug expertmode.moc	13	2017-11-29 18:43:06	-1	0	4	5	Medium	40	21.57	oligo1C	5 nM	SMUG1 inactive	1.1291e-09	828.969	2026-01-13 20:31:47	1.96161	266.863
	SMUG1 N85A	MST	Manual	No modification, dsDNA	oligo1C_5_SMUG1 inactive (#50)	C:\Users\nanotemper\Documents\Saher Pal\smug expertmode.moc	14	2017-11-29 18:43:37	-1	0	4	5	Medium	40	21.57	oligo1C	5 nM	SMUG1 inactive	5.64e-10	829.773	2026-01-13 20:31:47	2.10512	266.022
	SMUG1 N85A	MST	Manual	No modification, dsDNA	oligo1C_5_SMUG1 inactive (#50)	C:\Users\nanotemper\Documents\Saher Pal\smug expertmode.moc	15	2017-11-29 18:44:08	-1	0	4	5	Medium	40	21.57	oligo1C	5 nM	SMUG1 inactive	2.82e-10	829.264	2026-01-13 20:31:47	1.98003	272.445
	SMUG1 N85A	MST	Manual	No modification, dsDNA	oligo1C_5_SMUG1 inactive (#50)	C:\Users\nanotemper\Documents\Saher Pal\smug expertmode.moc	16	2017-11-29 18:44:39	-1	0	4	5	Medium	40	21.57	oligo1C	5 nM	SMUG1 inactive	1.41e-10	829.276	2026-01-13 20:31:47	2.04755	275.751

## Sheet: MetaData
Origin of exported data	Origin of exported data
Project Title:
Comment:
Project File Path:	C:\Users\nanotemper\Desktop\SMUG1\SMUG1 Inactive Jan 2026.nta
Analysis-Set Name:	SMUG1 N85A
Exported from:	Dose-Response (Flat)
Exported on:	2026-01-13 20:31:47
Analysis Settings	Analysis Settings
Type of Analysis:	MST
Evaluation strategy:	Manual
Cold Region Start:	-1
Cold Region End:	0
Hot Region Start:	4
Hot Region End:	5
