# Supplementary material for: Structural basis for uracil removal from DNA by human SMUG1
Source: Nat Commun. 2026 Jun 2;17:4809. doi: 10.1038/s41467-026-72937-0 (PMC13230825; doi:10.1038/s41467-026-72937-0)
Supplement: Supplementary file 4 — Source Data [file 41467_2026_72937_MOESM4_ESM.zip › Source Data SMUG1/Table 1, Supplementary Table 6, Supplementary Figure 14/SMUG1 N85A MST/SMUG1_N85A_dU, ssDNA_DoseResponseRawDataFlat.xlsx]

## Sheet: RawData
Project-Name	AnalysisSet	AnalysisSetType	EvaluationStrategy	MergeSet	Run	OriginOfData	CapillaryIndex	DateOfMeasurement	ColdRegionStart	ColdRegionEnd	HotRegionStart	HotRegionEnd	MSTPower	ExcitationPower	MeasuredTemperature	Target	TargetConcentration	Ligand	LigandConcentration	Fnorm	ExportedOn	BleachingRate	InitialFluorescence(MST)
	SMUG1 N85A	MST	Manual	dU, ssDNA	BCy5_5_SMUG1 inactive (#46)	C:\Users\nanotemper\Documents\Saher Pal\smug expertmode.moc	1	2017-11-29 17:26:00	-1	0	4	5	Medium	40	20.99	BCy5	5 nM	SMUG1 inactive	4.625e-06	873.266	2026-01-13 20:37:23	1.64362	457.945
	SMUG1 N85A	MST	Manual	dU, ssDNA	BCy5_5_SMUG1 inactive (#46)	C:\Users\nanotemper\Documents\Saher Pal\smug expertmode.moc	2	2017-11-29 17:26:31	-1	0	4	5	Medium	40	20.99	BCy5	5 nM	SMUG1 inactive	2.3125e-06	872.022	2026-01-13 20:37:23	1.78867	446.114
	SMUG1 N85A	MST	Manual	dU, ssDNA	BCy5_5_SMUG1 inactive (#46)	C:\Users\nanotemper\Documents\Saher Pal\smug expertmode.moc	3	2017-11-29 17:27:01	-1	0	4	5	Medium	40	20.99	BCy5	5 nM	SMUG1 inactive	1.15625e-06	868.723	2026-01-13 20:37:23	1.48691	429.283
	SMUG1 N85A	MST	Manual	dU, ssDNA	BCy5_5_SMUG1 inactive (#46)	C:\Users\nanotemper\Documents\Saher Pal\smug expertmode.moc	4	2017-11-29 17:27:32	-1	0	4	5	Medium	40	20.99	BCy5	5 nM	SMUG1 inactive	5.78125e-07	864.216	2026-01-13 20:37:23	1.67066	424.047
	SMUG1 N85A	MST	Manual	dU, ssDNA	BCy5_5_SMUG1 inactive (#46)	C:\Users\nanotemper\Documents\Saher Pal\smug expertmode.moc	5	2017-11-29 17:28:02	-1	0	4	5	Medium	40	20.99	BCy5	5 nM	SMUG1 inactive	2.89062e-07	859.391	2026-01-13 20:37:23	1.70315	413.587
	SMUG1 N85A	MST	Manual	dU, ssDNA	BCy5_5_SMUG1 inactive (#46)	C:\Users\nanotemper\Documents\Saher Pal\smug expertmode.moc	6	2017-11-29 17:28:33	-1	0	4	5	Medium	40	20.99	BCy5	5 nM	SMUG1 inactive	1.44531e-07	856.594	2026-01-13 20:37:23	1.80387	409.397
	SMUG1 N85A	MST	Manual	dU, ssDNA	BCy5_5_SMUG1 inactive (#46)	C:\Users\nanotemper\Documents\Saher Pal\smug expertmode.moc	7	2017-11-29 17:29:04	-1	0	4	5	Medium	40	20.99	BCy5	5 nM	SMUG1 inactive	7.22656e-08	854.152	2026-01-13 20:37:23	1.73707	409.45
	SMUG1 N85A	MST	Manual	dU, ssDNA	BCy5_5_SMUG1 inactive (#46)	C:\Users\nanotemper\Documents\Saher Pal\smug expertmode.moc	8	2017-11-29 17:29:35	-1	0	4	5	Medium	40	20.99	BCy5	5 nM	SMUG1 inactive	3.61328e-08	852.409	2026-01-13 20:37:23	1.63722	411.203
	SMUG1 N85A	MST	Manual	dU, ssDNA	BCy5_5_SMUG1 inactive (#46)	C:\Users\nanotemper\Documents\Saher Pal\smug expertmode.moc	9	2017-11-29 17:30:05	-1	0	4	5	Medium	40	20.99	BCy5	5 nM	SMUG1 inactive	1.80664e-08	851.563	2026-01-13 20:37:23	1.5282	412.383
	SMUG1 N85A	MST	Manual	dU, ssDNA	BCy5_5_SMUG1 inactive (#46)	C:\Users\nanotemper\Documents\Saher Pal\smug expertmode.moc	10	2017-11-29 17:30:36	-1	0	4	5	Medium	40	20.99	BCy5	5 nM	SMUG1 inactive	9.033e-09	852.211	2026-01-13 20:37:23	1.65509	407.607
	SMUG1 N85A	MST	Manual	dU, ssDNA	BCy5_5_SMUG1 inactive (#46)	C:\Users\nanotemper\Documents\Saher Pal\smug expertmode.moc	11	2017-11-29 17:31:06	-1	0	4	5	Medium	40	20.99	BCy5	5 nM	SMUG1 inactive	4.516e-09	851.971	2026-01-13 20:37:23	1.64812	411.613
	SMUG1 N85A	MST	Manual	dU, ssDNA	BCy5_5_SMUG1 inactive (#46)	C:\Users\nanotemper\Documents\Saher Pal\smug expertmode.moc	12	2017-11-29 17:31:37	-1	0	4	5	Medium	40	20.99	BCy5	5 nM	SMUG1 inactive	2.2583e-09	851.714	2026-01-13 20:37:23	1.65609	407.223
	SMUG1 N85A	MST	Manual	dU, ssDNA	BCy5_5_SMUG1 inactive (#46)	C:\Users\nanotemper\Documents\Saher Pal\smug expertmode.moc	13	2017-11-29 17:32:08	-1	0	4	5	Medium	40	20.99	BCy5	5 nM	SMUG1 inactive	1.1291e-09	851.749	2026-01-13 20:37:23	1.51332	407.719
	SMUG1 N85A	MST	Manual	dU, ssDNA	BCy5_5_SMUG1 inactive (#46)	C:\Users\nanotemper\Documents\Saher Pal\smug expertmode.moc	14	2017-11-29 17:32:38	-1	0	4	5	Medium	40	20.99	BCy5	5 nM	SMUG1 inactive	5.64e-10	851.451	2026-01-13 20:37:23	1.50615	408.022
	SMUG1 N85A	MST	Manual	dU, ssDNA	BCy5_5_SMUG1 inactive (#46)	C:\Users\nanotemper\Documents\Saher Pal\smug expertmode.moc	15	2017-11-29 17:33:09	-1	0	4	5	Medium	40	20.99	BCy5	5 nM	SMUG1 inactive	2.82e-10	851.58	2026-01-13 20:37:23	1.6845	410.891
	SMUG1 N85A	MST	Manual	dU, ssDNA	BCy5_5_SMUG1 inactive (#46)	C:\Users\nanotemper\Documents\Saher Pal\smug expertmode.moc	16	2017-11-29 17:33:40	-1	0	4	5	Medium	40	20.99	BCy5	5 nM	SMUG1 inactive	1.41e-10	852.147	2026-01-13 20:37:23	1.58628	408.381
	SMUG1 N85A	MST	Manual	dU, ssDNA	BCy5_5_SMUG1 inactive (#48)	C:\Users\nanotemper\Documents\Saher Pal\smug expertmode.moc	1	2017-11-29 18:02:27	-1	0	4	5	Medium	40	21.32	BCy5	5 nM	SMUG1 inactive	4.625e-06	872.911	2026-01-13 20:37:23	1.72403	361.456
	SMUG1 N85A	MST	Manual	dU, ssDNA	BCy5_5_SMUG1 inactive (#48)	C:\Users\nanotemper\Documents\Saher Pal\smug expertmode.moc	2	2017-11-29 18:02:57	-1	0	4	5	Medium	40	21.32	BCy5	5 nM	SMUG1 inactive	2.3125e-06	871.167	2026-01-13 20:37:23	1.68814	354.248
	SMUG1 N85A	MST	Manual	dU, ssDNA	BCy5_5_SMUG1 inactive (#48)	C:\Users\nanotemper\Documents\Saher Pal\smug expertmode.moc	3	2017-11-29 18:03:28	-1	0	4	5	Medium	40	21.32	BCy5	5 nM	SMUG1 inactive	1.15625e-06	867.727	2026-01-13 20:37:23	1.71409	340.473
	SMUG1 N85A	MST	Manual	dU, ssDNA	BCy5_5_SMUG1 inactive (#48)	C:\Users\nanotemper\Documents\Saher Pal\smug expertmode.moc	4	2017-11-29 18:03:59	-1	0	4	5	Medium	40	21.32	BCy5	5 nM	SMUG1 inactive	5.78125e-07	863.149	2026-01-13 20:37:23	1.54595	336.936
	SMUG1 N85A	MST	Manual	dU, ssDNA	BCy5_5_SMUG1 inactive (#48)	C:\Users\nanotemper\Documents\Saher Pal\smug expertmode.moc	5	2017-11-29 18:04:29	-1	0	4	5	Medium	40	21.32	BCy5	5 nM	SMUG1 inactive	2.89062e-07	859.498	2026-01-13 20:37:23	1.65927	332.781
	SMUG1 N85A	MST	Manual	dU, ssDNA	BCy5_5_SMUG1 inactive (#48)	C:\Users\nanotemper\Documents\Saher Pal\smug expertmode.moc	6	2017-11-29 18:05:00	-1	0	4	5	Medium	40	21.32	BCy5	5 nM	SMUG1 inactive	1.44531e-07	856.489	2026-01-13 20:37:23	1.56289	330.244
	SMUG1 N85A	MST	Manual	dU, ssDNA	BCy5_5_SMUG1 inactive (#48)	C:\Users\nanotemper\Documents\Saher Pal\smug expertmode.moc	7	2017-11-29 18:05:31	-1	0	4	5	Medium	40	21.32	BCy5	5 nM	SMUG1 inactive	7.22656e-08	854.593	2026-01-13 20:37:23	1.84603	327.145
	SMUG1 N85A	MST	Manual	dU, ssDNA	BCy5_5_SMUG1 inactive (#48)	C:\Users\nanotemper\Documents\Saher Pal\smug expertmode.moc	8	2017-11-29 18:06:02	-1	0	4	5	Medium	40	21.32	BCy5	5 nM	SMUG1 inactive	3.61328e-08	852.693	2026-01-13 20:37:23	1.542	329.9
	SMUG1 N85A	MST	Manual	dU, ssDNA	BCy5_5_SMUG1 inactive (#48)	C:\Users\nanotemper\Documents\Saher Pal\smug expertmode.moc	9	2017-11-29 18:06:32	-1	0	4	5	Medium	40	21.32	BCy5	5 nM	SMUG1 inactive	1.80664e-08	852.622	2026-01-13 20:37:23	1.44858	329.947
	SMUG1 N85A	MST	Manual	dU, ssDNA	BCy5_5_SMUG1 inactive (#48)	C:\Users\nanotemper\Documents\Saher Pal\smug expertmode.moc	10	2017-11-29 18:07:03	-1	0	4	5	Medium	40	21.32	BCy5	5 nM	SMUG1 inactive	9.033e-09	852.111	2026-01-13 20:37:23	1.63766	328.054
	SMUG1 N85A	MST	Manual	dU, ssDNA	BCy5_5_SMUG1 inactive (#48)	C:\Users\nanotemper\Documents\Saher Pal\smug expertmode.moc	11	2017-11-29 18:07:34	-1	0	4	5	Medium	40	21.32	BCy5	5 nM	SMUG1 inactive	4.516e-09	851.976	2026-01-13 20:37:23	1.6004	332.732
	SMUG1 N85A	MST	Manual	dU, ssDNA	BCy5_5_SMUG1 inactive (#48)	C:\Users\nanotemper\Documents\Saher Pal\smug expertmode.moc	12	2017-11-29 18:08:04	-1	0	4	5	Medium	40	21.32	BCy5	5 nM	SMUG1 inactive	2.2583e-09	852.408	2026-01-13 20:37:23	1.65128	329.003
	SMUG1 N85A	MST	Manual	dU, ssDNA	BCy5_5_SMUG1 inactive (#48)	C:\Users\nanotemper\Documents\Saher Pal\smug expertmode.moc	13	2017-11-29 18:08:35	-1	0	4	5	Medium	40	21.32	BCy5	5 nM	SMUG1 inactive	1.1291e-09	852.5	2026-01-13 20:37:23	1.66973	331.108
	SMUG1 N85A	MST	Manual	dU, ssDNA	BCy5_5_SMUG1 inactive (#48)	C:\Users\nanotemper\Documents\Saher Pal\smug expertmode.moc	14	2017-11-29 18:09:06	-1	0	4	5	Medium	40	21.32	BCy5	5 nM	SMUG1 inactive	5.64e-10	851.532	2026-01-13 20:37:23	1.30946	326.499
	SMUG1 N85A	MST	Manual	dU, ssDNA	BCy5_5_SMUG1 inactive (#48)	C:\Users\nanotemper\Documents\Saher Pal\smug expertmode.moc	15	2017-11-29 18:09:36	-1	0	4	5	Medium	40	21.32	BCy5	5 nM	SMUG1 inactive	2.82e-10	851.97	2026-01-13 20:37:23	1.69622	338.953
	SMUG1 N85A	MST	Manual	dU, ssDNA	BCy5_5_SMUG1 inactive (#48)	C:\Users\nanotemper\Documents\Saher Pal\smug expertmode.moc	16	2017-11-29 18:10:07	-1	0	4	5	Medium	40	21.32	BCy5	5 nM	SMUG1 inactive	1.41e-10	851.305	2026-01-13 20:37:23	1.74614	324.429
	SMUG1 N85A	MST	Manual	dU, ssDNA	BCy5_5_SMUG1 inactive (#51)	C:\Users\nanotemper\Documents\Saher Pal\smug expertmode.moc	1	2017-11-29 18:54:14	-1	0	4	5	Medium	40	21.65	BCy5	5 nM	SMUG1 inactive	4.625e-06	871.969	2026-01-13 20:37:23	1.70434	395.597
	SMUG1 N85A	MST	Manual	dU, ssDNA	BCy5_5_SMUG1 inactive (#51)	C:\Users\nanotemper\Documents\Saher Pal\smug expertmode.moc	2	2017-11-29 18:54:45	-1	0	4	5	Medium	40	21.65	BCy5	5 nM	SMUG1 inactive	2.3125e-06	871.826	2026-01-13 20:37:23	1.70465	387.799
	SMUG1 N85A	MST	Manual	dU, ssDNA	BCy5_5_SMUG1 inactive (#51)	C:\Users\nanotemper\Documents\Saher Pal\smug expertmode.moc	3	2017-11-29 18:55:15	-1	0	4	5	Medium	40	21.65	BCy5	5 nM	SMUG1 inactive	1.15625e-06	868.108	2026-01-13 20:37:23	1.79543	380.373
	SMUG1 N85A	MST	Manual	dU, ssDNA	BCy5_5_SMUG1 inactive (#51)	C:\Users\nanotemper\Documents\Saher Pal\smug expertmode.moc	4	2017-11-29 18:55:46	-1	0	4	5	Medium	40	21.65	BCy5	5 nM	SMUG1 inactive	5.78125e-07	863.111	2026-01-13 20:37:23	1.39328	367.752
	SMUG1 N85A	MST	Manual	dU, ssDNA	BCy5_5_SMUG1 inactive (#51)	C:\Users\nanotemper\Documents\Saher Pal\smug expertmode.moc	5	2017-11-29 18:56:17	-1	0	4	5	Medium	40	21.65	BCy5	5 nM	SMUG1 inactive	2.89062e-07	858.846	2026-01-13 20:37:23	1.63958	363.812
	SMUG1 N85A	MST	Manual	dU, ssDNA	BCy5_5_SMUG1 inactive (#51)	C:\Users\nanotemper\Documents\Saher Pal\smug expertmode.moc	6	2017-11-29 18:56:47	-1	0	4	5	Medium	40	21.65	BCy5	5 nM	SMUG1 inactive	1.44531e-07	856.199	2026-01-13 20:37:23	1.70477	361.898
	SMUG1 N85A	MST	Manual	dU, ssDNA	BCy5_5_SMUG1 inactive (#51)	C:\Users\nanotemper\Documents\Saher Pal\smug expertmode.moc	7	2017-11-29 18:57:18	-1	0	4	5	Medium	40	21.65	BCy5	5 nM	SMUG1 inactive	7.22656e-08	853.463	2026-01-13 20:37:23	1.54777	361.036
	SMUG1 N85A	MST	Manual	dU, ssDNA	BCy5_5_SMUG1 inactive (#51)	C:\Users\nanotemper\Documents\Saher Pal\smug expertmode.moc	8	2017-11-29 18:57:49	-1	0	4	5	Medium	40	21.65	BCy5	5 nM	SMUG1 inactive	3.61328e-08	852.241	2026-01-13 20:37:23	1.64311	372.294
	SMUG1 N85A	MST	Manual	dU, ssDNA	BCy5_5_SMUG1 inactive (#51)	C:\Users\nanotemper\Documents\Saher Pal\smug expertmode.moc	9	2017-11-29 18:58:19	-1	0	4	5	Medium	40	21.65	BCy5	5 nM	SMUG1 inactive	1.80664e-08	852.113	2026-01-13 20:37:23	1.60228	366.014
	SMUG1 N85A	MST	Manual	dU, ssDNA	BCy5_5_SMUG1 inactive (#51)	C:\Users\nanotemper\Documents\Saher Pal\smug expertmode.moc	10	2017-11-29 18:58:50	-1	0	4	5	Medium	40	21.65	BCy5	5 nM	SMUG1 inactive	9.033e-09	851.492	2026-01-13 20:37:23	1.7165	364.617
	SMUG1 N85A	MST	Manual	dU, ssDNA	BCy5_5_SMUG1 inactive (#51)	C:\Users\nanotemper\Documents\Saher Pal\smug expertmode.moc	11	2017-11-29 18:59:21	-1	0	4	5	Medium	40	21.65	BCy5	5 nM	SMUG1 inactive	4.516e-09	851.462	2026-01-13 20:37:23	1.60795	363.089
	SMUG1 N85A	MST	Manual	dU, ssDNA	BCy5_5_SMUG1 inactive (#51)	C:\Users\nanotemper\Documents\Saher Pal\smug expertmode.moc	12	2017-11-29 18:59:51	-1	0	4	5	Medium	40	21.65	BCy5	5 nM	SMUG1 inactive	2.2583e-09	850.962	2026-01-13 20:37:23	1.61603	356.161
	SMUG1 N85A	MST	Manual	dU, ssDNA	BCy5_5_SMUG1 inactive (#51)	C:\Users\nanotemper\Documents\Saher Pal\smug expertmode.moc	13	2017-11-29 19:00:22	-1	0	4	5	Medium	40	21.65	BCy5	5 nM	SMUG1 inactive	1.1291e-09	851.347	2026-01-13 20:37:23	1.70902	361.669
	SMUG1 N85A	MST	Manual	dU, ssDNA	BCy5_5_SMUG1 inactive (#51)	C:\Users\nanotemper\Documents\Saher Pal\smug expertmode.moc	14	2017-11-29 19:00:53	-1	0	4	5	Medium	40	21.65	BCy5	5 nM	SMUG1 inactive	5.64e-10	851.878	2026-01-13 20:37:23	1.65564	362.251
	SMUG1 N85A	MST	Manual	dU, ssDNA	BCy5_5_SMUG1 inactive (#51)	C:\Users\nanotemper\Documents\Saher Pal\smug expertmode.moc	15	2017-11-29 19:01:23	-1	0	4	5	Medium	40	21.65	BCy5	5 nM	SMUG1 inactive	2.82e-10	851.642	2026-01-13 20:37:23	1.60653	362.263
	SMUG1 N85A	MST	Manual	dU, ssDNA	BCy5_5_SMUG1 inactive (#51)	C:\Users\nanotemper\Documents\Saher Pal\smug expertmode.moc	16	2017-11-29 19:01:54	-1	0	4	5	Medium	40	21.65	BCy5	5 nM	SMUG1 inactive	1.41e-10	851.378	2026-01-13 20:37:23	1.70521	371.262

## Sheet: MetaData
Origin of exported data	Origin of exported data
Project Title:
Comment:
Project File Path:	C:\Users\nanotemper\Desktop\SMUG1\SMUG1 Inactive Jan 2026.nta
Analysis-Set Name:	SMUG1 N85A
Exported from:	Dose-Response (Flat)
Exported on:	2026-01-13 20:37:23
Analysis Settings	Analysis Settings
Type of Analysis:	MST
Evaluation strategy:	Manual
Cold Region Start:	-1
Cold Region End:	0
Hot Region Start:	4
Hot Region End:	5
