# Supplementary material for: Structural basis for uracil removal from DNA by human SMUG1
Source: Nat Commun. 2026 Jun 2;17:4809. doi: 10.1038/s41467-026-72937-0 (PMC13230825; doi:10.1038/s41467-026-72937-0)
Supplement: Supplementary file 4 — Source Data [file 41467_2026_72937_MOESM4_ESM.zip › Source Data SMUG1/Table 1, Supplementary Table 6, Supplementary Figure 14/SMUG1 N85A MST/SMUG1 _N85A_ dU, dsDNA_DoseResponseRawDataFlat.xlsx]

## Sheet: RawData
Project-Name	AnalysisSet	AnalysisSetType	EvaluationStrategy	MergeSet	Run	OriginOfData	CapillaryIndex	DateOfMeasurement	ColdRegionStart	ColdRegionEnd	HotRegionStart	HotRegionEnd	MSTPower	ExcitationPower	MeasuredTemperature	Target	TargetConcentration	Ligand	LigandConcentration	Fnorm	ExportedOn	BleachingRate	InitialFluorescence(MST)
	SMUG1 N85A	MST	Manual	dU, dsDNA	oligo1B_5_SMUG1 (#27)	C:\Users\nanotemper\Documents\Saher Pal\smug expertmode.moc	1	2017-11-22 17:00:53	-1	0	4	5	Medium	40	19.43	oligo1B	5 nM	SMUG1	4.625e-06	932.875	2026-01-13 20:33:03	1.0971	486.173
	SMUG1 N85A	MST	Manual	dU, dsDNA	oligo1B_5_SMUG1 (#27)	C:\Users\nanotemper\Documents\Saher Pal\smug expertmode.moc	2	2017-11-22 17:01:24	-1	0	4	5	Medium	40	19.43	oligo1B	5 nM	SMUG1	2.3125e-06	931.972	2026-01-13 20:33:03	1.1377	455.926
	SMUG1 N85A	MST	Manual	dU, dsDNA	oligo1B_5_SMUG1 (#27)	C:\Users\nanotemper\Documents\Saher Pal\smug expertmode.moc	3	2017-11-22 17:01:54	-1	0	4	5	Medium	40	19.43	oligo1B	5 nM	SMUG1	1.15625e-06	931.201	2026-01-13 20:33:03	1.14626	470.285
	SMUG1 N85A	MST	Manual	dU, dsDNA	oligo1B_5_SMUG1 (#27)	C:\Users\nanotemper\Documents\Saher Pal\smug expertmode.moc	4	2017-11-22 17:02:25	-1	0	4	5	Medium	40	19.43	oligo1B	5 nM	SMUG1	5.78125e-07	929.954	2026-01-13 20:33:03	1.24031	465.364
	SMUG1 N85A	MST	Manual	dU, dsDNA	oligo1B_5_SMUG1 (#27)	C:\Users\nanotemper\Documents\Saher Pal\smug expertmode.moc	5	2017-11-22 17:02:56	-1	0	4	5	Medium	40	19.43	oligo1B	5 nM	SMUG1	2.89062e-07	928.83	2026-01-13 20:33:03	1.06989	456.662
	SMUG1 N85A	MST	Manual	dU, dsDNA	oligo1B_5_SMUG1 (#27)	C:\Users\nanotemper\Documents\Saher Pal\smug expertmode.moc	6	2017-11-22 17:03:26	-1	0	4	5	Medium	40	19.43	oligo1B	5 nM	SMUG1	1.44531e-07	927.019	2026-01-13 20:33:03	1.13162	450.732
	SMUG1 N85A	MST	Manual	dU, dsDNA	oligo1B_5_SMUG1 (#27)	C:\Users\nanotemper\Documents\Saher Pal\smug expertmode.moc	7	2017-11-22 17:03:57	-1	0	4	5	Medium	40	19.43	oligo1B	5 nM	SMUG1	7.22656e-08	925.12	2026-01-13 20:33:03	1.18345	451.846
	SMUG1 N85A	MST	Manual	dU, dsDNA	oligo1B_5_SMUG1 (#27)	C:\Users\nanotemper\Documents\Saher Pal\smug expertmode.moc	8	2017-11-22 17:04:28	-1	0	4	5	Medium	40	19.43	oligo1B	5 nM	SMUG1	3.61328e-08	919.346	2026-01-13 20:33:03	1.19568	430.591
	SMUG1 N85A	MST	Manual	dU, dsDNA	oligo1B_5_SMUG1 (#27)	C:\Users\nanotemper\Documents\Saher Pal\smug expertmode.moc	9	2017-11-22 17:04:58	-1	0	4	5	Medium	40	19.43	oligo1B	5 nM	SMUG1	1.80664e-08	903.799	2026-01-13 20:33:03	1.30206	419.764
	SMUG1 N85A	MST	Manual	dU, dsDNA	oligo1B_5_SMUG1 (#27)	C:\Users\nanotemper\Documents\Saher Pal\smug expertmode.moc	10	2017-11-22 17:05:29	-1	0	4	5	Medium	40	19.43	oligo1B	5 nM	SMUG1	9.033e-09	879.247	2026-01-13 20:33:03	1.63904	405.303
	SMUG1 N85A	MST	Manual	dU, dsDNA	oligo1B_5_SMUG1 (#27)	C:\Users\nanotemper\Documents\Saher Pal\smug expertmode.moc	11	2017-11-22 17:06:00	-1	0	4	5	Medium	40	19.43	oligo1B	5 nM	SMUG1	4.516e-09	865.275	2026-01-13 20:33:03	1.53881	392.514
	SMUG1 N85A	MST	Manual	dU, dsDNA	oligo1B_5_SMUG1 (#27)	C:\Users\nanotemper\Documents\Saher Pal\smug expertmode.moc	12	2017-11-22 17:06:30	-1	0	4	5	Medium	40	19.43	oligo1B	5 nM	SMUG1	2.2583e-09	851.298	2026-01-13 20:33:03	1.94477	379.481
	SMUG1 N85A	MST	Manual	dU, dsDNA	oligo1B_5_SMUG1 (#27)	C:\Users\nanotemper\Documents\Saher Pal\smug expertmode.moc	13	2017-11-22 17:07:01	-1	0	4	5	Medium	40	19.43	oligo1B	5 nM	SMUG1	1.1291e-09	841.407	2026-01-13 20:33:03	1.84634	374.72
	SMUG1 N85A	MST	Manual	dU, dsDNA	oligo1B_5_SMUG1 (#27)	C:\Users\nanotemper\Documents\Saher Pal\smug expertmode.moc	14	2017-11-22 17:07:32	-1	0	4	5	Medium	40	19.43	oligo1B	5 nM	SMUG1	5.64e-10	839.636	2026-01-13 20:33:03	1.78176	367.696
	SMUG1 N85A	MST	Manual	dU, dsDNA	oligo1B_5_SMUG1 (#27)	C:\Users\nanotemper\Documents\Saher Pal\smug expertmode.moc	15	2017-11-22 17:08:02	-1	0	4	5	Medium	40	19.43	oligo1B	5 nM	SMUG1	2.82e-10	836.105	2026-01-13 20:33:03	1.96808	367.72
	SMUG1 N85A	MST	Manual	dU, dsDNA	oligo1B_5_SMUG1 (#27)	C:\Users\nanotemper\Documents\Saher Pal\smug expertmode.moc	16	2017-11-22 17:08:33	-1	0	4	5	Medium	40	19.43	oligo1B	5 nM	SMUG1	1.41e-10	834.929	2026-01-13 20:33:03	1.75442	366.243
	SMUG1 N85A	MST	Manual	dU, dsDNA	oligo1B_5_SMUG1 inactive (#35)	C:\Users\nanotemper\Documents\Saher Pal\smug expertmode.moc	1	2017-11-15 18:39:55	-1	0	4	5	Medium	40	21.07	oligo1B	5 nM	SMUG1 inactive	4.625e-06	934.297	2026-01-13 20:33:03	0.918106	376.267
	SMUG1 N85A	MST	Manual	dU, dsDNA	oligo1B_5_SMUG1 inactive (#35)	C:\Users\nanotemper\Documents\Saher Pal\smug expertmode.moc	2	2017-11-15 18:40:25	-1	0	4	5	Medium	40	21.07	oligo1B	5 nM	SMUG1 inactive	2.3125e-06	933.81	2026-01-13 20:33:03	1.04214	360.126
	SMUG1 N85A	MST	Manual	dU, dsDNA	oligo1B_5_SMUG1 inactive (#35)	C:\Users\nanotemper\Documents\Saher Pal\smug expertmode.moc	3	2017-11-15 18:40:56	-1	0	4	5	Medium	40	21.07	oligo1B	5 nM	SMUG1 inactive	1.15625e-06	933.695	2026-01-13 20:33:03	1.05455	360.964
	SMUG1 N85A	MST	Manual	dU, dsDNA	oligo1B_5_SMUG1 inactive (#35)	C:\Users\nanotemper\Documents\Saher Pal\smug expertmode.moc	4	2017-11-15 18:41:27	-1	0	4	5	Medium	40	21.07	oligo1B	5 nM	SMUG1 inactive	5.78125e-07	932.44	2026-01-13 20:33:03	1.09506	356.754
	SMUG1 N85A	MST	Manual	dU, dsDNA	oligo1B_5_SMUG1 inactive (#35)	C:\Users\nanotemper\Documents\Saher Pal\smug expertmode.moc	5	2017-11-15 18:41:57	-1	0	4	5	Medium	40	21.07	oligo1B	5 nM	SMUG1 inactive	2.89062e-07	930.81	2026-01-13 20:33:03	1.1707	349.297
	SMUG1 N85A	MST	Manual	dU, dsDNA	oligo1B_5_SMUG1 inactive (#35)	C:\Users\nanotemper\Documents\Saher Pal\smug expertmode.moc	6	2017-11-15 18:42:28	-1	0	4	5	Medium	40	21.07	oligo1B	5 nM	SMUG1 inactive	1.44531e-07	928.529	2026-01-13 20:33:03	1.44143	354.149
	SMUG1 N85A	MST	Manual	dU, dsDNA	oligo1B_5_SMUG1 inactive (#35)	C:\Users\nanotemper\Documents\Saher Pal\smug expertmode.moc	7	2017-11-15 18:42:59	-1	0	4	5	Medium	40	21.07	oligo1B	5 nM	SMUG1 inactive	7.22656e-08	924.535	2026-01-13 20:33:03	1.25116	342.71
	SMUG1 N85A	MST	Manual	dU, dsDNA	oligo1B_5_SMUG1 inactive (#35)	C:\Users\nanotemper\Documents\Saher Pal\smug expertmode.moc	8	2017-11-15 18:43:29	-1	0	4	5	Medium	40	21.07	oligo1B	5 nM	SMUG1 inactive	3.61328e-08	919.186	2026-01-13 20:33:03	1.20016	341.079
	SMUG1 N85A	MST	Manual	dU, dsDNA	oligo1B_5_SMUG1 inactive (#35)	C:\Users\nanotemper\Documents\Saher Pal\smug expertmode.moc	9	2017-11-15 18:44:00	-1	0	4	5	Medium	40	21.07	oligo1B	5 nM	SMUG1 inactive	1.80664e-08	906.021	2026-01-13 20:33:03	1.48029	328.633
	SMUG1 N85A	MST	Manual	dU, dsDNA	oligo1B_5_SMUG1 inactive (#35)	C:\Users\nanotemper\Documents\Saher Pal\smug expertmode.moc	10	2017-11-15 18:44:31	-1	0	4	5	Medium	40	21.07	oligo1B	5 nM	SMUG1 inactive	9.033e-09	887.368	2026-01-13 20:33:03	1.55988	314.491
	SMUG1 N85A	MST	Manual	dU, dsDNA	oligo1B_5_SMUG1 inactive (#35)	C:\Users\nanotemper\Documents\Saher Pal\smug expertmode.moc	11	2017-11-15 18:45:01	-1	0	4	5	Medium	40	21.07	oligo1B	5 nM	SMUG1 inactive	4.516e-09	869.075	2026-01-13 20:33:03	1.54525	298.098
	SMUG1 N85A	MST	Manual	dU, dsDNA	oligo1B_5_SMUG1 inactive (#35)	C:\Users\nanotemper\Documents\Saher Pal\smug expertmode.moc	12	2017-11-15 18:45:32	-1	0	4	5	Medium	40	21.07	oligo1B	5 nM	SMUG1 inactive	2.2583e-09	857.447	2026-01-13 20:33:03	1.75594	285.278
	SMUG1 N85A	MST	Manual	dU, dsDNA	oligo1B_5_SMUG1 inactive (#35)	C:\Users\nanotemper\Documents\Saher Pal\smug expertmode.moc	13	2017-11-15 18:46:03	-1	0	4	5	Medium	40	21.07	oligo1B	5 nM	SMUG1 inactive	1.1291e-09	849.388	2026-01-13 20:33:03	1.83395	284.978
	SMUG1 N85A	MST	Manual	dU, dsDNA	oligo1B_5_SMUG1 inactive (#35)	C:\Users\nanotemper\Documents\Saher Pal\smug expertmode.moc	14	2017-11-15 18:46:34	-1	0	4	5	Medium	40	21.07	oligo1B	5 nM	SMUG1 inactive	5.64e-10	845.852	2026-01-13 20:33:03	1.57821	273.326
	SMUG1 N85A	MST	Manual	dU, dsDNA	oligo1B_5_SMUG1 inactive (#35)	C:\Users\nanotemper\Documents\Saher Pal\smug expertmode.moc	15	2017-11-15 18:47:04	-1	0	4	5	Medium	40	21.07	oligo1B	5 nM	SMUG1 inactive	2.82e-10	843.71	2026-01-13 20:33:03	1.80749	276.038
	SMUG1 N85A	MST	Manual	dU, dsDNA	oligo1B_5_SMUG1 inactive (#35)	C:\Users\nanotemper\Documents\Saher Pal\smug expertmode.moc	16	2017-11-15 18:47:35	-1	0	4	5	Medium	40	21.07	oligo1B	5 nM	SMUG1 inactive	1.41e-10	842.96	2026-01-13 20:33:03	1.8418	282.166
	SMUG1 N85A	MST	Manual	dU, dsDNA	oligo1B_5_SMUG1 inactive (#52)	C:\Users\nanotemper\Documents\Saher Pal\smug expertmode.moc	1	2017-11-29 19:13:04	-1	0	4	5	Medium	40	21.73	oligo1B	5 nM	SMUG1 inactive	4.625e-06	932.017	2026-01-13 20:33:03	1.17226	518.677
	SMUG1 N85A	MST	Manual	dU, dsDNA	oligo1B_5_SMUG1 inactive (#52)	C:\Users\nanotemper\Documents\Saher Pal\smug expertmode.moc	2	2017-11-29 19:13:34	-1	0	4	5	Medium	40	21.73	oligo1B	5 nM	SMUG1 inactive	2.3125e-06	931.85	2026-01-13 20:33:03	1.0678	506.172
	SMUG1 N85A	MST	Manual	dU, dsDNA	oligo1B_5_SMUG1 inactive (#52)	C:\Users\nanotemper\Documents\Saher Pal\smug expertmode.moc	3	2017-11-29 19:14:05	-1	0	4	5	Medium	40	21.73	oligo1B	5 nM	SMUG1 inactive	1.15625e-06	930.545	2026-01-13 20:33:03	1.03063	510.45
	SMUG1 N85A	MST	Manual	dU, dsDNA	oligo1B_5_SMUG1 inactive (#52)	C:\Users\nanotemper\Documents\Saher Pal\smug expertmode.moc	4	2017-11-29 19:14:36	-1	0	4	5	Medium	40	21.73	oligo1B	5 nM	SMUG1 inactive	5.78125e-07	929.653	2026-01-13 20:33:03	1.10345	525.409
	SMUG1 N85A	MST	Manual	dU, dsDNA	oligo1B_5_SMUG1 inactive (#52)	C:\Users\nanotemper\Documents\Saher Pal\smug expertmode.moc	5	2017-11-29 19:15:06	-1	0	4	5	Medium	40	21.73	oligo1B	5 nM	SMUG1 inactive	2.89062e-07	927.194	2026-01-13 20:33:03	1.27074	501.836
	SMUG1 N85A	MST	Manual	dU, dsDNA	oligo1B_5_SMUG1 inactive (#52)	C:\Users\nanotemper\Documents\Saher Pal\smug expertmode.moc	6	2017-11-29 19:15:37	-1	0	4	5	Medium	40	21.73	oligo1B	5 nM	SMUG1 inactive	1.44531e-07	924.526	2026-01-13 20:33:03	0.970799	494.893
	SMUG1 N85A	MST	Manual	dU, dsDNA	oligo1B_5_SMUG1 inactive (#52)	C:\Users\nanotemper\Documents\Saher Pal\smug expertmode.moc	7	2017-11-29 19:16:08	-1	0	4	5	Medium	40	21.73	oligo1B	5 nM	SMUG1 inactive	7.22656e-08	920.546	2026-01-13 20:33:03	1.18415	487.9
	SMUG1 N85A	MST	Manual	dU, dsDNA	oligo1B_5_SMUG1 inactive (#52)	C:\Users\nanotemper\Documents\Saher Pal\smug expertmode.moc	8	2017-11-29 19:16:38	-1	0	4	5	Medium	40	21.73	oligo1B	5 nM	SMUG1 inactive	3.61328e-08	913.001	2026-01-13 20:33:03	1.13823	487.105
	SMUG1 N85A	MST	Manual	dU, dsDNA	oligo1B_5_SMUG1 inactive (#52)	C:\Users\nanotemper\Documents\Saher Pal\smug expertmode.moc	9	2017-11-29 19:17:09	-1	0	4	5	Medium	40	21.73	oligo1B	5 nM	SMUG1 inactive	1.80664e-08	899.684	2026-01-13 20:33:03	1.41537	459.16
	SMUG1 N85A	MST	Manual	dU, dsDNA	oligo1B_5_SMUG1 inactive (#52)	C:\Users\nanotemper\Documents\Saher Pal\smug expertmode.moc	10	2017-11-29 19:17:40	-1	0	4	5	Medium	40	21.73	oligo1B	5 nM	SMUG1 inactive	9.033e-09	878.656	2026-01-13 20:33:03	1.80431	443.025
	SMUG1 N85A	MST	Manual	dU, dsDNA	oligo1B_5_SMUG1 inactive (#52)	C:\Users\nanotemper\Documents\Saher Pal\smug expertmode.moc	11	2017-11-29 19:18:10	-1	0	4	5	Medium	40	21.73	oligo1B	5 nM	SMUG1 inactive	4.516e-09	862.227	2026-01-13 20:33:03	1.83924	421.493
	SMUG1 N85A	MST	Manual	dU, dsDNA	oligo1B_5_SMUG1 inactive (#52)	C:\Users\nanotemper\Documents\Saher Pal\smug expertmode.moc	12	2017-11-29 19:18:41	-1	0	4	5	Medium	40	21.73	oligo1B	5 nM	SMUG1 inactive	2.2583e-09	851.979	2026-01-13 20:33:03	1.80392	410.996
	SMUG1 N85A	MST	Manual	dU, dsDNA	oligo1B_5_SMUG1 inactive (#52)	C:\Users\nanotemper\Documents\Saher Pal\smug expertmode.moc	13	2017-11-29 19:19:12	-1	0	4	5	Medium	40	21.73	oligo1B	5 nM	SMUG1 inactive	1.1291e-09	848.166	2026-01-13 20:33:03	1.80837	404.09
	SMUG1 N85A	MST	Manual	dU, dsDNA	oligo1B_5_SMUG1 inactive (#52)	C:\Users\nanotemper\Documents\Saher Pal\smug expertmode.moc	14	2017-11-29 19:19:43	-1	0	4	5	Medium	40	21.73	oligo1B	5 nM	SMUG1 inactive	5.64e-10	845.108	2026-01-13 20:33:03	1.87305	402.441
	SMUG1 N85A	MST	Manual	dU, dsDNA	oligo1B_5_SMUG1 inactive (#52)	C:\Users\nanotemper\Documents\Saher Pal\smug expertmode.moc	15	2017-11-29 19:20:13	-1	0	4	5	Medium	40	21.73	oligo1B	5 nM	SMUG1 inactive	2.82e-10	845.181	2026-01-13 20:33:03	2.05992	389.2
	SMUG1 N85A	MST	Manual	dU, dsDNA	oligo1B_5_SMUG1 inactive (#52)	C:\Users\nanotemper\Documents\Saher Pal\smug expertmode.moc	16	2017-11-29 19:20:44	-1	0	4	5	Medium	40	21.73	oligo1B	5 nM	SMUG1 inactive	1.41e-10	843.543	2026-01-13 20:33:03	1.88219	386.165

## Sheet: MetaData
Origin of exported data	Origin of exported data
Project Title:
Comment:
Project File Path:	C:\Users\nanotemper\Desktop\SMUG1\SMUG1 Inactive Jan 2026.nta
Analysis-Set Name:	SMUG1 N85A
Exported from:	Dose-Response (Flat)
Exported on:	2026-01-13 20:33:03
Analysis Settings	Analysis Settings
Type of Analysis:	MST
Evaluation strategy:	Manual
Cold Region Start:	-1
Cold Region End:	0
Hot Region Start:	4
Hot Region End:	5
