# Supplementary material for: Structural basis for uracil removal from DNA by human SMUG1
Source: Nat Commun. 2026 Jun 2;17:4809. doi: 10.1038/s41467-026-72937-0 (PMC13230825; doi:10.1038/s41467-026-72937-0)
Supplement: Supplementary file 4 — Source Data [file 41467_2026_72937_MOESM4_ESM.zip › Source Data SMUG1/Table 1, Supplementary Table 6, Supplementary Figure 14/SMUG1 R124A MST/SMUG1 R124A_No modification, ssDNA_DoseResponseRawDataGrouped.xlsx]

## Sheet: RawData
NanoTemper Technologies	NanoTemper Technologies
MO.Affinity Analysis v2.3	MO.Affinity Analysis v2.3
Origin of exported data	Origin of exported data
Project Title:
Comment:
Project File Path:	C:\Users\nanotemper\Desktop\SMUG1\SMUG1 R124A MST.nta
Analysis-Set Name:	SMUGR2 mutant
Exported from:	Dose-Response (Grouped)
Exported on:	2026-01-13 21:23:24
Analysis Settings	Analysis Settings
Type of Analysis:	MST
Evaluation strategy:	Manual
Cold Region Start:	-1
Cold Region End:	0
Hot Region Start:	4
Hot Region End:	5
Sample Information	Sample Information
Merge-Set Name:	No modification, ssDNA
Date of Measurement:	2017-11-15 20:19:50.967 → 2017-11-16 00:21:32.879
Capillary Type:	Unspecified container/capillary type
Target:	single stranded
TargetConcentration:	5e-09
Ligand:	SMUG R2mut
Measurement Settings	Measurement Settings
MST-Power:	Medium
Excitation-Power:	40
Excitation type:	Nano - RED
Thermostat Setpoint:	(disabled)
Fit Results (Kd)	Fit Results (Kd)
Fit Model:	Kd
Bound	884.254
Unbound	841.6
Kd	3.03005e-06
TargetConc	5e-09
Standard Deviation:	0.313756
Kd Confidence:	9.1753e-08
Dose Response Curve	Dose Response Curve	Dose Response Curve		Shifted Dose Response Curve of ss_5_SMUG R2mut (#29)	Shifted Dose Response Curve of ss_5_SMUG R2mut (#29)		Shifted Dose Response Curve of ss_5_SMUG R2mut (#27)	Shifted Dose Response Curve of ss_5_SMUG R2mut (#27)		Shifted Dose Response Curve of single stranded_5_SMUG R2mut (#21)	Shifted Dose Response Curve of single stranded_5_SMUG R2mut (#21)
Ligand Concentration [M]	Fnorm [‰]	Error Value		Ligand Concentration [M]	Fnorm [‰]		Ligand Concentration [M]	Fnorm [‰]		Ligand Concentration [M]	Fnorm [‰]
2.3e-05	879.722	0.645772		2.3e-05	879.028		2.3e-05	879.832		2.3e-05	880.305
1.15e-05	874.953	0.123913		1.15e-05	874.989		1.15e-05	875.054		1.15e-05	874.815
5.75e-06	869.368	0.265825		5.75e-06	869.672		5.75e-06	869.182		5.75e-06	869.249
2.875e-06	862.12	0.262197		2.875e-06	861.982		2.875e-06	862.423		2.875e-06	861.956
1.4375e-06	855.557	0.278043		1.4375e-06	855.874		1.4375e-06	855.439		1.4375e-06	855.357
7.1875e-07	850.118	0.537103		7.1875e-07	850.544		7.1875e-07	850.295		7.1875e-07	849.514
3.593e-07	846.33	0.492324		3.593e-07	846.518		3.593e-07	845.771		3.593e-07	846.7
1.79688e-07	844.013	0.280446		1.79688e-07	844.329		1.79688e-07	843.793		1.79688e-07	843.916
8.984e-08	842.426	0.248443		8.984e-08	842.513		8.984e-08	842.145		8.984e-08	842.619
4.492e-08	842.098	0.52458		4.492e-08	842.258		4.492e-08	842.524		4.492e-08	841.512
2.246e-08	842.164	0.237417		2.246e-08	841.922		2.246e-08	842.174		2.246e-08	842.397
1.123e-08	841.693	0.412785		1.123e-08	841.827		1.123e-08	842.022		1.123e-08	841.229
5.61e-09	842.135	0.412197		5.61e-09	841.674		5.61e-09	842.467		5.61e-09	842.265
2.807e-09	841.427	0.249488		2.807e-09	841.69		2.807e-09	841.398		2.807e-09	841.194
1.4e-09	841.596	0.875654		1.4e-09	840.814		1.4e-09	841.433		1.4e-09	842.542
7e-10	841.26	0.203711		7e-10	841.345		7e-10	841.028		7e-10	841.408

## Sheet: Fit-Values
Dose	FNorm
2.14594e-05
2.00219e-05
1.86808e-05
1.74295e-05
1.6262e-05
1.51727e-05
1.41564e-05
1.32081e-05
1.23234e-05
1.14979e-05
1.07277e-05
1.00092e-05
9.3387e-06
8.71316e-06
8.12952e-06
7.58497e-06
7.0769e-06
6.60286e-06
6.16058e-06
5.74792e-06
5.3629e-06
5.00367e-06
4.66851e-06
4.35579e-06
4.06402e-06
3.7918e-06
3.53781e-06
3.30083e-06
3.07973e-06
2.87344e-06
2.68096e-06
2.50138e-06
2.33383e-06
2.1775e-06
2.03164e-06
1.89556e-06
1.76858e-06
1.65012e-06
1.53959e-06
1.43646e-06
1.34024e-06
1.25046e-06
1.1667e-06
1.08855e-06
1.01564e-06
9.47607e-07
8.84132e-07
8.24909e-07
7.69654e-07
7.18099e-07
6.69998e-07
6.25119e-07
5.83246e-07
5.44178e-07
5.07727e-07
4.73717e-07
4.41986e-07
4.1238e-07
3.84757e-07
3.58985e-07
3.34938e-07
3.12503e-07
2.9157e-07
2.7204e-07
2.53818e-07
2.36816e-07
2.20953e-07
2.06153e-07
1.92344e-07
1.7946e-07
1.67439e-07
1.56223e-07
1.45759e-07
1.35995e-07
1.26886e-07
1.18386e-07
1.10456e-07
1.03058e-07
9.61545e-08
8.97137e-08
8.37043e-08
7.80975e-08
7.28662e-08
6.79853e-08
6.34314e-08
5.91825e-08
5.52182e-08
5.15195e-08
4.80685e-08
4.48487e-08
4.18446e-08
3.90417e-08
3.64265e-08
3.39865e-08
3.171e-08
2.95859e-08
2.76041e-08
2.57551e-08
2.40299e-08
2.24203e-08
2.09185e-08
1.95173e-08
1.82099e-08
1.69902e-08
1.58521e-08
1.47903e-08
1.37996e-08
1.28752e-08
1.20128e-08
1.12081e-08
1.04574e-08
9.75688e-09
9.10333e-09
8.49355e-09
7.92462e-09
7.3938e-09
6.89853e-09
6.43644e-09
6.0053e-09
5.60304e-09
5.22773e-09
4.87756e-09
4.55084e-09
4.24601e-09
3.96159e-09
3.69623e-09
3.44864e-09
3.21764e-09
3.00211e-09
2.80101e-09
2.61339e-09
2.43834e-09
2.27501e-09
2.12262e-09
1.98044e-09
1.84778e-09
1.72401e-09
1.60853e-09
1.50078e-09
1.40025e-09
1.30646e-09
1.21895e-09
1.1373e-09
1.06112e-09
9.90039e-10
9.23722e-10
8.61848e-10
8.04118e-10
7.50255e-10
7e-10
