# Supplementary material for: Structural basis for uracil removal from DNA by human SMUG1
Source: Nat Commun. 2026 Jun 2;17:4809. doi: 10.1038/s41467-026-72937-0 (PMC13230825; doi:10.1038/s41467-026-72937-0)
Supplement: Supplementary file 4 — Source Data [file 41467_2026_72937_MOESM4_ESM.zip › Source Data SMUG1/Table 1, Supplementary Table 6, Supplementary Figure 14/SMUG1 R124A MST/SMUG1 R124A_ No modification, dsDNA_DoseResponseRawDataFlat.xlsx]

## Sheet: RawData
Project-Name	AnalysisSet	AnalysisSetType	EvaluationStrategy	MergeSet	Run	OriginOfData	CapillaryIndex	DateOfMeasurement	ColdRegionStart	ColdRegionEnd	HotRegionStart	HotRegionEnd	MSTPower	ExcitationPower	MeasuredTemperature	Target	TargetConcentration	Ligand	LigandConcentration	Fnorm	ExportedOn	BleachingRate	InitialFluorescence(MST)
	SMUGR2 mutant	MST	Manual	No modification, dsDNA	oligo1C_5_SMUG R2mut (#05)	C:\Users\nanotemper\Documents\Saher Pal\SMUG R2 mutant.moc	1	2017-11-20 18:58:48	-1	0	4	5	Medium	40	22.06	oligo1C	5 nM	SMUG R2mut	5.75e-06	867.852	2026-01-13 21:20:41	2.1694	240.592
	SMUGR2 mutant	MST	Manual	No modification, dsDNA	oligo1C_5_SMUG R2mut (#05)	C:\Users\nanotemper\Documents\Saher Pal\SMUG R2 mutant.moc	2	2017-11-20 18:59:19	-1	0	4	5	Medium	40	22.06	oligo1C	5 nM	SMUG R2mut	2.875e-06	859.671	2026-01-13 21:20:41	2.03175	230.15
	SMUGR2 mutant	MST	Manual	No modification, dsDNA	oligo1C_5_SMUG R2mut (#05)	C:\Users\nanotemper\Documents\Saher Pal\SMUG R2 mutant.moc	3	2017-11-20 18:59:49	-1	0	4	5	Medium	40	22.06	oligo1C	5 nM	SMUG R2mut	1.4375e-06	851.73	2026-01-13 21:20:41	1.77268	219.636
	SMUGR2 mutant	MST	Manual	No modification, dsDNA	oligo1C_5_SMUG R2mut (#05)	C:\Users\nanotemper\Documents\Saher Pal\SMUG R2 mutant.moc	4	2017-11-20 19:00:20	-1	0	4	5	Medium	40	22.06	oligo1C	5 nM	SMUG R2mut	7.1875e-07	844.748	2026-01-13 21:20:41	1.80227	214.416
	SMUGR2 mutant	MST	Manual	No modification, dsDNA	oligo1C_5_SMUG R2mut (#05)	C:\Users\nanotemper\Documents\Saher Pal\SMUG R2 mutant.moc	5	2017-11-20 19:00:51	-1	0	4	5	Medium	40	22.06	oligo1C	5 nM	SMUG R2mut	3.593e-07	840.79	2026-01-13 21:20:41	1.83493	208.467
	SMUGR2 mutant	MST	Manual	No modification, dsDNA	oligo1C_5_SMUG R2mut (#05)	C:\Users\nanotemper\Documents\Saher Pal\SMUG R2 mutant.moc	6	2017-11-20 19:01:21	-1	0	4	5	Medium	40	22.06	oligo1C	5 nM	SMUG R2mut	1.79688e-07	837.181	2026-01-13 21:20:41	2.02091	202.164
	SMUGR2 mutant	MST	Manual	No modification, dsDNA	oligo1C_5_SMUG R2mut (#05)	C:\Users\nanotemper\Documents\Saher Pal\SMUG R2 mutant.moc	7	2017-11-20 19:01:52	-1	0	4	5	Medium	40	22.06	oligo1C	5 nM	SMUG R2mut	8.984e-08	834.513	2026-01-13 21:20:41	1.95693	205.068
	SMUGR2 mutant	MST	Manual	No modification, dsDNA	oligo1C_5_SMUG R2mut (#05)	C:\Users\nanotemper\Documents\Saher Pal\SMUG R2 mutant.moc	8	2017-11-20 19:02:23	-1	0	4	5	Medium	40	22.06	oligo1C	5 nM	SMUG R2mut	4.492e-08	834.3	2026-01-13 21:20:41	2.22279	200.26
	SMUGR2 mutant	MST	Manual	No modification, dsDNA	oligo1C_5_SMUG R2mut (#05)	C:\Users\nanotemper\Documents\Saher Pal\SMUG R2 mutant.moc	9	2017-11-20 19:02:53	-1	0	4	5	Medium	40	22.06	oligo1C	5 nM	SMUG R2mut	2.246e-08	833.883	2026-01-13 21:20:41	2.0864	199.269
	SMUGR2 mutant	MST	Manual	No modification, dsDNA	oligo1C_5_SMUG R2mut (#05)	C:\Users\nanotemper\Documents\Saher Pal\SMUG R2 mutant.moc	10	2017-11-20 19:03:24	-1	0	4	5	Medium	40	22.06	oligo1C	5 nM	SMUG R2mut	1.123e-08	833.112	2026-01-13 21:20:41	1.84263	207.48
	SMUGR2 mutant	MST	Manual	No modification, dsDNA	oligo1C_5_SMUG R2mut (#05)	C:\Users\nanotemper\Documents\Saher Pal\SMUG R2 mutant.moc	11	2017-11-20 19:03:55	-1	0	4	5	Medium	40	22.06	oligo1C	5 nM	SMUG R2mut	5.61e-09	832.576	2026-01-13 21:20:41	2.01767	209.967
	SMUGR2 mutant	MST	Manual	No modification, dsDNA	oligo1C_5_SMUG R2mut (#05)	C:\Users\nanotemper\Documents\Saher Pal\SMUG R2 mutant.moc	12	2017-11-20 19:04:25	-1	0	4	5	Medium	40	22.06	oligo1C	5 nM	SMUG R2mut	2.807e-09	832.588	2026-01-13 21:20:41	2.20639	201.002
	SMUGR2 mutant	MST	Manual	No modification, dsDNA	oligo1C_5_SMUG R2mut (#05)	C:\Users\nanotemper\Documents\Saher Pal\SMUG R2 mutant.moc	13	2017-11-20 19:04:56	-1	0	4	5	Medium	40	22.06	oligo1C	5 nM	SMUG R2mut	1.4e-09	834.634	2026-01-13 21:20:41	2.14549	207.698
	SMUGR2 mutant	MST	Manual	No modification, dsDNA	oligo1C_5_SMUG R2mut (#05)	C:\Users\nanotemper\Documents\Saher Pal\SMUG R2 mutant.moc	14	2017-11-20 19:05:27	-1	0	4	5	Medium	40	22.06	oligo1C	5 nM	SMUG R2mut	7e-10	833.171	2026-01-13 21:20:41	2.16042	200.476
	SMUGR2 mutant	MST	Manual	No modification, dsDNA	oligo1C_5_SMUG R2mut (#05)	C:\Users\nanotemper\Documents\Saher Pal\SMUG R2 mutant.moc	15	2017-11-20 19:05:58	-1	0	4	5	Medium	40	22.06	oligo1C	5 nM	SMUG R2mut	3.5e-10	831.833	2026-01-13 21:20:41	2.12879	193.84
	SMUGR2 mutant	MST	Manual	No modification, dsDNA	oligo1C_5_SMUG R2mut (#05)	C:\Users\nanotemper\Documents\Saher Pal\SMUG R2 mutant.moc	16	2017-11-20 19:06:28	-1	0	4	5	Medium	40	22.06	oligo1C	5 nM	SMUG R2mut	1.75e-10	832.47	2026-01-13 21:20:41	1.74608	192.658
	SMUGR2 mutant	MST	Manual	No modification, dsDNA	oligo1C_5_SMUG R2mut (#18)	C:\Users\nanotemper\Documents\Saher Pal\SMUG R2 mutant.moc	1	2017-11-15 18:14:09	-1	0	4	5	Medium	40	23.94	oligo1C	5 nM	SMUG R2mut	2.3e-05	884.005	2026-01-13 21:20:41	2.00238	242.803
	SMUGR2 mutant	MST	Manual	No modification, dsDNA	oligo1C_5_SMUG R2mut (#18)	C:\Users\nanotemper\Documents\Saher Pal\SMUG R2 mutant.moc	2	2017-11-15 18:14:40	-1	0	4	5	Medium	40	23.94	oligo1C	5 nM	SMUG R2mut	1.15e-05	877.34	2026-01-13 21:20:41	1.85037	233.718
	SMUGR2 mutant	MST	Manual	No modification, dsDNA	oligo1C_5_SMUG R2mut (#18)	C:\Users\nanotemper\Documents\Saher Pal\SMUG R2 mutant.moc	3	2017-11-15 18:15:10	-1	0	4	5	Medium	40	23.94	oligo1C	5 nM	SMUG R2mut	5.75e-06	870.303	2026-01-13 21:20:41	1.99487	227.828
	SMUGR2 mutant	MST	Manual	No modification, dsDNA	oligo1C_5_SMUG R2mut (#18)	C:\Users\nanotemper\Documents\Saher Pal\SMUG R2 mutant.moc	4	2017-11-15 18:15:41	-1	0	4	5	Medium	40	23.94	oligo1C	5 nM	SMUG R2mut	2.875e-06	863.522	2026-01-13 21:20:41	2.06103	224.094
	SMUGR2 mutant	MST	Manual	No modification, dsDNA	oligo1C_5_SMUG R2mut (#18)	C:\Users\nanotemper\Documents\Saher Pal\SMUG R2 mutant.moc	5	2017-11-15 18:16:12	-1	0	4	5	Medium	40	23.94	oligo1C	5 nM	SMUG R2mut	1.4375e-06	855.861	2026-01-13 21:20:41	1.87869	213.69
	SMUGR2 mutant	MST	Manual	No modification, dsDNA	oligo1C_5_SMUG R2mut (#18)	C:\Users\nanotemper\Documents\Saher Pal\SMUG R2 mutant.moc	6	2017-11-15 18:16:42	-1	0	4	5	Medium	40	23.94	oligo1C	5 nM	SMUG R2mut	7.1875e-07	850.103	2026-01-13 21:20:41	1.90786	207.385
	SMUGR2 mutant	MST	Manual	No modification, dsDNA	oligo1C_5_SMUG R2mut (#18)	C:\Users\nanotemper\Documents\Saher Pal\SMUG R2 mutant.moc	7	2017-11-15 18:17:13	-1	0	4	5	Medium	40	23.94	oligo1C	5 nM	SMUG R2mut	3.593e-07	844.805	2026-01-13 21:20:41	2.15828	202.895
	SMUGR2 mutant	MST	Manual	No modification, dsDNA	oligo1C_5_SMUG R2mut (#18)	C:\Users\nanotemper\Documents\Saher Pal\SMUG R2 mutant.moc	8	2017-11-15 18:17:44	-1	0	4	5	Medium	40	23.94	oligo1C	5 nM	SMUG R2mut	1.79688e-07	841.683	2026-01-13 21:20:41	2.06973	199.623
	SMUGR2 mutant	MST	Manual	No modification, dsDNA	oligo1C_5_SMUG R2mut (#18)	C:\Users\nanotemper\Documents\Saher Pal\SMUG R2 mutant.moc	9	2017-11-15 18:18:14	-1	0	4	5	Medium	40	23.94	oligo1C	5 nM	SMUG R2mut	8.984e-08	839.005	2026-01-13 21:20:41	1.71495	195.164
	SMUGR2 mutant	MST	Manual	No modification, dsDNA	oligo1C_5_SMUG R2mut (#18)	C:\Users\nanotemper\Documents\Saher Pal\SMUG R2 mutant.moc	10	2017-11-15 18:18:45	-1	0	4	5	Medium	40	23.94	oligo1C	5 nM	SMUG R2mut	4.492e-08	837.928	2026-01-13 21:20:41	1.85215	202.14
	SMUGR2 mutant	MST	Manual	No modification, dsDNA	oligo1C_5_SMUG R2mut (#18)	C:\Users\nanotemper\Documents\Saher Pal\SMUG R2 mutant.moc	11	2017-11-15 18:19:16	-1	0	4	5	Medium	40	23.94	oligo1C	5 nM	SMUG R2mut	2.246e-08	837.601	2026-01-13 21:20:41	1.91756	201.419
	SMUGR2 mutant	MST	Manual	No modification, dsDNA	oligo1C_5_SMUG R2mut (#18)	C:\Users\nanotemper\Documents\Saher Pal\SMUG R2 mutant.moc	12	2017-11-15 18:19:46	-1	0	4	5	Medium	40	23.94	oligo1C	5 nM	SMUG R2mut	1.123e-08	837.468	2026-01-13 21:20:41	1.89894	201.719
	SMUGR2 mutant	MST	Manual	No modification, dsDNA	oligo1C_5_SMUG R2mut (#18)	C:\Users\nanotemper\Documents\Saher Pal\SMUG R2 mutant.moc	13	2017-11-15 18:20:17	-1	0	4	5	Medium	40	23.94	oligo1C	5 nM	SMUG R2mut	5.61e-09	836.718	2026-01-13 21:20:41	1.959	196.511
	SMUGR2 mutant	MST	Manual	No modification, dsDNA	oligo1C_5_SMUG R2mut (#18)	C:\Users\nanotemper\Documents\Saher Pal\SMUG R2 mutant.moc	14	2017-11-15 18:20:48	-1	0	4	5	Medium	40	23.94	oligo1C	5 nM	SMUG R2mut	2.807e-09	836.4	2026-01-13 21:20:41	1.77021	198.727
	SMUGR2 mutant	MST	Manual	No modification, dsDNA	oligo1C_5_SMUG R2mut (#18)	C:\Users\nanotemper\Documents\Saher Pal\SMUG R2 mutant.moc	15	2017-11-15 18:21:18	-1	0	4	5	Medium	40	23.94	oligo1C	5 nM	SMUG R2mut	1.4e-09	837.512	2026-01-13 21:20:41	1.95897	196.37
	SMUGR2 mutant	MST	Manual	No modification, dsDNA	oligo1C_5_SMUG R2mut (#18)	C:\Users\nanotemper\Documents\Saher Pal\SMUG R2 mutant.moc	16	2017-11-15 18:21:49	-1	0	4	5	Medium	40	23.94	oligo1C	5 nM	SMUG R2mut	7e-10	842.227	2026-01-13 21:20:41	1.77981	201.935
	SMUGR2 mutant	MST	Manual	No modification, dsDNA	oligo1C_5_SMUG R2mut (#26)	C:\Users\nanotemper\Documents\Saher Pal\SMUG R2 mutant.moc	1	2017-11-15 22:18:52	-1	0	4	5	Medium	40	24.68	oligo1C	5 nM	SMUG R2mut	2.3e-05	883.873	2026-01-13 21:20:41	1.86963	204.937
	SMUGR2 mutant	MST	Manual	No modification, dsDNA	oligo1C_5_SMUG R2mut (#26)	C:\Users\nanotemper\Documents\Saher Pal\SMUG R2 mutant.moc	2	2017-11-15 22:19:22	-1	0	4	5	Medium	40	24.68	oligo1C	5 nM	SMUG R2mut	1.15e-05	876.45	2026-01-13 21:20:41	1.96345	210.331
	SMUGR2 mutant	MST	Manual	No modification, dsDNA	oligo1C_5_SMUG R2mut (#26)	C:\Users\nanotemper\Documents\Saher Pal\SMUG R2 mutant.moc	3	2017-11-15 22:19:53	-1	0	4	5	Medium	40	24.68	oligo1C	5 nM	SMUG R2mut	5.75e-06	869.955	2026-01-13 21:20:41	1.89947	204.918
	SMUGR2 mutant	MST	Manual	No modification, dsDNA	oligo1C_5_SMUG R2mut (#26)	C:\Users\nanotemper\Documents\Saher Pal\SMUG R2 mutant.moc	4	2017-11-15 22:20:23	-1	0	4	5	Medium	40	24.68	oligo1C	5 nM	SMUG R2mut	2.875e-06	863.588	2026-01-13 21:20:41	1.74435	190.954
	SMUGR2 mutant	MST	Manual	No modification, dsDNA	oligo1C_5_SMUG R2mut (#26)	C:\Users\nanotemper\Documents\Saher Pal\SMUG R2 mutant.moc	5	2017-11-15 22:20:54	-1	0	4	5	Medium	40	24.68	oligo1C	5 nM	SMUG R2mut	1.4375e-06	856.599	2026-01-13 21:20:41	2.06553	192.141
	SMUGR2 mutant	MST	Manual	No modification, dsDNA	oligo1C_5_SMUG R2mut (#26)	C:\Users\nanotemper\Documents\Saher Pal\SMUG R2 mutant.moc	6	2017-11-15 22:21:25	-1	0	4	5	Medium	40	24.68	oligo1C	5 nM	SMUG R2mut	7.1875e-07	851.044	2026-01-13 21:20:41	1.77975	177.909
	SMUGR2 mutant	MST	Manual	No modification, dsDNA	oligo1C_5_SMUG R2mut (#26)	C:\Users\nanotemper\Documents\Saher Pal\SMUG R2 mutant.moc	7	2017-11-15 22:21:56	-1	0	4	5	Medium	40	24.68	oligo1C	5 nM	SMUG R2mut	3.593e-07	846.423	2026-01-13 21:20:41	2.22613	177.696
	SMUGR2 mutant	MST	Manual	No modification, dsDNA	oligo1C_5_SMUG R2mut (#26)	C:\Users\nanotemper\Documents\Saher Pal\SMUG R2 mutant.moc	8	2017-11-15 22:22:26	-1	0	4	5	Medium	40	24.68	oligo1C	5 nM	SMUG R2mut	1.79688e-07	842.093	2026-01-13 21:20:41	1.99907	178.018
	SMUGR2 mutant	MST	Manual	No modification, dsDNA	oligo1C_5_SMUG R2mut (#26)	C:\Users\nanotemper\Documents\Saher Pal\SMUG R2 mutant.moc	9	2017-11-15 22:22:57	-1	0	4	5	Medium	40	24.68	oligo1C	5 nM	SMUG R2mut	8.984e-08	839.729	2026-01-13 21:20:41	2.03651	175.421
	SMUGR2 mutant	MST	Manual	No modification, dsDNA	oligo1C_5_SMUG R2mut (#26)	C:\Users\nanotemper\Documents\Saher Pal\SMUG R2 mutant.moc	10	2017-11-15 22:23:28	-1	0	4	5	Medium	40	24.68	oligo1C	5 nM	SMUG R2mut	4.492e-08	838.675	2026-01-13 21:20:41	1.95572	173.659
	SMUGR2 mutant	MST	Manual	No modification, dsDNA	oligo1C_5_SMUG R2mut (#26)	C:\Users\nanotemper\Documents\Saher Pal\SMUG R2 mutant.moc	11	2017-11-15 22:23:58	-1	0	4	5	Medium	40	24.68	oligo1C	5 nM	SMUG R2mut	2.246e-08	838.31	2026-01-13 21:20:41	2.00134	176.374
	SMUGR2 mutant	MST	Manual	No modification, dsDNA	oligo1C_5_SMUG R2mut (#26)	C:\Users\nanotemper\Documents\Saher Pal\SMUG R2 mutant.moc	12	2017-11-15 22:24:29	-1	0	4	5	Medium	40	24.68	oligo1C	5 nM	SMUG R2mut	1.123e-08	838.708	2026-01-13 21:20:41	2.01214	174.148
	SMUGR2 mutant	MST	Manual	No modification, dsDNA	oligo1C_5_SMUG R2mut (#26)	C:\Users\nanotemper\Documents\Saher Pal\SMUG R2 mutant.moc	13	2017-11-15 22:25:00	-1	0	4	5	Medium	40	24.68	oligo1C	5 nM	SMUG R2mut	5.61e-09	838.272	2026-01-13 21:20:41	1.96785	174.889
	SMUGR2 mutant	MST	Manual	No modification, dsDNA	oligo1C_5_SMUG R2mut (#26)	C:\Users\nanotemper\Documents\Saher Pal\SMUG R2 mutant.moc	14	2017-11-15 22:25:30	-1	0	4	5	Medium	40	24.68	oligo1C	5 nM	SMUG R2mut	2.807e-09	838.348	2026-01-13 21:20:41	1.93525	173.526
	SMUGR2 mutant	MST	Manual	No modification, dsDNA	oligo1C_5_SMUG R2mut (#26)	C:\Users\nanotemper\Documents\Saher Pal\SMUG R2 mutant.moc	15	2017-11-15 22:26:01	-1	0	4	5	Medium	40	24.68	oligo1C	5 nM	SMUG R2mut	1.4e-09	837.515	2026-01-13 21:20:41	2.10461	173.58
	SMUGR2 mutant	MST	Manual	No modification, dsDNA	oligo1C_5_SMUG R2mut (#26)	C:\Users\nanotemper\Documents\Saher Pal\SMUG R2 mutant.moc	16	2017-11-15 22:26:32	-1	0	4	5	Medium	40	24.68	oligo1C	5 nM	SMUG R2mut	7e-10	840.427	2026-01-13 21:20:41	1.92072	177.105

## Sheet: MetaData
Origin of exported data	Origin of exported data
Project Title:
Comment:
Project File Path:	C:\Users\nanotemper\Desktop\SMUG1\SMUG1 R124A MST.nta
Analysis-Set Name:	SMUGR2 mutant
Exported from:	Dose-Response (Flat)
Exported on:	2026-01-13 21:20:41
Analysis Settings	Analysis Settings
Type of Analysis:	MST
Evaluation strategy:	Manual
Cold Region Start:	-1
Cold Region End:	0
Hot Region Start:	4
Hot Region End:	5
