# Supplementary material for: Structural basis for uracil removal from DNA by human SMUG1
Source: Nat Commun. 2026 Jun 2;17:4809. doi: 10.1038/s41467-026-72937-0 (PMC13230825; doi:10.1038/s41467-026-72937-0)
Supplement: Supplementary file 4 — Source Data [file 41467_2026_72937_MOESM4_ESM.zip › Source Data SMUG1/Table 1, Supplementary Table 6, Supplementary Figure 14/SMUG1 R124A MST/SMUG1 R124A_No modification, ssDNA_DoseResponseRawDataFlat.xlsx]

## Sheet: RawData
Project-Name	AnalysisSet	AnalysisSetType	EvaluationStrategy	MergeSet	Run	OriginOfData	CapillaryIndex	DateOfMeasurement	ColdRegionStart	ColdRegionEnd	HotRegionStart	HotRegionEnd	MSTPower	ExcitationPower	MeasuredTemperature	Target	TargetConcentration	Ligand	LigandConcentration	Fnorm	ExportedOn	BleachingRate	InitialFluorescence(MST)
	SMUGR2 mutant	MST	Manual	No modification, ssDNA	single stranded_5_SMUG R2mut (#21)	C:\Users\nanotemper\Documents\Saher Pal\SMUG R2 mutant.moc	1	2017-11-15 19:19:50	-1	0	4	5	Medium	40	24.44	single stranded	5 nM	SMUG R2mut	2.3e-05	881.645	2026-01-13 21:23:36	1.56126	325.527
	SMUGR2 mutant	MST	Manual	No modification, ssDNA	single stranded_5_SMUG R2mut (#21)	C:\Users\nanotemper\Documents\Saher Pal\SMUG R2 mutant.moc	2	2017-11-15 19:20:21	-1	0	4	5	Medium	40	24.44	single stranded	5 nM	SMUG R2mut	1.15e-05	876.154	2026-01-13 21:23:36	1.54632	328.834
	SMUGR2 mutant	MST	Manual	No modification, ssDNA	single stranded_5_SMUG R2mut (#21)	C:\Users\nanotemper\Documents\Saher Pal\SMUG R2 mutant.moc	3	2017-11-15 19:20:51	-1	0	4	5	Medium	40	24.44	single stranded	5 nM	SMUG R2mut	5.75e-06	870.589	2026-01-13 21:23:36	1.51367	314.927
	SMUGR2 mutant	MST	Manual	No modification, ssDNA	single stranded_5_SMUG R2mut (#21)	C:\Users\nanotemper\Documents\Saher Pal\SMUG R2 mutant.moc	4	2017-11-15 19:21:22	-1	0	4	5	Medium	40	24.44	single stranded	5 nM	SMUG R2mut	2.875e-06	863.296	2026-01-13 21:23:36	1.54912	309.592
	SMUGR2 mutant	MST	Manual	No modification, ssDNA	single stranded_5_SMUG R2mut (#21)	C:\Users\nanotemper\Documents\Saher Pal\SMUG R2 mutant.moc	5	2017-11-15 19:21:53	-1	0	4	5	Medium	40	24.44	single stranded	5 nM	SMUG R2mut	1.4375e-06	856.697	2026-01-13 21:23:36	1.41615	310.424
	SMUGR2 mutant	MST	Manual	No modification, ssDNA	single stranded_5_SMUG R2mut (#21)	C:\Users\nanotemper\Documents\Saher Pal\SMUG R2 mutant.moc	6	2017-11-15 19:22:23	-1	0	4	5	Medium	40	24.44	single stranded	5 nM	SMUG R2mut	7.1875e-07	850.854	2026-01-13 21:23:36	1.57739	296.906
	SMUGR2 mutant	MST	Manual	No modification, ssDNA	single stranded_5_SMUG R2mut (#21)	C:\Users\nanotemper\Documents\Saher Pal\SMUG R2 mutant.moc	7	2017-11-15 19:22:54	-1	0	4	5	Medium	40	24.44	single stranded	5 nM	SMUG R2mut	3.593e-07	848.039	2026-01-13 21:23:36	1.75428	292.684
	SMUGR2 mutant	MST	Manual	No modification, ssDNA	single stranded_5_SMUG R2mut (#21)	C:\Users\nanotemper\Documents\Saher Pal\SMUG R2 mutant.moc	8	2017-11-15 19:23:25	-1	0	4	5	Medium	40	24.44	single stranded	5 nM	SMUG R2mut	1.79688e-07	845.256	2026-01-13 21:23:36	1.53651	297.023
	SMUGR2 mutant	MST	Manual	No modification, ssDNA	single stranded_5_SMUG R2mut (#21)	C:\Users\nanotemper\Documents\Saher Pal\SMUG R2 mutant.moc	9	2017-11-15 19:23:55	-1	0	4	5	Medium	40	24.44	single stranded	5 nM	SMUG R2mut	8.984e-08	843.958	2026-01-13 21:23:36	1.54431	291.398
	SMUGR2 mutant	MST	Manual	No modification, ssDNA	single stranded_5_SMUG R2mut (#21)	C:\Users\nanotemper\Documents\Saher Pal\SMUG R2 mutant.moc	10	2017-11-15 19:24:26	-1	0	4	5	Medium	40	24.44	single stranded	5 nM	SMUG R2mut	4.492e-08	842.851	2026-01-13 21:23:36	1.6201	288.279
	SMUGR2 mutant	MST	Manual	No modification, ssDNA	single stranded_5_SMUG R2mut (#21)	C:\Users\nanotemper\Documents\Saher Pal\SMUG R2 mutant.moc	11	2017-11-15 19:24:57	-1	0	4	5	Medium	40	24.44	single stranded	5 nM	SMUG R2mut	2.246e-08	843.736	2026-01-13 21:23:36	1.69418	294.428
	SMUGR2 mutant	MST	Manual	No modification, ssDNA	single stranded_5_SMUG R2mut (#21)	C:\Users\nanotemper\Documents\Saher Pal\SMUG R2 mutant.moc	12	2017-11-15 19:25:28	-1	0	4	5	Medium	40	24.44	single stranded	5 nM	SMUG R2mut	1.123e-08	842.569	2026-01-13 21:23:36	1.55133	287.79
	SMUGR2 mutant	MST	Manual	No modification, ssDNA	single stranded_5_SMUG R2mut (#21)	C:\Users\nanotemper\Documents\Saher Pal\SMUG R2 mutant.moc	13	2017-11-15 19:25:58	-1	0	4	5	Medium	40	24.44	single stranded	5 nM	SMUG R2mut	5.61e-09	843.604	2026-01-13 21:23:36	1.7612	288.817
	SMUGR2 mutant	MST	Manual	No modification, ssDNA	single stranded_5_SMUG R2mut (#21)	C:\Users\nanotemper\Documents\Saher Pal\SMUG R2 mutant.moc	14	2017-11-15 19:26:29	-1	0	4	5	Medium	40	24.44	single stranded	5 nM	SMUG R2mut	2.807e-09	842.533	2026-01-13 21:23:36	1.66297	287.251
	SMUGR2 mutant	MST	Manual	No modification, ssDNA	single stranded_5_SMUG R2mut (#21)	C:\Users\nanotemper\Documents\Saher Pal\SMUG R2 mutant.moc	15	2017-11-15 19:27:00	-1	0	4	5	Medium	40	24.44	single stranded	5 nM	SMUG R2mut	1.4e-09	843.882	2026-01-13 21:23:36	1.66719	293.726
	SMUGR2 mutant	MST	Manual	No modification, ssDNA	single stranded_5_SMUG R2mut (#21)	C:\Users\nanotemper\Documents\Saher Pal\SMUG R2 mutant.moc	16	2017-11-15 19:27:30	-1	0	4	5	Medium	40	24.44	single stranded	5 nM	SMUG R2mut	7e-10	842.747	2026-01-13 21:23:36	1.73351	281.953
	SMUGR2 mutant	MST	Manual	No modification, ssDNA	ss_5_SMUG R2mut (#27)	C:\Users\nanotemper\Documents\Saher Pal\SMUG R2 mutant.moc	1	2017-11-15 22:40:00	-1	0	4	5	Medium	40	24.68	ss	5 nM	SMUG R2mut	2.3e-05	879.013	2026-01-13 21:23:36	1.52175	337.174
	SMUGR2 mutant	MST	Manual	No modification, ssDNA	ss_5_SMUG R2mut (#27)	C:\Users\nanotemper\Documents\Saher Pal\SMUG R2 mutant.moc	2	2017-11-15 22:40:30	-1	0	4	5	Medium	40	24.68	ss	5 nM	SMUG R2mut	1.15e-05	874.235	2026-01-13 21:23:36	1.70054	338.586
	SMUGR2 mutant	MST	Manual	No modification, ssDNA	ss_5_SMUG R2mut (#27)	C:\Users\nanotemper\Documents\Saher Pal\SMUG R2 mutant.moc	3	2017-11-15 22:41:01	-1	0	4	5	Medium	40	24.68	ss	5 nM	SMUG R2mut	5.75e-06	868.363	2026-01-13 21:23:36	1.53859	330.259
	SMUGR2 mutant	MST	Manual	No modification, ssDNA	ss_5_SMUG R2mut (#27)	C:\Users\nanotemper\Documents\Saher Pal\SMUG R2 mutant.moc	4	2017-11-15 22:41:31	-1	0	4	5	Medium	40	24.68	ss	5 nM	SMUG R2mut	2.875e-06	861.604	2026-01-13 21:23:36	1.71792	321.332
	SMUGR2 mutant	MST	Manual	No modification, ssDNA	ss_5_SMUG R2mut (#27)	C:\Users\nanotemper\Documents\Saher Pal\SMUG R2 mutant.moc	5	2017-11-15 22:42:02	-1	0	4	5	Medium	40	24.68	ss	5 nM	SMUG R2mut	1.4375e-06	854.619	2026-01-13 21:23:36	1.42349	313.179
	SMUGR2 mutant	MST	Manual	No modification, ssDNA	ss_5_SMUG R2mut (#27)	C:\Users\nanotemper\Documents\Saher Pal\SMUG R2 mutant.moc	6	2017-11-15 22:42:33	-1	0	4	5	Medium	40	24.68	ss	5 nM	SMUG R2mut	7.1875e-07	849.476	2026-01-13 21:23:36	1.54031	308.148
	SMUGR2 mutant	MST	Manual	No modification, ssDNA	ss_5_SMUG R2mut (#27)	C:\Users\nanotemper\Documents\Saher Pal\SMUG R2 mutant.moc	7	2017-11-15 22:43:03	-1	0	4	5	Medium	40	24.68	ss	5 nM	SMUG R2mut	3.593e-07	844.952	2026-01-13 21:23:36	1.51416	304.757
	SMUGR2 mutant	MST	Manual	No modification, ssDNA	ss_5_SMUG R2mut (#27)	C:\Users\nanotemper\Documents\Saher Pal\SMUG R2 mutant.moc	8	2017-11-15 22:43:34	-1	0	4	5	Medium	40	24.68	ss	5 nM	SMUG R2mut	1.79688e-07	842.974	2026-01-13 21:23:36	1.48677	299.368
	SMUGR2 mutant	MST	Manual	No modification, ssDNA	ss_5_SMUG R2mut (#27)	C:\Users\nanotemper\Documents\Saher Pal\SMUG R2 mutant.moc	9	2017-11-15 22:44:05	-1	0	4	5	Medium	40	24.68	ss	5 nM	SMUG R2mut	8.984e-08	841.326	2026-01-13 21:23:36	1.51908	310.793
	SMUGR2 mutant	MST	Manual	No modification, ssDNA	ss_5_SMUG R2mut (#27)	C:\Users\nanotemper\Documents\Saher Pal\SMUG R2 mutant.moc	10	2017-11-15 22:44:36	-1	0	4	5	Medium	40	24.68	ss	5 nM	SMUG R2mut	4.492e-08	841.704	2026-01-13 21:23:36	1.47073	314.662
	SMUGR2 mutant	MST	Manual	No modification, ssDNA	ss_5_SMUG R2mut (#27)	C:\Users\nanotemper\Documents\Saher Pal\SMUG R2 mutant.moc	11	2017-11-15 22:45:06	-1	0	4	5	Medium	40	24.68	ss	5 nM	SMUG R2mut	2.246e-08	841.355	2026-01-13 21:23:36	1.50332	300.082
	SMUGR2 mutant	MST	Manual	No modification, ssDNA	ss_5_SMUG R2mut (#27)	C:\Users\nanotemper\Documents\Saher Pal\SMUG R2 mutant.moc	12	2017-11-15 22:45:37	-1	0	4	5	Medium	40	24.68	ss	5 nM	SMUG R2mut	1.123e-08	841.202	2026-01-13 21:23:36	1.63569	302.786
	SMUGR2 mutant	MST	Manual	No modification, ssDNA	ss_5_SMUG R2mut (#27)	C:\Users\nanotemper\Documents\Saher Pal\SMUG R2 mutant.moc	13	2017-11-15 22:46:08	-1	0	4	5	Medium	40	24.68	ss	5 nM	SMUG R2mut	5.61e-09	841.648	2026-01-13 21:23:36	1.68209	300.614
	SMUGR2 mutant	MST	Manual	No modification, ssDNA	ss_5_SMUG R2mut (#27)	C:\Users\nanotemper\Documents\Saher Pal\SMUG R2 mutant.moc	14	2017-11-15 22:46:38	-1	0	4	5	Medium	40	24.68	ss	5 nM	SMUG R2mut	2.807e-09	840.578	2026-01-13 21:23:36	1.45449	295.509
	SMUGR2 mutant	MST	Manual	No modification, ssDNA	ss_5_SMUG R2mut (#27)	C:\Users\nanotemper\Documents\Saher Pal\SMUG R2 mutant.moc	15	2017-11-15 22:47:09	-1	0	4	5	Medium	40	24.68	ss	5 nM	SMUG R2mut	1.4e-09	840.613	2026-01-13 21:23:36	1.46881	297.169
	SMUGR2 mutant	MST	Manual	No modification, ssDNA	ss_5_SMUG R2mut (#27)	C:\Users\nanotemper\Documents\Saher Pal\SMUG R2 mutant.moc	16	2017-11-15 22:47:40	-1	0	4	5	Medium	40	24.68	ss	5 nM	SMUG R2mut	7e-10	840.209	2026-01-13 21:23:36	1.7232	290.847
	SMUGR2 mutant	MST	Manual	No modification, ssDNA	ss_5_SMUG R2mut (#29)	C:\Users\nanotemper\Documents\Saher Pal\SMUG R2 mutant.moc	1	2017-11-15 23:13:52	-1	0	4	5	Medium	40	24.68	ss	5 nM	SMUG R2mut	2.3e-05	878.508	2026-01-13 21:23:36	1.73756	306.18
	SMUGR2 mutant	MST	Manual	No modification, ssDNA	ss_5_SMUG R2mut (#29)	C:\Users\nanotemper\Documents\Saher Pal\SMUG R2 mutant.moc	2	2017-11-15 23:14:23	-1	0	4	5	Medium	40	24.68	ss	5 nM	SMUG R2mut	1.15e-05	874.468	2026-01-13 21:23:36	1.37396	305.96
	SMUGR2 mutant	MST	Manual	No modification, ssDNA	ss_5_SMUG R2mut (#29)	C:\Users\nanotemper\Documents\Saher Pal\SMUG R2 mutant.moc	3	2017-11-15 23:14:53	-1	0	4	5	Medium	40	24.68	ss	5 nM	SMUG R2mut	5.75e-06	869.152	2026-01-13 21:23:36	1.53079	304.3
	SMUGR2 mutant	MST	Manual	No modification, ssDNA	ss_5_SMUG R2mut (#29)	C:\Users\nanotemper\Documents\Saher Pal\SMUG R2 mutant.moc	4	2017-11-15 23:15:24	-1	0	4	5	Medium	40	24.68	ss	5 nM	SMUG R2mut	2.875e-06	861.462	2026-01-13 21:23:36	1.37959	300.993
	SMUGR2 mutant	MST	Manual	No modification, ssDNA	ss_5_SMUG R2mut (#29)	C:\Users\nanotemper\Documents\Saher Pal\SMUG R2 mutant.moc	5	2017-11-15 23:15:55	-1	0	4	5	Medium	40	24.68	ss	5 nM	SMUG R2mut	1.4375e-06	855.354	2026-01-13 21:23:36	1.75838	293.077
	SMUGR2 mutant	MST	Manual	No modification, ssDNA	ss_5_SMUG R2mut (#29)	C:\Users\nanotemper\Documents\Saher Pal\SMUG R2 mutant.moc	6	2017-11-15 23:16:25	-1	0	4	5	Medium	40	24.68	ss	5 nM	SMUG R2mut	7.1875e-07	850.023	2026-01-13 21:23:36	1.61104	289.475
	SMUGR2 mutant	MST	Manual	No modification, ssDNA	ss_5_SMUG R2mut (#29)	C:\Users\nanotemper\Documents\Saher Pal\SMUG R2 mutant.moc	7	2017-11-15 23:16:56	-1	0	4	5	Medium	40	24.68	ss	5 nM	SMUG R2mut	3.593e-07	845.998	2026-01-13 21:23:36	1.57884	289.158
	SMUGR2 mutant	MST	Manual	No modification, ssDNA	ss_5_SMUG R2mut (#29)	C:\Users\nanotemper\Documents\Saher Pal\SMUG R2 mutant.moc	8	2017-11-15 23:17:27	-1	0	4	5	Medium	40	24.68	ss	5 nM	SMUG R2mut	1.79688e-07	843.809	2026-01-13 21:23:36	1.51939	285.506
	SMUGR2 mutant	MST	Manual	No modification, ssDNA	ss_5_SMUG R2mut (#29)	C:\Users\nanotemper\Documents\Saher Pal\SMUG R2 mutant.moc	9	2017-11-15 23:17:57	-1	0	4	5	Medium	40	24.68	ss	5 nM	SMUG R2mut	8.984e-08	841.993	2026-01-13 21:23:36	1.51371	277.658
	SMUGR2 mutant	MST	Manual	No modification, ssDNA	ss_5_SMUG R2mut (#29)	C:\Users\nanotemper\Documents\Saher Pal\SMUG R2 mutant.moc	10	2017-11-15 23:18:28	-1	0	4	5	Medium	40	24.68	ss	5 nM	SMUG R2mut	4.492e-08	841.738	2026-01-13 21:23:36	1.62571	272.471
	SMUGR2 mutant	MST	Manual	No modification, ssDNA	ss_5_SMUG R2mut (#29)	C:\Users\nanotemper\Documents\Saher Pal\SMUG R2 mutant.moc	11	2017-11-15 23:18:59	-1	0	4	5	Medium	40	24.68	ss	5 nM	SMUG R2mut	2.246e-08	841.402	2026-01-13 21:23:36	1.50563	267.718
	SMUGR2 mutant	MST	Manual	No modification, ssDNA	ss_5_SMUG R2mut (#29)	C:\Users\nanotemper\Documents\Saher Pal\SMUG R2 mutant.moc	12	2017-11-15 23:19:29	-1	0	4	5	Medium	40	24.68	ss	5 nM	SMUG R2mut	1.123e-08	841.306	2026-01-13 21:23:36	1.58733	283.487
	SMUGR2 mutant	MST	Manual	No modification, ssDNA	ss_5_SMUG R2mut (#29)	C:\Users\nanotemper\Documents\Saher Pal\SMUG R2 mutant.moc	13	2017-11-15 23:20:00	-1	0	4	5	Medium	40	24.68	ss	5 nM	SMUG R2mut	5.61e-09	841.153	2026-01-13 21:23:36	1.47163	282.979
	SMUGR2 mutant	MST	Manual	No modification, ssDNA	ss_5_SMUG R2mut (#29)	C:\Users\nanotemper\Documents\Saher Pal\SMUG R2 mutant.moc	14	2017-11-15 23:20:31	-1	0	4	5	Medium	40	24.68	ss	5 nM	SMUG R2mut	2.807e-09	841.17	2026-01-13 21:23:36	1.49262	280.234
	SMUGR2 mutant	MST	Manual	No modification, ssDNA	ss_5_SMUG R2mut (#29)	C:\Users\nanotemper\Documents\Saher Pal\SMUG R2 mutant.moc	15	2017-11-15 23:21:02	-1	0	4	5	Medium	40	24.68	ss	5 nM	SMUG R2mut	1.4e-09	840.294	2026-01-13 21:23:36	1.40363	273.095
	SMUGR2 mutant	MST	Manual	No modification, ssDNA	ss_5_SMUG R2mut (#29)	C:\Users\nanotemper\Documents\Saher Pal\SMUG R2 mutant.moc	16	2017-11-15 23:21:32	-1	0	4	5	Medium	40	24.68	ss	5 nM	SMUG R2mut	7e-10	840.825	2026-01-13 21:23:36	1.68237	264.847

## Sheet: MetaData
Origin of exported data	Origin of exported data
Project Title:
Comment:
Project File Path:	C:\Users\nanotemper\Desktop\SMUG1\SMUG1 R124A MST.nta
Analysis-Set Name:	SMUGR2 mutant
Exported from:	Dose-Response (Flat)
Exported on:	2026-01-13 21:23:36
Analysis Settings	Analysis Settings
Type of Analysis:	MST
Evaluation strategy:	Manual
Cold Region Start:	-1
Cold Region End:	0
Hot Region Start:	4
Hot Region End:	5
