# Supplementary material for: Structural basis for uracil removal from DNA by human SMUG1
Source: Nat Commun. 2026 Jun 2;17:4809. doi: 10.1038/s41467-026-72937-0 (PMC13230825; doi:10.1038/s41467-026-72937-0)
Supplement: Supplementary file 4 — Source Data [file 41467_2026_72937_MOESM4_ESM.zip › Source Data SMUG1/Table 1, Supplementary Table 6, Supplementary Figure 14/SMUG1 R124A MST/SMUG1 R124A_5fU, dsDNA_DoseResponseRawDataGrouped.xlsx]

## Sheet: RawData
NanoTemper Technologies	NanoTemper Technologies
MO.Affinity Analysis v2.3	MO.Affinity Analysis v2.3
Origin of exported data	Origin of exported data
Project Title:
Comment:
Project File Path:	C:\Users\nanotemper\Desktop\SMUG1\SMUG1 R124A MST.nta
Analysis-Set Name:	SMUGR2 mutant
Exported from:	Dose-Response (Grouped)
Exported on:	2026-01-13 21:21:55
Analysis Settings	Analysis Settings
Type of Analysis:	MST
Evaluation strategy:	Manual
Cold Region Start:	-1
Cold Region End:	0
Hot Region Start:	4
Hot Region End:	5
Sample Information	Sample Information
Merge-Set Name:	5fU, dsDNA
Date of Measurement:	2017-11-15 18:53:50.639 → 2017-11-20 20:45:00.838
Capillary Type:	Unspecified container/capillary type
Target:	oligo5
TargetConcentration:	5e-09
Ligand:	SMUG R2mut
Measurement Settings	Measurement Settings
MST-Power:	Medium
Excitation-Power:	40
Excitation type:	Nano - RED
Thermostat Setpoint:	(disabled)
Fit Results (Kd)	Fit Results (Kd)
Fit Model:	Kd
Bound	899.943
Unbound	855.262
Kd	2.85224e-06
TargetConc	5e-09
Standard Deviation:	0.906713
Kd Confidence:	2.30189e-07
Dose Response Curve	Dose Response Curve	Dose Response Curve		Shifted Dose Response Curve of oligo5_5_SMUG R2mut (#23)	Shifted Dose Response Curve of oligo5_5_SMUG R2mut (#23)		Shifted Dose Response Curve of oligo5_5_SMUG R2mut (#17)	Shifted Dose Response Curve of oligo5_5_SMUG R2mut (#17)		Shifted Dose Response Curve of oligo5_5_SMUG R2mut (#07)	Shifted Dose Response Curve of oligo5_5_SMUG R2mut (#07)
Ligand Concentration [M]	Fnorm [‰]	Error Value		Ligand Concentration [M]	Fnorm [‰]		Ligand Concentration [M]	Fnorm [‰]		Ligand Concentration [M]	Fnorm [‰]
2.3e-05	894.806	2.26857		2.3e-05	893.202		2.3e-05	896.41		5.75e-06	890.959
1.15e-05	890.368	1.6175		1.15e-05	889.224		1.15e-05	891.511		2.875e-06	882.989
5.75e-06	886.094	4.89879		5.75e-06	881.162		5.75e-06	886.162		1.4375e-06	871.836
2.875e-06	878.772	4.18122		2.875e-06	874.627		2.875e-06	878.702		7.1875e-07	864.772
1.4375e-06	869.644	2.00057		1.4375e-06	867.917		1.4375e-06	869.179		3.593e-07	859.337
7.1875e-07	863.813	0.847239		7.1875e-07	863.166		7.1875e-07	863.5		1.79688e-07	856.555
3.593e-07	859.187	0.205228		3.593e-07	859.271		3.593e-07	858.953		8.984e-08	855.327
1.79688e-07	857.944	0.317047		1.79688e-07	858.168		1.79688e-07	857.72		4.492e-08	853.718
1.79688e-07	856.555	0		8.984e-08	858.593		8.984e-08	856.45		2.246e-08	854.294
8.984e-08	856.79	1.65953		4.492e-08	858.214		4.492e-08	856.537		1.123e-08	853.763
4.492e-08	856.156	2.27168		2.246e-08	858.003		2.246e-08	856.574		5.61e-09	853.608
2.246e-08	856.29	1.8708		1.123e-08	858.62		1.123e-08	857.211		2.807e-09	854.06
1.123e-08	856.531	2.49899		5.61e-09	858.499		5.61e-09	855.212		1.4e-09	854.24
5.61e-09	855.773	2.49326		2.807e-09	858.092		2.807e-09	856.317		7e-10	853.678
2.807e-09	856.157	2.02077		1.4e-09	857.682		1.4e-09	855.547		3.5e-10	853.669
1.4e-09	855.823	1.73724		7e-10	858.049		7e-10	856.506		1.75e-10	854.325
7e-10	856.078	2.21661
3.5e-10	853.669	0
1.75e-10	854.325	0

## Sheet: Fit-Values
Dose	FNorm
2.1262e-05
1.96553e-05
1.817e-05
1.67969e-05
1.55276e-05
1.43542e-05
1.32695e-05
1.22668e-05
1.13398e-05
1.04829e-05
9.69075e-06
8.95845e-06
8.28148e-06
7.65567e-06
7.07716e-06
6.54236e-06
6.04797e-06
5.59094e-06
5.16845e-06
4.77789e-06
4.41684e-06
4.08307e-06
3.77452e-06
3.48929e-06
3.22562e-06
2.98187e-06
2.75654e-06
2.54823e-06
2.35567e-06
2.17766e-06
2.0131e-06
1.86098e-06
1.72035e-06
1.59035e-06
1.47017e-06
1.35907e-06
1.25637e-06
1.16143e-06
1.07366e-06
9.92531e-07
9.17528e-07
8.48193e-07
7.84098e-07
7.24846e-07
6.70071e-07
6.19436e-07
5.72627e-07
5.29355e-07
4.89353e-07
4.52374e-07
4.1819e-07
3.86588e-07
3.57375e-07
3.30369e-07
3.05404e-07
2.82326e-07
2.60991e-07
2.41269e-07
2.23037e-07
2.06183e-07
1.90602e-07
1.76199e-07
1.62884e-07
1.50575e-07
1.39197e-07
1.28678e-07
1.18954e-07
1.09965e-07
1.01655e-07
9.39736e-08
8.68723e-08
8.03076e-08
7.4239e-08
6.8629e-08
6.34429e-08
5.86487e-08
5.42168e-08
5.01198e-08
4.63324e-08
4.28312e-08
3.95945e-08
3.66025e-08
3.38366e-08
3.12796e-08
2.89159e-08
2.67308e-08
2.47109e-08
2.28435e-08
2.11173e-08
1.95215e-08
1.80463e-08
1.66826e-08
1.5422e-08
1.42566e-08
1.31793e-08
1.21833e-08
1.12627e-08
1.04116e-08
9.62482e-09
8.8975e-09
8.22514e-09
7.60359e-09
7.02901e-09
6.49785e-09
6.00683e-09
5.55291e-09
5.13329e-09
4.74538e-09
4.38679e-09
4.05529e-09
3.74884e-09
3.46555e-09
3.20367e-09
2.96158e-09
2.73778e-09
2.5309e-09
2.33964e-09
2.16284e-09
1.9994e-09
1.84832e-09
1.70864e-09
1.57953e-09
1.46017e-09
1.34983e-09
1.24782e-09
1.15353e-09
1.06636e-09
9.85778e-10
9.11286e-10
8.42423e-10
7.78763e-10
7.19914e-10
6.65513e-10
6.15222e-10
5.68731e-10
5.25754e-10
4.86024e-10
4.49297e-10
4.15345e-10
3.83958e-10
3.54944e-10
3.28122e-10
3.03326e-10
2.80405e-10
2.59216e-10
2.39627e-10
2.21519e-10
2.0478e-10
1.89305e-10
1.75e-10
