# Supplementary material for: Structural basis for uracil removal from DNA by human SMUG1
Source: Nat Commun. 2026 Jun 2;17:4809. doi: 10.1038/s41467-026-72937-0 (PMC13230825; doi:10.1038/s41467-026-72937-0)
Supplement: Supplementary file 4 — Source Data [file 41467_2026_72937_MOESM4_ESM.zip › Source Data SMUG1/Table 1, Supplementary Table 6, Supplementary Figure 14/SMUG1 R124A MST/SMUG1 R124A_dU, ssDNA_DoseResponseRawDataFlat.xlsx]

## Sheet: RawData
Project-Name	AnalysisSet	AnalysisSetType	EvaluationStrategy	MergeSet	Run	OriginOfData	CapillaryIndex	DateOfMeasurement	ColdRegionStart	ColdRegionEnd	HotRegionStart	HotRegionEnd	MSTPower	ExcitationPower	MeasuredTemperature	Target	TargetConcentration	Ligand	LigandConcentration	Fnorm	ExportedOn	BleachingRate	InitialFluorescence(MST)
	SMUGR2 mutant	MST	Manual	dU, ssDNA	BCy5_5_SMUG R2mut (#20)	C:\Users\nanotemper\Documents\Saher Pal\SMUG R2 mutant.moc	1	2017-11-15 19:01:54	-1	0	4	5	Medium	40	24.35	BCy5	5 nM	SMUG R2mut	2.3e-05	882.95	2026-01-13 21:24:15	1.51118	240.042
	SMUGR2 mutant	MST	Manual	dU, ssDNA	BCy5_5_SMUG R2mut (#20)	C:\Users\nanotemper\Documents\Saher Pal\SMUG R2 mutant.moc	2	2017-11-15 19:02:24	-1	0	4	5	Medium	40	24.35	BCy5	5 nM	SMUG R2mut	1.15e-05	881.527	2026-01-13 21:24:15	1.81	219.348
	SMUGR2 mutant	MST	Manual	dU, ssDNA	BCy5_5_SMUG R2mut (#20)	C:\Users\nanotemper\Documents\Saher Pal\SMUG R2 mutant.moc	3	2017-11-15 19:02:55	-1	0	4	5	Medium	40	24.35	BCy5	5 nM	SMUG R2mut	5.75e-06	875.241	2026-01-13 21:24:15	1.39651	216.944
	SMUGR2 mutant	MST	Manual	dU, ssDNA	BCy5_5_SMUG R2mut (#20)	C:\Users\nanotemper\Documents\Saher Pal\SMUG R2 mutant.moc	4	2017-11-15 19:03:25	-1	0	4	5	Medium	40	24.35	BCy5	5 nM	SMUG R2mut	2.875e-06	871.058	2026-01-13 21:24:15	1.74432	207.188
	SMUGR2 mutant	MST	Manual	dU, ssDNA	BCy5_5_SMUG R2mut (#20)	C:\Users\nanotemper\Documents\Saher Pal\SMUG R2 mutant.moc	5	2017-11-15 19:03:56	-1	0	4	5	Medium	40	24.35	BCy5	5 nM	SMUG R2mut	1.4375e-06	865.011	2026-01-13 21:24:15	1.63113	203.395
	SMUGR2 mutant	MST	Manual	dU, ssDNA	BCy5_5_SMUG R2mut (#20)	C:\Users\nanotemper\Documents\Saher Pal\SMUG R2 mutant.moc	6	2017-11-15 19:04:27	-1	0	4	5	Medium	40	24.35	BCy5	5 nM	SMUG R2mut	7.1875e-07	859.571	2026-01-13 21:24:15	1.74247	200.278
	SMUGR2 mutant	MST	Manual	dU, ssDNA	BCy5_5_SMUG R2mut (#20)	C:\Users\nanotemper\Documents\Saher Pal\SMUG R2 mutant.moc	7	2017-11-15 19:04:58	-1	0	4	5	Medium	40	24.35	BCy5	5 nM	SMUG R2mut	3.593e-07	856.319	2026-01-13 21:24:15	1.4321	197.631
	SMUGR2 mutant	MST	Manual	dU, ssDNA	BCy5_5_SMUG R2mut (#20)	C:\Users\nanotemper\Documents\Saher Pal\SMUG R2 mutant.moc	8	2017-11-15 19:05:28	-1	0	4	5	Medium	40	24.35	BCy5	5 nM	SMUG R2mut	1.79688e-07	854.508	2026-01-13 21:24:15	1.56698	197.413
	SMUGR2 mutant	MST	Manual	dU, ssDNA	BCy5_5_SMUG R2mut (#20)	C:\Users\nanotemper\Documents\Saher Pal\SMUG R2 mutant.moc	9	2017-11-15 19:05:59	-1	0	4	5	Medium	40	24.35	BCy5	5 nM	SMUG R2mut	8.984e-08	853.018	2026-01-13 21:24:15	1.45952	196.76
	SMUGR2 mutant	MST	Manual	dU, ssDNA	BCy5_5_SMUG R2mut (#20)	C:\Users\nanotemper\Documents\Saher Pal\SMUG R2 mutant.moc	10	2017-11-15 19:06:30	-1	0	4	5	Medium	40	24.35	BCy5	5 nM	SMUG R2mut	4.492e-08	853.33	2026-01-13 21:24:15	1.66584	198.466
	SMUGR2 mutant	MST	Manual	dU, ssDNA	BCy5_5_SMUG R2mut (#20)	C:\Users\nanotemper\Documents\Saher Pal\SMUG R2 mutant.moc	11	2017-11-15 19:07:01	-1	0	4	5	Medium	40	24.35	BCy5	5 nM	SMUG R2mut	2.246e-08	853.113	2026-01-13 21:24:15	1.52784	194.071
	SMUGR2 mutant	MST	Manual	dU, ssDNA	BCy5_5_SMUG R2mut (#20)	C:\Users\nanotemper\Documents\Saher Pal\SMUG R2 mutant.moc	12	2017-11-15 19:07:31	-1	0	4	5	Medium	40	24.35	BCy5	5 nM	SMUG R2mut	1.123e-08	852.715	2026-01-13 21:24:15	1.56308	193.192
	SMUGR2 mutant	MST	Manual	dU, ssDNA	BCy5_5_SMUG R2mut (#20)	C:\Users\nanotemper\Documents\Saher Pal\SMUG R2 mutant.moc	13	2017-11-15 19:08:02	-1	0	4	5	Medium	40	24.35	BCy5	5 nM	SMUG R2mut	5.61e-09	853.05	2026-01-13 21:24:15	1.62521	192.673
	SMUGR2 mutant	MST	Manual	dU, ssDNA	BCy5_5_SMUG R2mut (#20)	C:\Users\nanotemper\Documents\Saher Pal\SMUG R2 mutant.moc	14	2017-11-15 19:08:33	-1	0	4	5	Medium	40	24.35	BCy5	5 nM	SMUG R2mut	2.807e-09	852.151	2026-01-13 21:24:15	1.85795	194.058
	SMUGR2 mutant	MST	Manual	dU, ssDNA	BCy5_5_SMUG R2mut (#20)	C:\Users\nanotemper\Documents\Saher Pal\SMUG R2 mutant.moc	15	2017-11-15 19:09:03	-1	0	4	5	Medium	40	24.35	BCy5	5 nM	SMUG R2mut	1.4e-09	852.602	2026-01-13 21:24:15	1.60353	188.517
	SMUGR2 mutant	MST	Manual	dU, ssDNA	BCy5_5_SMUG R2mut (#20)	C:\Users\nanotemper\Documents\Saher Pal\SMUG R2 mutant.moc	16	2017-11-15 19:09:34	-1	0	4	5	Medium	40	24.35	BCy5	5 nM	SMUG R2mut	7e-10	852.979	2026-01-13 21:24:15	1.68635	195.209
	SMUGR2 mutant	MST	Manual	dU, ssDNA	BCy5_5_SMUG R2mut (#28)	C:\Users\nanotemper\Documents\Saher Pal\SMUG R2 mutant.moc	1	2017-11-15 22:57:06	-1	0	4	5	Medium	40	24.68	BCy5	5 nM	SMUG R2mut	2.3e-05	882.238	2026-01-13 21:24:15	1.65657	234.455
	SMUGR2 mutant	MST	Manual	dU, ssDNA	BCy5_5_SMUG R2mut (#28)	C:\Users\nanotemper\Documents\Saher Pal\SMUG R2 mutant.moc	2	2017-11-15 22:57:36	-1	0	4	5	Medium	40	24.68	BCy5	5 nM	SMUG R2mut	1.15e-05	878.519	2026-01-13 21:24:15	1.6883	241.041
	SMUGR2 mutant	MST	Manual	dU, ssDNA	BCy5_5_SMUG R2mut (#28)	C:\Users\nanotemper\Documents\Saher Pal\SMUG R2 mutant.moc	3	2017-11-15 22:58:07	-1	0	4	5	Medium	40	24.68	BCy5	5 nM	SMUG R2mut	5.75e-06	874.799	2026-01-13 21:24:15	1.76949	228.793
	SMUGR2 mutant	MST	Manual	dU, ssDNA	BCy5_5_SMUG R2mut (#28)	C:\Users\nanotemper\Documents\Saher Pal\SMUG R2 mutant.moc	4	2017-11-15 22:58:37	-1	0	4	5	Medium	40	24.68	BCy5	5 nM	SMUG R2mut	2.875e-06	869.039	2026-01-13 21:24:15	1.55425	209.302
	SMUGR2 mutant	MST	Manual	dU, ssDNA	BCy5_5_SMUG R2mut (#28)	C:\Users\nanotemper\Documents\Saher Pal\SMUG R2 mutant.moc	5	2017-11-15 22:59:08	-1	0	4	5	Medium	40	24.68	BCy5	5 nM	SMUG R2mut	1.4375e-06	863.837	2026-01-13 21:24:15	1.79196	220.221
	SMUGR2 mutant	MST	Manual	dU, ssDNA	BCy5_5_SMUG R2mut (#28)	C:\Users\nanotemper\Documents\Saher Pal\SMUG R2 mutant.moc	6	2017-11-15 22:59:39	-1	0	4	5	Medium	40	24.68	BCy5	5 nM	SMUG R2mut	7.1875e-07	858.452	2026-01-13 21:24:15	1.50946	218.755
	SMUGR2 mutant	MST	Manual	dU, ssDNA	BCy5_5_SMUG R2mut (#28)	C:\Users\nanotemper\Documents\Saher Pal\SMUG R2 mutant.moc	7	2017-11-15 23:00:09	-1	0	4	5	Medium	40	24.68	BCy5	5 nM	SMUG R2mut	3.593e-07	854.89	2026-01-13 21:24:15	1.33823	215.898
	SMUGR2 mutant	MST	Manual	dU, ssDNA	BCy5_5_SMUG R2mut (#28)	C:\Users\nanotemper\Documents\Saher Pal\SMUG R2 mutant.moc	8	2017-11-15 23:00:40	-1	0	4	5	Medium	40	24.68	BCy5	5 nM	SMUG R2mut	1.79688e-07	853.278	2026-01-13 21:24:15	1.59009	214.364
	SMUGR2 mutant	MST	Manual	dU, ssDNA	BCy5_5_SMUG R2mut (#28)	C:\Users\nanotemper\Documents\Saher Pal\SMUG R2 mutant.moc	9	2017-11-15 23:01:11	-1	0	4	5	Medium	40	24.68	BCy5	5 nM	SMUG R2mut	8.984e-08	851.354	2026-01-13 21:24:15	1.74663	213.305
	SMUGR2 mutant	MST	Manual	dU, ssDNA	BCy5_5_SMUG R2mut (#28)	C:\Users\nanotemper\Documents\Saher Pal\SMUG R2 mutant.moc	10	2017-11-15 23:01:41	-1	0	4	5	Medium	40	24.68	BCy5	5 nM	SMUG R2mut	4.492e-08	850.774	2026-01-13 21:24:15	1.66173	212.279
	SMUGR2 mutant	MST	Manual	dU, ssDNA	BCy5_5_SMUG R2mut (#28)	C:\Users\nanotemper\Documents\Saher Pal\SMUG R2 mutant.moc	11	2017-11-15 23:02:12	-1	0	4	5	Medium	40	24.68	BCy5	5 nM	SMUG R2mut	2.246e-08	851.24	2026-01-13 21:24:15	1.4976	214.585
	SMUGR2 mutant	MST	Manual	dU, ssDNA	BCy5_5_SMUG R2mut (#28)	C:\Users\nanotemper\Documents\Saher Pal\SMUG R2 mutant.moc	12	2017-11-15 23:02:43	-1	0	4	5	Medium	40	24.68	BCy5	5 nM	SMUG R2mut	1.123e-08	851.018	2026-01-13 21:24:15	1.63632	213.065
	SMUGR2 mutant	MST	Manual	dU, ssDNA	BCy5_5_SMUG R2mut (#28)	C:\Users\nanotemper\Documents\Saher Pal\SMUG R2 mutant.moc	13	2017-11-15 23:03:13	-1	0	4	5	Medium	40	24.68	BCy5	5 nM	SMUG R2mut	5.61e-09	851.131	2026-01-13 21:24:15	1.60617	212.781
	SMUGR2 mutant	MST	Manual	dU, ssDNA	BCy5_5_SMUG R2mut (#28)	C:\Users\nanotemper\Documents\Saher Pal\SMUG R2 mutant.moc	14	2017-11-15 23:03:44	-1	0	4	5	Medium	40	24.68	BCy5	5 nM	SMUG R2mut	2.807e-09	851.256	2026-01-13 21:24:15	1.81673	217.418
	SMUGR2 mutant	MST	Manual	dU, ssDNA	BCy5_5_SMUG R2mut (#28)	C:\Users\nanotemper\Documents\Saher Pal\SMUG R2 mutant.moc	15	2017-11-15 23:04:15	-1	0	4	5	Medium	40	24.68	BCy5	5 nM	SMUG R2mut	1.4e-09	850.897	2026-01-13 21:24:15	1.54759	214.008
	SMUGR2 mutant	MST	Manual	dU, ssDNA	BCy5_5_SMUG R2mut (#28)	C:\Users\nanotemper\Documents\Saher Pal\SMUG R2 mutant.moc	16	2017-11-15 23:04:45	-1	0	4	5	Medium	40	24.68	BCy5	5 nM	SMUG R2mut	7e-10	851.309	2026-01-13 21:24:15	1.59013	213.359
	SMUGR2 mutant	MST	Manual	dU, ssDNA	BCy5_5_SMUG R2mut (#30)	C:\Users\nanotemper\Documents\Saher Pal\SMUG R2 mutant.moc	1	2017-11-15 23:33:00	-1	0	4	5	Medium	40	24.52	BCy5	5 nM	SMUG R2mut	2.3e-05	881.792	2026-01-13 21:24:15	1.65156	263.619
	SMUGR2 mutant	MST	Manual	dU, ssDNA	BCy5_5_SMUG R2mut (#30)	C:\Users\nanotemper\Documents\Saher Pal\SMUG R2 mutant.moc	2	2017-11-15 23:33:30	-1	0	4	5	Medium	40	24.52	BCy5	5 nM	SMUG R2mut	1.15e-05	878.828	2026-01-13 21:24:15	1.5509	239.017
	SMUGR2 mutant	MST	Manual	dU, ssDNA	BCy5_5_SMUG R2mut (#30)	C:\Users\nanotemper\Documents\Saher Pal\SMUG R2 mutant.moc	3	2017-11-15 23:34:01	-1	0	4	5	Medium	40	24.52	BCy5	5 nM	SMUG R2mut	5.75e-06	874.82	2026-01-13 21:24:15	1.64318	237.989
	SMUGR2 mutant	MST	Manual	dU, ssDNA	BCy5_5_SMUG R2mut (#30)	C:\Users\nanotemper\Documents\Saher Pal\SMUG R2 mutant.moc	4	2017-11-15 23:34:31	-1	0	4	5	Medium	40	24.52	BCy5	5 nM	SMUG R2mut	2.875e-06	869.703	2026-01-13 21:24:15	1.73166	230.25
	SMUGR2 mutant	MST	Manual	dU, ssDNA	BCy5_5_SMUG R2mut (#30)	C:\Users\nanotemper\Documents\Saher Pal\SMUG R2 mutant.moc	5	2017-11-15 23:35:02	-1	0	4	5	Medium	40	24.52	BCy5	5 nM	SMUG R2mut	1.4375e-06	864.444	2026-01-13 21:24:15	1.74635	224.523
	SMUGR2 mutant	MST	Manual	dU, ssDNA	BCy5_5_SMUG R2mut (#30)	C:\Users\nanotemper\Documents\Saher Pal\SMUG R2 mutant.moc	6	2017-11-15 23:35:33	-1	0	4	5	Medium	40	24.52	BCy5	5 nM	SMUG R2mut	7.1875e-07	858.826	2026-01-13 21:24:15	1.68845	218.705
	SMUGR2 mutant	MST	Manual	dU, ssDNA	BCy5_5_SMUG R2mut (#30)	C:\Users\nanotemper\Documents\Saher Pal\SMUG R2 mutant.moc	7	2017-11-15 23:36:03	-1	0	4	5	Medium	40	24.52	BCy5	5 nM	SMUG R2mut	3.593e-07	854.911	2026-01-13 21:24:15	1.77377	218.312
	SMUGR2 mutant	MST	Manual	dU, ssDNA	BCy5_5_SMUG R2mut (#30)	C:\Users\nanotemper\Documents\Saher Pal\SMUG R2 mutant.moc	8	2017-11-15 23:36:34	-1	0	4	5	Medium	40	24.52	BCy5	5 nM	SMUG R2mut	1.79688e-07	853.209	2026-01-13 21:24:15	1.41699	216.419
	SMUGR2 mutant	MST	Manual	dU, ssDNA	BCy5_5_SMUG R2mut (#30)	C:\Users\nanotemper\Documents\Saher Pal\SMUG R2 mutant.moc	9	2017-11-15 23:37:05	-1	0	4	5	Medium	40	24.52	BCy5	5 nM	SMUG R2mut	8.984e-08	852.583	2026-01-13 21:24:15	1.72378	232.774
	SMUGR2 mutant	MST	Manual	dU, ssDNA	BCy5_5_SMUG R2mut (#30)	C:\Users\nanotemper\Documents\Saher Pal\SMUG R2 mutant.moc	10	2017-11-15 23:37:35	-1	0	4	5	Medium	40	24.52	BCy5	5 nM	SMUG R2mut	4.492e-08	852.741	2026-01-13 21:24:15	1.63432	218.895
	SMUGR2 mutant	MST	Manual	dU, ssDNA	BCy5_5_SMUG R2mut (#30)	C:\Users\nanotemper\Documents\Saher Pal\SMUG R2 mutant.moc	11	2017-11-15 23:38:06	-1	0	4	5	Medium	40	24.52	BCy5	5 nM	SMUG R2mut	2.246e-08	852.255	2026-01-13 21:24:15	1.59207	209.793
	SMUGR2 mutant	MST	Manual	dU, ssDNA	BCy5_5_SMUG R2mut (#30)	C:\Users\nanotemper\Documents\Saher Pal\SMUG R2 mutant.moc	12	2017-11-15 23:38:37	-1	0	4	5	Medium	40	24.52	BCy5	5 nM	SMUG R2mut	1.123e-08	851.435	2026-01-13 21:24:15	1.77764	211.498
	SMUGR2 mutant	MST	Manual	dU, ssDNA	BCy5_5_SMUG R2mut (#30)	C:\Users\nanotemper\Documents\Saher Pal\SMUG R2 mutant.moc	13	2017-11-15 23:39:08	-1	0	4	5	Medium	40	24.52	BCy5	5 nM	SMUG R2mut	5.61e-09	852.612	2026-01-13 21:24:15	1.76204	209.345
	SMUGR2 mutant	MST	Manual	dU, ssDNA	BCy5_5_SMUG R2mut (#30)	C:\Users\nanotemper\Documents\Saher Pal\SMUG R2 mutant.moc	14	2017-11-15 23:39:38	-1	0	4	5	Medium	40	24.52	BCy5	5 nM	SMUG R2mut	2.807e-09	853.257	2026-01-13 21:24:15	1.67726	211.613
	SMUGR2 mutant	MST	Manual	dU, ssDNA	BCy5_5_SMUG R2mut (#30)	C:\Users\nanotemper\Documents\Saher Pal\SMUG R2 mutant.moc	15	2017-11-15 23:40:09	-1	0	4	5	Medium	40	24.52	BCy5	5 nM	SMUG R2mut	1.4e-09	852.183	2026-01-13 21:24:15	1.84964	213.391
	SMUGR2 mutant	MST	Manual	dU, ssDNA	BCy5_5_SMUG R2mut (#30)	C:\Users\nanotemper\Documents\Saher Pal\SMUG R2 mutant.moc	16	2017-11-15 23:40:40	-1	0	4	5	Medium	40	24.52	BCy5	5 nM	SMUG R2mut	7e-10	852.243	2026-01-13 21:24:15	1.72371	215.223

## Sheet: MetaData
Origin of exported data	Origin of exported data
Project Title:
Comment:
Project File Path:	C:\Users\nanotemper\Desktop\SMUG1\SMUG1 R124A MST.nta
Analysis-Set Name:	SMUGR2 mutant
Exported from:	Dose-Response (Flat)
Exported on:	2026-01-13 21:24:15
Analysis Settings	Analysis Settings
Type of Analysis:	MST
Evaluation strategy:	Manual
Cold Region Start:	-1
Cold Region End:	0
Hot Region Start:	4
Hot Region End:	5
