# Supplementary material for: Structural basis for uracil removal from DNA by human SMUG1
Source: Nat Commun. 2026 Jun 2;17:4809. doi: 10.1038/s41467-026-72937-0 (PMC13230825; doi:10.1038/s41467-026-72937-0)
Supplement: Supplementary file 4 — Source Data [file 41467_2026_72937_MOESM4_ESM.zip › Source Data SMUG1/Table 1, Supplementary Table 6, Supplementary Figure 14/SMUG1 R124A MST/SMUG1 R124A_5fU, dsDNA_DoseResponseRawDataFlat.xlsx]

## Sheet: RawData
Project-Name	AnalysisSet	AnalysisSetType	EvaluationStrategy	MergeSet	Run	OriginOfData	CapillaryIndex	DateOfMeasurement	ColdRegionStart	ColdRegionEnd	HotRegionStart	HotRegionEnd	MSTPower	ExcitationPower	MeasuredTemperature	Target	TargetConcentration	Ligand	LigandConcentration	Fnorm	ExportedOn	BleachingRate	InitialFluorescence(MST)
	SMUGR2 mutant	MST	Manual	5fU, dsDNA	oligo5_5_SMUG R2mut (#07)	C:\Users\nanotemper\Documents\Saher Pal\SMUG R2 mutant.moc	1	2017-11-20 19:37:21	-1	0	4	5	Medium	40	22.22	oligo5	5 nM	SMUG R2mut	5.75e-06	889.45	2026-01-13 21:22:06	1.86073	383.199
	SMUGR2 mutant	MST	Manual	5fU, dsDNA	oligo5_5_SMUG R2mut (#07)	C:\Users\nanotemper\Documents\Saher Pal\SMUG R2 mutant.moc	2	2017-11-20 19:37:51	-1	0	4	5	Medium	40	22.22	oligo5	5 nM	SMUG R2mut	2.875e-06	881.48	2026-01-13 21:22:06	1.82006	364.687
	SMUGR2 mutant	MST	Manual	5fU, dsDNA	oligo5_5_SMUG R2mut (#07)	C:\Users\nanotemper\Documents\Saher Pal\SMUG R2 mutant.moc	3	2017-11-20 19:38:22	-1	0	4	5	Medium	40	22.22	oligo5	5 nM	SMUG R2mut	1.4375e-06	870.327	2026-01-13 21:22:06	1.82001	367.163
	SMUGR2 mutant	MST	Manual	5fU, dsDNA	oligo5_5_SMUG R2mut (#07)	C:\Users\nanotemper\Documents\Saher Pal\SMUG R2 mutant.moc	4	2017-11-20 19:38:52	-1	0	4	5	Medium	40	22.22	oligo5	5 nM	SMUG R2mut	7.1875e-07	863.263	2026-01-13 21:22:06	1.74201	360.519
	SMUGR2 mutant	MST	Manual	5fU, dsDNA	oligo5_5_SMUG R2mut (#07)	C:\Users\nanotemper\Documents\Saher Pal\SMUG R2 mutant.moc	5	2017-11-20 19:39:23	-1	0	4	5	Medium	40	22.22	oligo5	5 nM	SMUG R2mut	3.593e-07	857.828	2026-01-13 21:22:06	1.54688	382.264
	SMUGR2 mutant	MST	Manual	5fU, dsDNA	oligo5_5_SMUG R2mut (#07)	C:\Users\nanotemper\Documents\Saher Pal\SMUG R2 mutant.moc	6	2017-11-20 19:39:54	-1	0	4	5	Medium	40	22.22	oligo5	5 nM	SMUG R2mut	1.79688e-07	855.046	2026-01-13 21:22:06	1.78291	347.265
	SMUGR2 mutant	MST	Manual	5fU, dsDNA	oligo5_5_SMUG R2mut (#07)	C:\Users\nanotemper\Documents\Saher Pal\SMUG R2 mutant.moc	7	2017-11-20 19:40:24	-1	0	4	5	Medium	40	22.22	oligo5	5 nM	SMUG R2mut	8.984e-08	853.818	2026-01-13 21:22:06	1.85473	338.576
	SMUGR2 mutant	MST	Manual	5fU, dsDNA	oligo5_5_SMUG R2mut (#07)	C:\Users\nanotemper\Documents\Saher Pal\SMUG R2 mutant.moc	8	2017-11-20 19:40:55	-1	0	4	5	Medium	40	22.22	oligo5	5 nM	SMUG R2mut	4.492e-08	852.209	2026-01-13 21:22:06	1.72116	335.724
	SMUGR2 mutant	MST	Manual	5fU, dsDNA	oligo5_5_SMUG R2mut (#07)	C:\Users\nanotemper\Documents\Saher Pal\SMUG R2 mutant.moc	9	2017-11-20 19:41:26	-1	0	4	5	Medium	40	22.22	oligo5	5 nM	SMUG R2mut	2.246e-08	852.785	2026-01-13 21:22:06	1.85707	357.476
	SMUGR2 mutant	MST	Manual	5fU, dsDNA	oligo5_5_SMUG R2mut (#07)	C:\Users\nanotemper\Documents\Saher Pal\SMUG R2 mutant.moc	10	2017-11-20 19:41:56	-1	0	4	5	Medium	40	22.22	oligo5	5 nM	SMUG R2mut	1.123e-08	852.254	2026-01-13 21:22:06	1.86167	336.09
	SMUGR2 mutant	MST	Manual	5fU, dsDNA	oligo5_5_SMUG R2mut (#07)	C:\Users\nanotemper\Documents\Saher Pal\SMUG R2 mutant.moc	11	2017-11-20 19:42:27	-1	0	4	5	Medium	40	22.22	oligo5	5 nM	SMUG R2mut	5.61e-09	852.099	2026-01-13 21:22:06	1.8894	336.703
	SMUGR2 mutant	MST	Manual	5fU, dsDNA	oligo5_5_SMUG R2mut (#07)	C:\Users\nanotemper\Documents\Saher Pal\SMUG R2 mutant.moc	12	2017-11-20 19:42:58	-1	0	4	5	Medium	40	22.22	oligo5	5 nM	SMUG R2mut	2.807e-09	852.551	2026-01-13 21:22:06	1.80034	339.824
	SMUGR2 mutant	MST	Manual	5fU, dsDNA	oligo5_5_SMUG R2mut (#07)	C:\Users\nanotemper\Documents\Saher Pal\SMUG R2 mutant.moc	13	2017-11-20 19:43:28	-1	0	4	5	Medium	40	22.22	oligo5	5 nM	SMUG R2mut	1.4e-09	852.731	2026-01-13 21:22:06	1.76815	341.684
	SMUGR2 mutant	MST	Manual	5fU, dsDNA	oligo5_5_SMUG R2mut (#07)	C:\Users\nanotemper\Documents\Saher Pal\SMUG R2 mutant.moc	14	2017-11-20 19:43:59	-1	0	4	5	Medium	40	22.22	oligo5	5 nM	SMUG R2mut	7e-10	852.169	2026-01-13 21:22:06	1.82964	338.309
	SMUGR2 mutant	MST	Manual	5fU, dsDNA	oligo5_5_SMUG R2mut (#07)	C:\Users\nanotemper\Documents\Saher Pal\SMUG R2 mutant.moc	15	2017-11-20 19:44:30	-1	0	4	5	Medium	40	22.22	oligo5	5 nM	SMUG R2mut	3.5e-10	852.16	2026-01-13 21:22:06	1.78974	335.352
	SMUGR2 mutant	MST	Manual	5fU, dsDNA	oligo5_5_SMUG R2mut (#07)	C:\Users\nanotemper\Documents\Saher Pal\SMUG R2 mutant.moc	16	2017-11-20 19:45:00	-1	0	4	5	Medium	40	22.22	oligo5	5 nM	SMUG R2mut	1.75e-10	852.816	2026-01-13 21:22:06	1.79384	328.661
	SMUGR2 mutant	MST	Manual	5fU, dsDNA	oligo5_5_SMUG R2mut (#17)	C:\Users\nanotemper\Documents\Saher Pal\SMUG R2 mutant.moc	1	2017-11-15 17:53:50	-1	0	4	5	Medium	40	23.62	oligo5	5 nM	SMUG R2mut	2.3e-05	897.245	2026-01-13 21:22:06	1.6604	343.45
	SMUGR2 mutant	MST	Manual	5fU, dsDNA	oligo5_5_SMUG R2mut (#17)	C:\Users\nanotemper\Documents\Saher Pal\SMUG R2 mutant.moc	2	2017-11-15 17:54:20	-1	0	4	5	Medium	40	23.62	oligo5	5 nM	SMUG R2mut	1.15e-05	892.346	2026-01-13 21:22:06	1.62566	351.872
	SMUGR2 mutant	MST	Manual	5fU, dsDNA	oligo5_5_SMUG R2mut (#17)	C:\Users\nanotemper\Documents\Saher Pal\SMUG R2 mutant.moc	3	2017-11-15 17:54:51	-1	0	4	5	Medium	40	23.62	oligo5	5 nM	SMUG R2mut	5.75e-06	886.997	2026-01-13 21:22:06	1.69787	342.355
	SMUGR2 mutant	MST	Manual	5fU, dsDNA	oligo5_5_SMUG R2mut (#17)	C:\Users\nanotemper\Documents\Saher Pal\SMUG R2 mutant.moc	4	2017-11-15 17:55:22	-1	0	4	5	Medium	40	23.62	oligo5	5 nM	SMUG R2mut	2.875e-06	879.536	2026-01-13 21:22:06	1.81392	336.136
	SMUGR2 mutant	MST	Manual	5fU, dsDNA	oligo5_5_SMUG R2mut (#17)	C:\Users\nanotemper\Documents\Saher Pal\SMUG R2 mutant.moc	5	2017-11-15 17:55:52	-1	0	4	5	Medium	40	23.62	oligo5	5 nM	SMUG R2mut	1.4375e-06	870.014	2026-01-13 21:22:06	1.57129	327.637
	SMUGR2 mutant	MST	Manual	5fU, dsDNA	oligo5_5_SMUG R2mut (#17)	C:\Users\nanotemper\Documents\Saher Pal\SMUG R2 mutant.moc	6	2017-11-15 17:56:23	-1	0	4	5	Medium	40	23.62	oligo5	5 nM	SMUG R2mut	7.1875e-07	864.335	2026-01-13 21:22:06	1.4262	312.589
	SMUGR2 mutant	MST	Manual	5fU, dsDNA	oligo5_5_SMUG R2mut (#17)	C:\Users\nanotemper\Documents\Saher Pal\SMUG R2 mutant.moc	7	2017-11-15 17:56:54	-1	0	4	5	Medium	40	23.62	oligo5	5 nM	SMUG R2mut	3.593e-07	859.788	2026-01-13 21:22:06	1.70448	306.536
	SMUGR2 mutant	MST	Manual	5fU, dsDNA	oligo5_5_SMUG R2mut (#17)	C:\Users\nanotemper\Documents\Saher Pal\SMUG R2 mutant.moc	8	2017-11-15 17:57:25	-1	0	4	5	Medium	40	23.62	oligo5	5 nM	SMUG R2mut	1.79688e-07	858.555	2026-01-13 21:22:06	2.02022	307.333
	SMUGR2 mutant	MST	Manual	5fU, dsDNA	oligo5_5_SMUG R2mut (#17)	C:\Users\nanotemper\Documents\Saher Pal\SMUG R2 mutant.moc	9	2017-11-15 17:57:55	-1	0	4	5	Medium	40	23.62	oligo5	5 nM	SMUG R2mut	8.984e-08	857.284	2026-01-13 21:22:06	1.8536	306.453
	SMUGR2 mutant	MST	Manual	5fU, dsDNA	oligo5_5_SMUG R2mut (#17)	C:\Users\nanotemper\Documents\Saher Pal\SMUG R2 mutant.moc	10	2017-11-15 17:58:26	-1	0	4	5	Medium	40	23.62	oligo5	5 nM	SMUG R2mut	4.492e-08	857.371	2026-01-13 21:22:06	1.88969	309.744
	SMUGR2 mutant	MST	Manual	5fU, dsDNA	oligo5_5_SMUG R2mut (#17)	C:\Users\nanotemper\Documents\Saher Pal\SMUG R2 mutant.moc	11	2017-11-15 17:58:57	-1	0	4	5	Medium	40	23.62	oligo5	5 nM	SMUG R2mut	2.246e-08	857.409	2026-01-13 21:22:06	1.54371	312.096
	SMUGR2 mutant	MST	Manual	5fU, dsDNA	oligo5_5_SMUG R2mut (#17)	C:\Users\nanotemper\Documents\Saher Pal\SMUG R2 mutant.moc	12	2017-11-15 17:59:27	-1	0	4	5	Medium	40	23.62	oligo5	5 nM	SMUG R2mut	1.123e-08	858.046	2026-01-13 21:22:06	1.92855	297.369
	SMUGR2 mutant	MST	Manual	5fU, dsDNA	oligo5_5_SMUG R2mut (#17)	C:\Users\nanotemper\Documents\Saher Pal\SMUG R2 mutant.moc	13	2017-11-15 17:59:58	-1	0	4	5	Medium	40	23.62	oligo5	5 nM	SMUG R2mut	5.61e-09	856.047	2026-01-13 21:22:06	1.69669	299.247
	SMUGR2 mutant	MST	Manual	5fU, dsDNA	oligo5_5_SMUG R2mut (#17)	C:\Users\nanotemper\Documents\Saher Pal\SMUG R2 mutant.moc	14	2017-11-15 18:00:29	-1	0	4	5	Medium	40	23.62	oligo5	5 nM	SMUG R2mut	2.807e-09	857.152	2026-01-13 21:22:06	1.70442	295.694
	SMUGR2 mutant	MST	Manual	5fU, dsDNA	oligo5_5_SMUG R2mut (#17)	C:\Users\nanotemper\Documents\Saher Pal\SMUG R2 mutant.moc	15	2017-11-15 18:00:59	-1	0	4	5	Medium	40	23.62	oligo5	5 nM	SMUG R2mut	1.4e-09	856.381	2026-01-13 21:22:06	1.5722	291.082
	SMUGR2 mutant	MST	Manual	5fU, dsDNA	oligo5_5_SMUG R2mut (#17)	C:\Users\nanotemper\Documents\Saher Pal\SMUG R2 mutant.moc	16	2017-11-15 18:01:30	-1	0	4	5	Medium	40	23.62	oligo5	5 nM	SMUG R2mut	7e-10	857.341	2026-01-13 21:22:06	1.69764	288.534
	SMUGR2 mutant	MST	Manual	5fU, dsDNA	oligo5_5_SMUG R2mut (#23)	C:\Users\nanotemper\Documents\Saher Pal\SMUG R2 mutant.moc	1	2017-11-15 19:58:43	-1	0	4	5	Medium	40	24.6	oligo5	5 nM	SMUG R2mut	2.3e-05	893.876	2026-01-13 21:22:06	1.7792	384.209
	SMUGR2 mutant	MST	Manual	5fU, dsDNA	oligo5_5_SMUG R2mut (#23)	C:\Users\nanotemper\Documents\Saher Pal\SMUG R2 mutant.moc	2	2017-11-15 19:59:14	-1	0	4	5	Medium	40	24.6	oligo5	5 nM	SMUG R2mut	1.15e-05	889.898	2026-01-13 21:22:06	1.86399	369.749
	SMUGR2 mutant	MST	Manual	5fU, dsDNA	oligo5_5_SMUG R2mut (#23)	C:\Users\nanotemper\Documents\Saher Pal\SMUG R2 mutant.moc	3	2017-11-15 19:59:44	-1	0	4	5	Medium	40	24.6	oligo5	5 nM	SMUG R2mut	5.75e-06	881.836	2026-01-13 21:22:06	1.45122	355.572
	SMUGR2 mutant	MST	Manual	5fU, dsDNA	oligo5_5_SMUG R2mut (#23)	C:\Users\nanotemper\Documents\Saher Pal\SMUG R2 mutant.moc	4	2017-11-15 20:00:15	-1	0	4	5	Medium	40	24.6	oligo5	5 nM	SMUG R2mut	2.875e-06	875.301	2026-01-13 21:22:06	1.61428	339.234
	SMUGR2 mutant	MST	Manual	5fU, dsDNA	oligo5_5_SMUG R2mut (#23)	C:\Users\nanotemper\Documents\Saher Pal\SMUG R2 mutant.moc	5	2017-11-15 20:00:46	-1	0	4	5	Medium	40	24.6	oligo5	5 nM	SMUG R2mut	1.4375e-06	868.591	2026-01-13 21:22:06	1.88468	333.163
	SMUGR2 mutant	MST	Manual	5fU, dsDNA	oligo5_5_SMUG R2mut (#23)	C:\Users\nanotemper\Documents\Saher Pal\SMUG R2 mutant.moc	6	2017-11-15 20:01:16	-1	0	4	5	Medium	40	24.6	oligo5	5 nM	SMUG R2mut	7.1875e-07	863.84	2026-01-13 21:22:06	1.72397	324.715
	SMUGR2 mutant	MST	Manual	5fU, dsDNA	oligo5_5_SMUG R2mut (#23)	C:\Users\nanotemper\Documents\Saher Pal\SMUG R2 mutant.moc	7	2017-11-15 20:01:47	-1	0	4	5	Medium	40	24.6	oligo5	5 nM	SMUG R2mut	3.593e-07	859.946	2026-01-13 21:22:06	1.85476	312.911
	SMUGR2 mutant	MST	Manual	5fU, dsDNA	oligo5_5_SMUG R2mut (#23)	C:\Users\nanotemper\Documents\Saher Pal\SMUG R2 mutant.moc	8	2017-11-15 20:02:18	-1	0	4	5	Medium	40	24.6	oligo5	5 nM	SMUG R2mut	1.79688e-07	858.843	2026-01-13 21:22:06	1.7148	314.614
	SMUGR2 mutant	MST	Manual	5fU, dsDNA	oligo5_5_SMUG R2mut (#23)	C:\Users\nanotemper\Documents\Saher Pal\SMUG R2 mutant.moc	9	2017-11-15 20:02:48	-1	0	4	5	Medium	40	24.6	oligo5	5 nM	SMUG R2mut	8.984e-08	859.267	2026-01-13 21:22:06	1.70629	331.132
	SMUGR2 mutant	MST	Manual	5fU, dsDNA	oligo5_5_SMUG R2mut (#23)	C:\Users\nanotemper\Documents\Saher Pal\SMUG R2 mutant.moc	10	2017-11-15 20:03:19	-1	0	4	5	Medium	40	24.6	oligo5	5 nM	SMUG R2mut	4.492e-08	858.888	2026-01-13 21:22:06	1.7857	315.891
	SMUGR2 mutant	MST	Manual	5fU, dsDNA	oligo5_5_SMUG R2mut (#23)	C:\Users\nanotemper\Documents\Saher Pal\SMUG R2 mutant.moc	11	2017-11-15 20:03:50	-1	0	4	5	Medium	40	24.6	oligo5	5 nM	SMUG R2mut	2.246e-08	858.678	2026-01-13 21:22:06	1.85293	313.356
	SMUGR2 mutant	MST	Manual	5fU, dsDNA	oligo5_5_SMUG R2mut (#23)	C:\Users\nanotemper\Documents\Saher Pal\SMUG R2 mutant.moc	12	2017-11-15 20:04:20	-1	0	4	5	Medium	40	24.6	oligo5	5 nM	SMUG R2mut	1.123e-08	859.294	2026-01-13 21:22:06	1.75355	316.785
	SMUGR2 mutant	MST	Manual	5fU, dsDNA	oligo5_5_SMUG R2mut (#23)	C:\Users\nanotemper\Documents\Saher Pal\SMUG R2 mutant.moc	13	2017-11-15 20:04:51	-1	0	4	5	Medium	40	24.6	oligo5	5 nM	SMUG R2mut	5.61e-09	859.173	2026-01-13 21:22:06	1.83617	306.438
	SMUGR2 mutant	MST	Manual	5fU, dsDNA	oligo5_5_SMUG R2mut (#23)	C:\Users\nanotemper\Documents\Saher Pal\SMUG R2 mutant.moc	14	2017-11-15 20:05:22	-1	0	4	5	Medium	40	24.6	oligo5	5 nM	SMUG R2mut	2.807e-09	858.766	2026-01-13 21:22:06	1.85102	307.414
	SMUGR2 mutant	MST	Manual	5fU, dsDNA	oligo5_5_SMUG R2mut (#23)	C:\Users\nanotemper\Documents\Saher Pal\SMUG R2 mutant.moc	15	2017-11-15 20:05:52	-1	0	4	5	Medium	40	24.6	oligo5	5 nM	SMUG R2mut	1.4e-09	858.356	2026-01-13 21:22:06	1.66905	298.907
	SMUGR2 mutant	MST	Manual	5fU, dsDNA	oligo5_5_SMUG R2mut (#23)	C:\Users\nanotemper\Documents\Saher Pal\SMUG R2 mutant.moc	16	2017-11-15 20:06:23	-1	0	4	5	Medium	40	24.6	oligo5	5 nM	SMUG R2mut	7e-10	858.723	2026-01-13 21:22:06	1.55807	307.071

## Sheet: MetaData
Origin of exported data	Origin of exported data
Project Title:
Comment:
Project File Path:	C:\Users\nanotemper\Desktop\SMUG1\SMUG1 R124A MST.nta
Analysis-Set Name:	SMUGR2 mutant
Exported from:	Dose-Response (Flat)
Exported on:	2026-01-13 21:22:06
Analysis Settings	Analysis Settings
Type of Analysis:	MST
Evaluation strategy:	Manual
Cold Region Start:	-1
Cold Region End:	0
Hot Region Start:	4
Hot Region End:	5
