# Supplementary material for: Structural basis for uracil removal from DNA by human SMUG1
Source: Nat Commun. 2026 Jun 2;17:4809. doi: 10.1038/s41467-026-72937-0 (PMC13230825; doi:10.1038/s41467-026-72937-0)
Supplement: Supplementary file 4 — Source Data [file 41467_2026_72937_MOESM4_ESM.zip › Source Data SMUG1/Table 1, Supplementary Table 6, Supplementary Figure 14/SMUG1 R124A MST/SMUG1 R124A_THF-abasic site analog, dsDNA_DoseResponseRawDataGrouped.xlsx]

## Sheet: RawData
NanoTemper Technologies	NanoTemper Technologies
MO.Affinity Analysis v2.3	MO.Affinity Analysis v2.3
Origin of exported data	Origin of exported data
Project Title:
Comment:
Project File Path:	C:\Users\nanotemper\Desktop\SMUG1\SMUG1 R124A MST.nta
Analysis-Set Name:	SMUGR2 mutant
Exported from:	Dose-Response (Grouped)
Exported on:	2026-01-13 21:22:47
Analysis Settings	Analysis Settings
Type of Analysis:	MST
Evaluation strategy:	Manual
Cold Region Start:	-1
Cold Region End:	0
Hot Region Start:	4
Hot Region End:	5
Sample Information	Sample Information
Merge-Set Name:	THF-abasic site analog, dsDNA
Date of Measurement:	2017-11-15 18:15:27.26 → 2017-11-20 22:48:26.664
Capillary Type:	Unspecified container/capillary type
Target:	oligo3
TargetConcentration:	5e-09
Ligand:	SMUG R2mut
Measurement Settings	Measurement Settings
MST-Power:	Medium
Excitation-Power:	40
Excitation type:	Nano - RED
Thermostat Setpoint:	(disabled)
Fit Results (Kd)	Fit Results (Kd)
Fit Model:	Kd
Bound	903.818
Unbound	848.662
Kd	2.00838e-06
TargetConc	5e-09
Standard Deviation:	1.11386
Kd Confidence:	1.47843e-07
Dose Response Curve	Dose Response Curve	Dose Response Curve		Shifted Dose Response Curve of oligo3_5_SMUG R2mut (#15)	Shifted Dose Response Curve of oligo3_5_SMUG R2mut (#15)		Shifted Dose Response Curve of oligo3_5_SMUG R2mut (#12)	Shifted Dose Response Curve of oligo3_5_SMUG R2mut (#12)		Shifted Dose Response Curve of oligo3_5_SMUG R2mut (#03)	Shifted Dose Response Curve of oligo3_5_SMUG R2mut (#03)
Ligand Concentration [M]	Fnorm [‰]	Error Value		Ligand Concentration [M]	Fnorm [‰]		Ligand Concentration [M]	Fnorm [‰]		Ligand Concentration [M]	Fnorm [‰]
2.3e-05	899.932	0		2.3e-05	899.932		5.75e-06	889.721		5.75e-06	890.273
1.15e-05	895.183	0		1.15e-05	895.183		2.875e-06	881.388		2.875e-06	881.05
5.75e-06	889.498	0.907507		5.75e-06	888.499		1.4375e-06	872.733		1.4375e-06	870.843
2.875e-06	880.88	0.610587		2.875e-06	880.203		7.1875e-07	864.259		7.1875e-07	864.068
1.4375e-06	871.125	1.48701		1.4375e-06	869.8		3.593e-07	857.14		3.593e-07	856.67
7.1875e-07	863.704	0.800842		7.1875e-07	862.786		1.79688e-07	854.921		1.79688e-07	853.777
3.593e-07	856.927	0.238111		3.593e-07	856.971		8.984e-08	851.017		8.984e-08	850.324
1.79688e-07	854.522	0.563837		1.79688e-07	854.124		4.492e-08	849.302		4.492e-08	850.38
1.79688e-07	853.777	0		8.984e-08	850.594		2.246e-08	848.245		2.246e-08	848.737
8.984e-08	850.645	0.349249		4.492e-08	849.748		1.123e-08	847.958		1.123e-08	849.68
4.492e-08	849.81	0.541725		2.246e-08	848.331		5.61e-09	848.904		5.61e-09	847.725
2.246e-08	848.438	0.263079		1.123e-08	848.964		2.807e-09	847.28		2.807e-09	848.307
1.123e-08	848.867	0.865025		5.61e-09	848.511		1.4e-09	846.35		1.4e-09	847.08
5.61e-09	848.38	0.600387		2.807e-09	848.699		7e-10	847.099		7e-10	849.854
2.807e-09	848.095	0.732503		1.4e-09	849.311					3.5e-10	852.141
1.4e-09	847.58	1.54281		7e-10	848.315					1.75e-10	847.33
7e-10	848.422	1.38066
3.5e-10	852.141	0
1.75e-10	847.33	0

## Sheet: Fit-Values
Dose	FNorm
2.1262e-05
1.96553e-05
1.817e-05
1.67969e-05
1.55276e-05
1.43542e-05
1.32695e-05
1.22668e-05
1.13398e-05
1.04829e-05
9.69075e-06
8.95845e-06
8.28148e-06
7.65567e-06
7.07716e-06
6.54236e-06
6.04797e-06
5.59094e-06
5.16845e-06
4.77789e-06
4.41684e-06
4.08307e-06
3.77452e-06
3.48929e-06
3.22562e-06
2.98187e-06
2.75654e-06
2.54823e-06
2.35567e-06
2.17766e-06
2.0131e-06
1.86098e-06
1.72035e-06
1.59035e-06
1.47017e-06
1.35907e-06
1.25637e-06
1.16143e-06
1.07366e-06
9.92531e-07
9.17528e-07
8.48193e-07
7.84098e-07
7.24846e-07
6.70071e-07
6.19436e-07
5.72627e-07
5.29355e-07
4.89353e-07
4.52374e-07
4.1819e-07
3.86588e-07
3.57375e-07
3.30369e-07
3.05404e-07
2.82326e-07
2.60991e-07
2.41269e-07
2.23037e-07
2.06183e-07
1.90602e-07
1.76199e-07
1.62884e-07
1.50575e-07
1.39197e-07
1.28678e-07
1.18954e-07
1.09965e-07
1.01655e-07
9.39736e-08
8.68723e-08
8.03076e-08
7.4239e-08
6.8629e-08
6.34429e-08
5.86487e-08
5.42168e-08
5.01198e-08
4.63324e-08
4.28312e-08
3.95945e-08
3.66025e-08
3.38366e-08
3.12796e-08
2.89159e-08
2.67308e-08
2.47109e-08
2.28435e-08
2.11173e-08
1.95215e-08
1.80463e-08
1.66826e-08
1.5422e-08
1.42566e-08
1.31793e-08
1.21833e-08
1.12627e-08
1.04116e-08
9.62482e-09
8.8975e-09
8.22514e-09
7.60359e-09
7.02901e-09
6.49785e-09
6.00683e-09
5.55291e-09
5.13329e-09
4.74538e-09
4.38679e-09
4.05529e-09
3.74884e-09
3.46555e-09
3.20367e-09
2.96158e-09
2.73778e-09
2.5309e-09
2.33964e-09
2.16284e-09
1.9994e-09
1.84832e-09
1.70864e-09
1.57953e-09
1.46017e-09
1.34983e-09
1.24782e-09
1.15353e-09
1.06636e-09
9.85778e-10
9.11286e-10
8.42423e-10
7.78763e-10
7.19914e-10
6.65513e-10
6.15222e-10
5.68731e-10
5.25754e-10
4.86024e-10
4.49297e-10
4.15345e-10
3.83958e-10
3.54944e-10
3.28122e-10
3.03326e-10
2.80405e-10
2.59216e-10
2.39627e-10
2.21519e-10
2.0478e-10
1.89305e-10
1.75e-10
