# Supplementary material for: Structural basis for uracil removal from DNA by human SMUG1
Source: Nat Commun. 2026 Jun 2;17:4809. doi: 10.1038/s41467-026-72937-0 (PMC13230825; doi:10.1038/s41467-026-72937-0)
Supplement: Supplementary file 4 — Source Data [file 41467_2026_72937_MOESM4_ESM.zip › Source Data SMUG1/Table 1, Supplementary Table 6, Supplementary Figure 14/SMUG1 R124A MST/SMUG1 R124A_THF-abasic site analog, dsDNA_DoseResponseRawDataFlat.xlsx]

## Sheet: RawData
Project-Name	AnalysisSet	AnalysisSetType	EvaluationStrategy	MergeSet	Run	OriginOfData	CapillaryIndex	DateOfMeasurement	ColdRegionStart	ColdRegionEnd	HotRegionStart	HotRegionEnd	MSTPower	ExcitationPower	MeasuredTemperature	Target	TargetConcentration	Ligand	LigandConcentration	Fnorm	ExportedOn	BleachingRate	InitialFluorescence(MST)
	SMUGR2 mutant	MST	Manual	THF-abasic site analog, dsDNA	oligo3_5_SMUG R2mut (#03)	C:\Users\nanotemper\Documents\Saher Pal\SMUG R2 mutant.moc	1	2017-11-20 18:18:24	-1	0	4	5	Medium	40	21.73	oligo3	5 nM	SMUG R2mut	5.75e-06	891.182	2026-01-13 21:22:59	1.70313	211.716
	SMUGR2 mutant	MST	Manual	THF-abasic site analog, dsDNA	oligo3_5_SMUG R2mut (#03)	C:\Users\nanotemper\Documents\Saher Pal\SMUG R2 mutant.moc	2	2017-11-20 18:18:54	-1	0	4	5	Medium	40	21.73	oligo3	5 nM	SMUG R2mut	2.875e-06	881.959	2026-01-13 21:22:59	1.56271	207.735
	SMUGR2 mutant	MST	Manual	THF-abasic site analog, dsDNA	oligo3_5_SMUG R2mut (#03)	C:\Users\nanotemper\Documents\Saher Pal\SMUG R2 mutant.moc	3	2017-11-20 18:19:25	-1	0	4	5	Medium	40	21.73	oligo3	5 nM	SMUG R2mut	1.4375e-06	871.753	2026-01-13 21:22:59	1.81715	201.673
	SMUGR2 mutant	MST	Manual	THF-abasic site analog, dsDNA	oligo3_5_SMUG R2mut (#03)	C:\Users\nanotemper\Documents\Saher Pal\SMUG R2 mutant.moc	4	2017-11-20 18:19:55	-1	0	4	5	Medium	40	21.73	oligo3	5 nM	SMUG R2mut	7.1875e-07	864.978	2026-01-13 21:22:59	1.74065	201.005
	SMUGR2 mutant	MST	Manual	THF-abasic site analog, dsDNA	oligo3_5_SMUG R2mut (#03)	C:\Users\nanotemper\Documents\Saher Pal\SMUG R2 mutant.moc	5	2017-11-20 18:20:26	-1	0	4	5	Medium	40	21.73	oligo3	5 nM	SMUG R2mut	3.593e-07	857.579	2026-01-13 21:22:59	1.45005	196.148
	SMUGR2 mutant	MST	Manual	THF-abasic site analog, dsDNA	oligo3_5_SMUG R2mut (#03)	C:\Users\nanotemper\Documents\Saher Pal\SMUG R2 mutant.moc	6	2017-11-20 18:20:57	-1	0	4	5	Medium	40	21.73	oligo3	5 nM	SMUG R2mut	1.79688e-07	854.687	2026-01-13 21:22:59	1.69246	198.053
	SMUGR2 mutant	MST	Manual	THF-abasic site analog, dsDNA	oligo3_5_SMUG R2mut (#03)	C:\Users\nanotemper\Documents\Saher Pal\SMUG R2 mutant.moc	7	2017-11-20 18:21:27	-1	0	4	5	Medium	40	21.73	oligo3	5 nM	SMUG R2mut	8.984e-08	851.234	2026-01-13 21:22:59	1.58873	192.704
	SMUGR2 mutant	MST	Manual	THF-abasic site analog, dsDNA	oligo3_5_SMUG R2mut (#03)	C:\Users\nanotemper\Documents\Saher Pal\SMUG R2 mutant.moc	8	2017-11-20 18:21:58	-1	0	4	5	Medium	40	21.73	oligo3	5 nM	SMUG R2mut	4.492e-08	851.29	2026-01-13 21:22:59	1.62047	197.11
	SMUGR2 mutant	MST	Manual	THF-abasic site analog, dsDNA	oligo3_5_SMUG R2mut (#03)	C:\Users\nanotemper\Documents\Saher Pal\SMUG R2 mutant.moc	9	2017-11-20 18:22:29	-1	0	4	5	Medium	40	21.73	oligo3	5 nM	SMUG R2mut	2.246e-08	849.647	2026-01-13 21:22:59	1.65742	201.739
	SMUGR2 mutant	MST	Manual	THF-abasic site analog, dsDNA	oligo3_5_SMUG R2mut (#03)	C:\Users\nanotemper\Documents\Saher Pal\SMUG R2 mutant.moc	10	2017-11-20 18:22:59	-1	0	4	5	Medium	40	21.73	oligo3	5 nM	SMUG R2mut	1.123e-08	850.589	2026-01-13 21:22:59	1.65846	200.289
	SMUGR2 mutant	MST	Manual	THF-abasic site analog, dsDNA	oligo3_5_SMUG R2mut (#03)	C:\Users\nanotemper\Documents\Saher Pal\SMUG R2 mutant.moc	11	2017-11-20 18:23:30	-1	0	4	5	Medium	40	21.73	oligo3	5 nM	SMUG R2mut	5.61e-09	848.635	2026-01-13 21:22:59	1.42159	204.296
	SMUGR2 mutant	MST	Manual	THF-abasic site analog, dsDNA	oligo3_5_SMUG R2mut (#03)	C:\Users\nanotemper\Documents\Saher Pal\SMUG R2 mutant.moc	12	2017-11-20 18:24:01	-1	0	4	5	Medium	40	21.73	oligo3	5 nM	SMUG R2mut	2.807e-09	849.216	2026-01-13 21:22:59	1.80093	196.018
	SMUGR2 mutant	MST	Manual	THF-abasic site analog, dsDNA	oligo3_5_SMUG R2mut (#03)	C:\Users\nanotemper\Documents\Saher Pal\SMUG R2 mutant.moc	13	2017-11-20 18:24:31	-1	0	4	5	Medium	40	21.73	oligo3	5 nM	SMUG R2mut	1.4e-09	847.99	2026-01-13 21:22:59	1.73996	197.919
	SMUGR2 mutant	MST	Manual	THF-abasic site analog, dsDNA	oligo3_5_SMUG R2mut (#03)	C:\Users\nanotemper\Documents\Saher Pal\SMUG R2 mutant.moc	14	2017-11-20 18:25:02	-1	0	4	5	Medium	40	21.73	oligo3	5 nM	SMUG R2mut	7e-10	850.763	2026-01-13 21:22:59	1.5919	202.055
	SMUGR2 mutant	MST	Manual	THF-abasic site analog, dsDNA	oligo3_5_SMUG R2mut (#03)	C:\Users\nanotemper\Documents\Saher Pal\SMUG R2 mutant.moc	15	2017-11-20 18:25:33	-1	0	4	5	Medium	40	21.73	oligo3	5 nM	SMUG R2mut	3.5e-10	853.051	2026-01-13 21:22:59	1.47899	205.59
	SMUGR2 mutant	MST	Manual	THF-abasic site analog, dsDNA	oligo3_5_SMUG R2mut (#03)	C:\Users\nanotemper\Documents\Saher Pal\SMUG R2 mutant.moc	16	2017-11-20 18:26:03	-1	0	4	5	Medium	40	21.73	oligo3	5 nM	SMUG R2mut	1.75e-10	848.24	2026-01-13 21:22:59	1.29779	194.212
	SMUGR2 mutant	MST	Manual	THF-abasic site analog, dsDNA	oligo3_5_SMUG R2mut (#12)	C:\Users\nanotemper\Documents\Saher Pal\SMUG R2 mutant.moc	1	2017-11-20 21:40:49	-1	0	4	5	Medium	40	22.3	oligo3	5 nM	SMUG R2mut	2.3e-05	900.48	2026-01-13 21:22:59	1.72548	249.717
	SMUGR2 mutant	MST	Manual	THF-abasic site analog, dsDNA	oligo3_5_SMUG R2mut (#12)	C:\Users\nanotemper\Documents\Saher Pal\SMUG R2 mutant.moc	3	2017-11-20 21:41:47	-1	0	4	5	Medium	40	22.3	oligo3	5 nM	SMUG R2mut	5.75e-06	889.517	2026-01-13 21:22:59	1.68624	242.163
	SMUGR2 mutant	MST	Manual	THF-abasic site analog, dsDNA	oligo3_5_SMUG R2mut (#12)	C:\Users\nanotemper\Documents\Saher Pal\SMUG R2 mutant.moc	4	2017-11-20 21:42:18	-1	0	4	5	Medium	40	22.3	oligo3	5 nM	SMUG R2mut	2.875e-06	881.184	2026-01-13 21:22:59	1.72387	231.758
	SMUGR2 mutant	MST	Manual	THF-abasic site analog, dsDNA	oligo3_5_SMUG R2mut (#12)	C:\Users\nanotemper\Documents\Saher Pal\SMUG R2 mutant.moc	5	2017-11-20 21:42:49	-1	0	4	5	Medium	40	22.3	oligo3	5 nM	SMUG R2mut	1.4375e-06	872.529	2026-01-13 21:22:59	1.55866	223.948
	SMUGR2 mutant	MST	Manual	THF-abasic site analog, dsDNA	oligo3_5_SMUG R2mut (#12)	C:\Users\nanotemper\Documents\Saher Pal\SMUG R2 mutant.moc	6	2017-11-20 21:43:19	-1	0	4	5	Medium	40	22.3	oligo3	5 nM	SMUG R2mut	7.1875e-07	864.055	2026-01-13 21:22:59	1.6606	224.911
	SMUGR2 mutant	MST	Manual	THF-abasic site analog, dsDNA	oligo3_5_SMUG R2mut (#12)	C:\Users\nanotemper\Documents\Saher Pal\SMUG R2 mutant.moc	7	2017-11-20 21:43:50	-1	0	4	5	Medium	40	22.3	oligo3	5 nM	SMUG R2mut	3.593e-07	856.936	2026-01-13 21:22:59	1.53486	212.502
	SMUGR2 mutant	MST	Manual	THF-abasic site analog, dsDNA	oligo3_5_SMUG R2mut (#12)	C:\Users\nanotemper\Documents\Saher Pal\SMUG R2 mutant.moc	8	2017-11-20 21:44:21	-1	0	4	5	Medium	40	22.3	oligo3	5 nM	SMUG R2mut	1.79688e-07	854.717	2026-01-13 21:22:59	1.81235	213.399
	SMUGR2 mutant	MST	Manual	THF-abasic site analog, dsDNA	oligo3_5_SMUG R2mut (#12)	C:\Users\nanotemper\Documents\Saher Pal\SMUG R2 mutant.moc	9	2017-11-20 21:44:51	-1	0	4	5	Medium	40	22.3	oligo3	5 nM	SMUG R2mut	8.984e-08	850.813	2026-01-13 21:22:59	1.71926	206.604
	SMUGR2 mutant	MST	Manual	THF-abasic site analog, dsDNA	oligo3_5_SMUG R2mut (#12)	C:\Users\nanotemper\Documents\Saher Pal\SMUG R2 mutant.moc	10	2017-11-20 21:45:22	-1	0	4	5	Medium	40	22.3	oligo3	5 nM	SMUG R2mut	4.492e-08	849.098	2026-01-13 21:22:59	1.69413	219.506
	SMUGR2 mutant	MST	Manual	THF-abasic site analog, dsDNA	oligo3_5_SMUG R2mut (#12)	C:\Users\nanotemper\Documents\Saher Pal\SMUG R2 mutant.moc	11	2017-11-20 21:45:53	-1	0	4	5	Medium	40	22.3	oligo3	5 nM	SMUG R2mut	2.246e-08	848.04	2026-01-13 21:22:59	1.64673	213.952
	SMUGR2 mutant	MST	Manual	THF-abasic site analog, dsDNA	oligo3_5_SMUG R2mut (#12)	C:\Users\nanotemper\Documents\Saher Pal\SMUG R2 mutant.moc	12	2017-11-20 21:46:23	-1	0	4	5	Medium	40	22.3	oligo3	5 nM	SMUG R2mut	1.123e-08	847.753	2026-01-13 21:22:59	1.53021	216.188
	SMUGR2 mutant	MST	Manual	THF-abasic site analog, dsDNA	oligo3_5_SMUG R2mut (#12)	C:\Users\nanotemper\Documents\Saher Pal\SMUG R2 mutant.moc	13	2017-11-20 21:46:54	-1	0	4	5	Medium	40	22.3	oligo3	5 nM	SMUG R2mut	5.61e-09	848.7	2026-01-13 21:22:59	1.44221	206.341
	SMUGR2 mutant	MST	Manual	THF-abasic site analog, dsDNA	oligo3_5_SMUG R2mut (#12)	C:\Users\nanotemper\Documents\Saher Pal\SMUG R2 mutant.moc	14	2017-11-20 21:47:25	-1	0	4	5	Medium	40	22.3	oligo3	5 nM	SMUG R2mut	2.807e-09	847.076	2026-01-13 21:22:59	1.5236	206.585
	SMUGR2 mutant	MST	Manual	THF-abasic site analog, dsDNA	oligo3_5_SMUG R2mut (#12)	C:\Users\nanotemper\Documents\Saher Pal\SMUG R2 mutant.moc	15	2017-11-20 21:47:56	-1	0	4	5	Medium	40	22.3	oligo3	5 nM	SMUG R2mut	1.4e-09	846.145	2026-01-13 21:22:59	1.47225	208.426
	SMUGR2 mutant	MST	Manual	THF-abasic site analog, dsDNA	oligo3_5_SMUG R2mut (#12)	C:\Users\nanotemper\Documents\Saher Pal\SMUG R2 mutant.moc	16	2017-11-20 21:48:26	-1	0	4	5	Medium	40	22.3	oligo3	5 nM	SMUG R2mut	7e-10	846.894	2026-01-13 21:22:59	1.52937	209.235
	SMUGR2 mutant	MST	Manual	THF-abasic site analog, dsDNA	oligo3_5_SMUG R2mut (#15)	C:\Users\nanotemper\Documents\Saher Pal\SMUG R2 mutant.moc	1	2017-11-15 17:15:27	-1	0	4	5	Medium	40	23.04	oligo3	5 nM	SMUG R2mut	2.3e-05	899.201	2026-01-13 21:22:59	1.88555	237.252
	SMUGR2 mutant	MST	Manual	THF-abasic site analog, dsDNA	oligo3_5_SMUG R2mut (#15)	C:\Users\nanotemper\Documents\Saher Pal\SMUG R2 mutant.moc	2	2017-11-15 17:15:57	-1	0	4	5	Medium	40	23.04	oligo3	5 nM	SMUG R2mut	1.15e-05	894.453	2026-01-13 21:22:59	1.75468	230.081
	SMUGR2 mutant	MST	Manual	THF-abasic site analog, dsDNA	oligo3_5_SMUG R2mut (#15)	C:\Users\nanotemper\Documents\Saher Pal\SMUG R2 mutant.moc	3	2017-11-15 17:16:28	-1	0	4	5	Medium	40	23.04	oligo3	5 nM	SMUG R2mut	5.75e-06	887.769	2026-01-13 21:22:59	1.789	223.442
	SMUGR2 mutant	MST	Manual	THF-abasic site analog, dsDNA	oligo3_5_SMUG R2mut (#15)	C:\Users\nanotemper\Documents\Saher Pal\SMUG R2 mutant.moc	4	2017-11-15 17:16:58	-1	0	4	5	Medium	40	23.04	oligo3	5 nM	SMUG R2mut	2.875e-06	879.472	2026-01-13 21:22:59	1.81743	218.051
	SMUGR2 mutant	MST	Manual	THF-abasic site analog, dsDNA	oligo3_5_SMUG R2mut (#15)	C:\Users\nanotemper\Documents\Saher Pal\SMUG R2 mutant.moc	5	2017-11-15 17:17:29	-1	0	4	5	Medium	40	23.04	oligo3	5 nM	SMUG R2mut	1.4375e-06	869.069	2026-01-13 21:22:59	1.54377	215.552
	SMUGR2 mutant	MST	Manual	THF-abasic site analog, dsDNA	oligo3_5_SMUG R2mut (#15)	C:\Users\nanotemper\Documents\Saher Pal\SMUG R2 mutant.moc	6	2017-11-15 17:18:00	-1	0	4	5	Medium	40	23.04	oligo3	5 nM	SMUG R2mut	7.1875e-07	862.056	2026-01-13 21:22:59	1.71344	210.958
	SMUGR2 mutant	MST	Manual	THF-abasic site analog, dsDNA	oligo3_5_SMUG R2mut (#15)	C:\Users\nanotemper\Documents\Saher Pal\SMUG R2 mutant.moc	7	2017-11-15 17:18:30	-1	0	4	5	Medium	40	23.04	oligo3	5 nM	SMUG R2mut	3.593e-07	856.241	2026-01-13 21:22:59	1.695	205.596
	SMUGR2 mutant	MST	Manual	THF-abasic site analog, dsDNA	oligo3_5_SMUG R2mut (#15)	C:\Users\nanotemper\Documents\Saher Pal\SMUG R2 mutant.moc	8	2017-11-15 17:19:01	-1	0	4	5	Medium	40	23.04	oligo3	5 nM	SMUG R2mut	1.79688e-07	853.393	2026-01-13 21:22:59	1.74537	207.429
	SMUGR2 mutant	MST	Manual	THF-abasic site analog, dsDNA	oligo3_5_SMUG R2mut (#15)	C:\Users\nanotemper\Documents\Saher Pal\SMUG R2 mutant.moc	9	2017-11-15 17:19:32	-1	0	4	5	Medium	40	23.04	oligo3	5 nM	SMUG R2mut	8.984e-08	849.863	2026-01-13 21:22:59	1.52762	209.087
	SMUGR2 mutant	MST	Manual	THF-abasic site analog, dsDNA	oligo3_5_SMUG R2mut (#15)	C:\Users\nanotemper\Documents\Saher Pal\SMUG R2 mutant.moc	10	2017-11-15 17:20:02	-1	0	4	5	Medium	40	23.04	oligo3	5 nM	SMUG R2mut	4.492e-08	849.017	2026-01-13 21:22:59	1.54968	209.494
	SMUGR2 mutant	MST	Manual	THF-abasic site analog, dsDNA	oligo3_5_SMUG R2mut (#15)	C:\Users\nanotemper\Documents\Saher Pal\SMUG R2 mutant.moc	11	2017-11-15 17:20:33	-1	0	4	5	Medium	40	23.04	oligo3	5 nM	SMUG R2mut	2.246e-08	847.6	2026-01-13 21:22:59	1.47724	206.151
	SMUGR2 mutant	MST	Manual	THF-abasic site analog, dsDNA	oligo3_5_SMUG R2mut (#15)	C:\Users\nanotemper\Documents\Saher Pal\SMUG R2 mutant.moc	12	2017-11-15 17:21:04	-1	0	4	5	Medium	40	23.04	oligo3	5 nM	SMUG R2mut	1.123e-08	848.233	2026-01-13 21:22:59	1.50782	210.159
	SMUGR2 mutant	MST	Manual	THF-abasic site analog, dsDNA	oligo3_5_SMUG R2mut (#15)	C:\Users\nanotemper\Documents\Saher Pal\SMUG R2 mutant.moc	13	2017-11-15 17:21:35	-1	0	4	5	Medium	40	23.04	oligo3	5 nM	SMUG R2mut	5.61e-09	847.78	2026-01-13 21:22:59	1.4563	209.264
	SMUGR2 mutant	MST	Manual	THF-abasic site analog, dsDNA	oligo3_5_SMUG R2mut (#15)	C:\Users\nanotemper\Documents\Saher Pal\SMUG R2 mutant.moc	14	2017-11-15 17:22:05	-1	0	4	5	Medium	40	23.04	oligo3	5 nM	SMUG R2mut	2.807e-09	847.968	2026-01-13 21:22:59	1.54661	204.954
	SMUGR2 mutant	MST	Manual	THF-abasic site analog, dsDNA	oligo3_5_SMUG R2mut (#15)	C:\Users\nanotemper\Documents\Saher Pal\SMUG R2 mutant.moc	15	2017-11-15 17:22:36	-1	0	4	5	Medium	40	23.04	oligo3	5 nM	SMUG R2mut	1.4e-09	848.58	2026-01-13 21:22:59	1.53616	207.287
	SMUGR2 mutant	MST	Manual	THF-abasic site analog, dsDNA	oligo3_5_SMUG R2mut (#15)	C:\Users\nanotemper\Documents\Saher Pal\SMUG R2 mutant.moc	16	2017-11-15 17:23:07	-1	0	4	5	Medium	40	23.04	oligo3	5 nM	SMUG R2mut	7e-10	847.584	2026-01-13 21:22:59	1.79079	205.356

## Sheet: MetaData
Origin of exported data	Origin of exported data
Project Title:
Comment:
Project File Path:	C:\Users\nanotemper\Desktop\SMUG1\SMUG1 R124A MST.nta
Analysis-Set Name:	SMUGR2 mutant
Exported from:	Dose-Response (Flat)
Exported on:	2026-01-13 21:22:59
Analysis Settings	Analysis Settings
Type of Analysis:	MST
Evaluation strategy:	Manual
Cold Region Start:	-1
Cold Region End:	0
Hot Region Start:	4
Hot Region End:	5
