# Supplementary material for: Structural basis for uracil removal from DNA by human SMUG1
Source: Nat Commun. 2026 Jun 2;17:4809. doi: 10.1038/s41467-026-72937-0 (PMC13230825; doi:10.1038/s41467-026-72937-0)
Supplement: Supplementary file 4 — Source Data [file 41467_2026_72937_MOESM4_ESM.zip › Source Data SMUG1/Table 1, Supplementary Table 6, Supplementary Figure 14/SMUG1 R124A MST/SMUG1 R124A_ dU, dsDNA_DoseResponseRawDataFlat.xlsx]

## Sheet: RawData
Project-Name	AnalysisSet	AnalysisSetType	EvaluationStrategy	MergeSet	Run	OriginOfData	CapillaryIndex	DateOfMeasurement	ColdRegionStart	ColdRegionEnd	HotRegionStart	HotRegionEnd	MSTPower	ExcitationPower	MeasuredTemperature	Target	TargetConcentration	Ligand	LigandConcentration	Fnorm	ExportedOn	BleachingRate	InitialFluorescence(MST)
	SMUGR2 mutant	MST	Manual	dU, dsDNA	oligo1B_5_SMUG R2mut (#06)	C:\Users\nanotemper\Documents\Saher Pal\SMUG R2 mutant.moc	1	2017-11-20 19:20:17	-1	0	4	5	Medium	40	22.14	oligo1B	5 nM	SMUG R2mut	5.75e-06	891.887	2026-01-13 21:21:28	1.83056	266.96
	SMUGR2 mutant	MST	Manual	dU, dsDNA	oligo1B_5_SMUG R2mut (#06)	C:\Users\nanotemper\Documents\Saher Pal\SMUG R2 mutant.moc	2	2017-11-20 19:20:47	-1	0	4	5	Medium	40	22.14	oligo1B	5 nM	SMUG R2mut	2.875e-06	882.61	2026-01-13 21:21:28	1.5419	251.634
	SMUGR2 mutant	MST	Manual	dU, dsDNA	oligo1B_5_SMUG R2mut (#06)	C:\Users\nanotemper\Documents\Saher Pal\SMUG R2 mutant.moc	3	2017-11-20 19:21:18	-1	0	4	5	Medium	40	22.14	oligo1B	5 nM	SMUG R2mut	1.4375e-06	872.054	2026-01-13 21:21:28	1.55936	254.631
	SMUGR2 mutant	MST	Manual	dU, dsDNA	oligo1B_5_SMUG R2mut (#06)	C:\Users\nanotemper\Documents\Saher Pal\SMUG R2 mutant.moc	4	2017-11-20 19:21:48	-1	0	4	5	Medium	40	22.14	oligo1B	5 nM	SMUG R2mut	7.1875e-07	863.88	2026-01-13 21:21:28	1.47732	248.409
	SMUGR2 mutant	MST	Manual	dU, dsDNA	oligo1B_5_SMUG R2mut (#06)	C:\Users\nanotemper\Documents\Saher Pal\SMUG R2 mutant.moc	5	2017-11-20 19:22:19	-1	0	4	5	Medium	40	22.14	oligo1B	5 nM	SMUG R2mut	3.593e-07	856.722	2026-01-13 21:21:28	1.46654	242.327
	SMUGR2 mutant	MST	Manual	dU, dsDNA	oligo1B_5_SMUG R2mut (#06)	C:\Users\nanotemper\Documents\Saher Pal\SMUG R2 mutant.moc	6	2017-11-20 19:22:50	-1	0	4	5	Medium	40	22.14	oligo1B	5 nM	SMUG R2mut	1.79688e-07	852.893	2026-01-13 21:21:28	1.47376	242.82
	SMUGR2 mutant	MST	Manual	dU, dsDNA	oligo1B_5_SMUG R2mut (#06)	C:\Users\nanotemper\Documents\Saher Pal\SMUG R2 mutant.moc	7	2017-11-20 19:23:20	-1	0	4	5	Medium	40	22.14	oligo1B	5 nM	SMUG R2mut	8.984e-08	852.223	2026-01-13 21:21:28	1.3083	242.034
	SMUGR2 mutant	MST	Manual	dU, dsDNA	oligo1B_5_SMUG R2mut (#06)	C:\Users\nanotemper\Documents\Saher Pal\SMUG R2 mutant.moc	8	2017-11-20 19:23:51	-1	0	4	5	Medium	40	22.14	oligo1B	5 nM	SMUG R2mut	4.492e-08	849.808	2026-01-13 21:21:28	1.71055	246.054
	SMUGR2 mutant	MST	Manual	dU, dsDNA	oligo1B_5_SMUG R2mut (#06)	C:\Users\nanotemper\Documents\Saher Pal\SMUG R2 mutant.moc	9	2017-11-20 19:24:22	-1	0	4	5	Medium	40	22.14	oligo1B	5 nM	SMUG R2mut	2.246e-08	848.786	2026-01-13 21:21:28	1.50458	244.916
	SMUGR2 mutant	MST	Manual	dU, dsDNA	oligo1B_5_SMUG R2mut (#06)	C:\Users\nanotemper\Documents\Saher Pal\SMUG R2 mutant.moc	10	2017-11-20 19:24:52	-1	0	4	5	Medium	40	22.14	oligo1B	5 nM	SMUG R2mut	1.123e-08	848.383	2026-01-13 21:21:28	1.78316	235.028
	SMUGR2 mutant	MST	Manual	dU, dsDNA	oligo1B_5_SMUG R2mut (#06)	C:\Users\nanotemper\Documents\Saher Pal\SMUG R2 mutant.moc	11	2017-11-20 19:25:23	-1	0	4	5	Medium	40	22.14	oligo1B	5 nM	SMUG R2mut	5.61e-09	848.153	2026-01-13 21:21:28	1.56915	247.154
	SMUGR2 mutant	MST	Manual	dU, dsDNA	oligo1B_5_SMUG R2mut (#06)	C:\Users\nanotemper\Documents\Saher Pal\SMUG R2 mutant.moc	12	2017-11-20 19:25:54	-1	0	4	5	Medium	40	22.14	oligo1B	5 nM	SMUG R2mut	2.807e-09	848.126	2026-01-13 21:21:28	1.73038	228.164
	SMUGR2 mutant	MST	Manual	dU, dsDNA	oligo1B_5_SMUG R2mut (#06)	C:\Users\nanotemper\Documents\Saher Pal\SMUG R2 mutant.moc	13	2017-11-20 19:26:24	-1	0	4	5	Medium	40	22.14	oligo1B	5 nM	SMUG R2mut	1.4e-09	847.801	2026-01-13 21:21:28	1.83001	226.447
	SMUGR2 mutant	MST	Manual	dU, dsDNA	oligo1B_5_SMUG R2mut (#06)	C:\Users\nanotemper\Documents\Saher Pal\SMUG R2 mutant.moc	14	2017-11-20 19:26:55	-1	0	4	5	Medium	40	22.14	oligo1B	5 nM	SMUG R2mut	7e-10	849.177	2026-01-13 21:21:28	1.6912	225.767
	SMUGR2 mutant	MST	Manual	dU, dsDNA	oligo1B_5_SMUG R2mut (#06)	C:\Users\nanotemper\Documents\Saher Pal\SMUG R2 mutant.moc	15	2017-11-20 19:27:26	-1	0	4	5	Medium	40	22.14	oligo1B	5 nM	SMUG R2mut	3.5e-10	848.876	2026-01-13 21:21:28	1.73385	215.897
	SMUGR2 mutant	MST	Manual	dU, dsDNA	oligo1B_5_SMUG R2mut (#06)	C:\Users\nanotemper\Documents\Saher Pal\SMUG R2 mutant.moc	16	2017-11-20 19:27:56	-1	0	4	5	Medium	40	22.14	oligo1B	5 nM	SMUG R2mut	1.75e-10	848.795	2026-01-13 21:21:28	1.78515	218.786
	SMUGR2 mutant	MST	Manual	dU, dsDNA	oligo1B_5_SMUG R2mut (#19)	C:\Users\nanotemper\Documents\Saher Pal\SMUG R2 mutant.moc	1	2017-11-15 18:45:44	-1	0	4	5	Medium	40	24.19	oligo1B	5 nM	SMUG R2mut	2.3e-05	895.087	2026-01-13 21:21:28	1.70239	204.271
	SMUGR2 mutant	MST	Manual	dU, dsDNA	oligo1B_5_SMUG R2mut (#19)	C:\Users\nanotemper\Documents\Saher Pal\SMUG R2 mutant.moc	2	2017-11-15 18:46:14	-1	0	4	5	Medium	40	24.19	oligo1B	5 nM	SMUG R2mut	1.15e-05	890.715	2026-01-13 21:21:28	1.6875	208.524
	SMUGR2 mutant	MST	Manual	dU, dsDNA	oligo1B_5_SMUG R2mut (#19)	C:\Users\nanotemper\Documents\Saher Pal\SMUG R2 mutant.moc	3	2017-11-15 18:46:45	-1	0	4	5	Medium	40	24.19	oligo1B	5 nM	SMUG R2mut	5.75e-06	883.156	2026-01-13 21:21:28	1.66838	203.917
	SMUGR2 mutant	MST	Manual	dU, dsDNA	oligo1B_5_SMUG R2mut (#19)	C:\Users\nanotemper\Documents\Saher Pal\SMUG R2 mutant.moc	4	2017-11-15 18:47:15	-1	0	4	5	Medium	40	24.19	oligo1B	5 nM	SMUG R2mut	2.875e-06	875.984	2026-01-13 21:21:28	1.55556	197.239
	SMUGR2 mutant	MST	Manual	dU, dsDNA	oligo1B_5_SMUG R2mut (#19)	C:\Users\nanotemper\Documents\Saher Pal\SMUG R2 mutant.moc	5	2017-11-15 18:47:46	-1	0	4	5	Medium	40	24.19	oligo1B	5 nM	SMUG R2mut	1.4375e-06	867.558	2026-01-13 21:21:28	1.72381	194.908
	SMUGR2 mutant	MST	Manual	dU, dsDNA	oligo1B_5_SMUG R2mut (#19)	C:\Users\nanotemper\Documents\Saher Pal\SMUG R2 mutant.moc	6	2017-11-15 18:48:17	-1	0	4	5	Medium	40	24.19	oligo1B	5 nM	SMUG R2mut	7.1875e-07	859.595	2026-01-13 21:21:28	1.63015	191.966
	SMUGR2 mutant	MST	Manual	dU, dsDNA	oligo1B_5_SMUG R2mut (#19)	C:\Users\nanotemper\Documents\Saher Pal\SMUG R2 mutant.moc	7	2017-11-15 18:48:47	-1	0	4	5	Medium	40	24.19	oligo1B	5 nM	SMUG R2mut	3.593e-07	853.908	2026-01-13 21:21:28	1.41942	185.977
	SMUGR2 mutant	MST	Manual	dU, dsDNA	oligo1B_5_SMUG R2mut (#19)	C:\Users\nanotemper\Documents\Saher Pal\SMUG R2 mutant.moc	8	2017-11-15 18:49:18	-1	0	4	5	Medium	40	24.19	oligo1B	5 nM	SMUG R2mut	1.79688e-07	851.163	2026-01-13 21:21:28	1.60428	192.518
	SMUGR2 mutant	MST	Manual	dU, dsDNA	oligo1B_5_SMUG R2mut (#19)	C:\Users\nanotemper\Documents\Saher Pal\SMUG R2 mutant.moc	9	2017-11-15 18:49:49	-1	0	4	5	Medium	40	24.19	oligo1B	5 nM	SMUG R2mut	8.984e-08	849.197	2026-01-13 21:21:28	1.66815	188.993
	SMUGR2 mutant	MST	Manual	dU, dsDNA	oligo1B_5_SMUG R2mut (#19)	C:\Users\nanotemper\Documents\Saher Pal\SMUG R2 mutant.moc	10	2017-11-15 18:50:19	-1	0	4	5	Medium	40	24.19	oligo1B	5 nM	SMUG R2mut	4.492e-08	847.199	2026-01-13 21:21:28	1.62145	186.454
	SMUGR2 mutant	MST	Manual	dU, dsDNA	oligo1B_5_SMUG R2mut (#19)	C:\Users\nanotemper\Documents\Saher Pal\SMUG R2 mutant.moc	11	2017-11-15 18:50:50	-1	0	4	5	Medium	40	24.19	oligo1B	5 nM	SMUG R2mut	2.246e-08	848.139	2026-01-13 21:21:28	1.66426	186.323
	SMUGR2 mutant	MST	Manual	dU, dsDNA	oligo1B_5_SMUG R2mut (#19)	C:\Users\nanotemper\Documents\Saher Pal\SMUG R2 mutant.moc	12	2017-11-15 18:51:21	-1	0	4	5	Medium	40	24.19	oligo1B	5 nM	SMUG R2mut	1.123e-08	849.399	2026-01-13 21:21:28	1.39771	181.503
	SMUGR2 mutant	MST	Manual	dU, dsDNA	oligo1B_5_SMUG R2mut (#19)	C:\Users\nanotemper\Documents\Saher Pal\SMUG R2 mutant.moc	13	2017-11-15 18:51:51	-1	0	4	5	Medium	40	24.19	oligo1B	5 nM	SMUG R2mut	5.61e-09	852.261	2026-01-13 21:21:28	1.87738	178.938
	SMUGR2 mutant	MST	Manual	dU, dsDNA	oligo1B_5_SMUG R2mut (#19)	C:\Users\nanotemper\Documents\Saher Pal\SMUG R2 mutant.moc	14	2017-11-15 18:52:22	-1	0	4	5	Medium	40	24.19	oligo1B	5 nM	SMUG R2mut	2.807e-09	853.738	2026-01-13 21:21:28	1.67446	180.875
	SMUGR2 mutant	MST	Manual	dU, dsDNA	oligo1B_5_SMUG R2mut (#19)	C:\Users\nanotemper\Documents\Saher Pal\SMUG R2 mutant.moc	15	2017-11-15 18:52:53	-1	0	4	5	Medium	40	24.19	oligo1B	5 nM	SMUG R2mut	1.4e-09	854.895	2026-01-13 21:21:28	1.80178	173.539
	SMUGR2 mutant	MST	Manual	dU, dsDNA	oligo1B_5_SMUG R2mut (#19)	C:\Users\nanotemper\Documents\Saher Pal\SMUG R2 mutant.moc	16	2017-11-15 18:53:23	-1	0	4	5	Medium	40	24.19	oligo1B	5 nM	SMUG R2mut	7e-10	856.017	2026-01-13 21:21:28	1.83615	178.49
	SMUGR2 mutant	MST	Manual	dU, dsDNA	oligo1B_5_SMUG R2mut (#25)	C:\Users\nanotemper\Documents\Saher Pal\SMUG R2 mutant.moc	1	2017-11-15 21:17:14	-1	0	4	5	Medium	40	24.68	oligo1B	5 nM	SMUG R2mut	2.3e-05	893.748	2026-01-13 21:21:28	1.76405	243.611
	SMUGR2 mutant	MST	Manual	dU, dsDNA	oligo1B_5_SMUG R2mut (#25)	C:\Users\nanotemper\Documents\Saher Pal\SMUG R2 mutant.moc	2	2017-11-15 21:17:44	-1	0	4	5	Medium	40	24.68	oligo1B	5 nM	SMUG R2mut	1.15e-05	887.471	2026-01-13 21:21:28	1.52751	233.137
	SMUGR2 mutant	MST	Manual	dU, dsDNA	oligo1B_5_SMUG R2mut (#25)	C:\Users\nanotemper\Documents\Saher Pal\SMUG R2 mutant.moc	3	2017-11-15 21:18:15	-1	0	4	5	Medium	40	24.68	oligo1B	5 nM	SMUG R2mut	5.75e-06	882.536	2026-01-13 21:21:28	1.73055	220.929
	SMUGR2 mutant	MST	Manual	dU, dsDNA	oligo1B_5_SMUG R2mut (#25)	C:\Users\nanotemper\Documents\Saher Pal\SMUG R2 mutant.moc	4	2017-11-15 21:18:45	-1	0	4	5	Medium	40	24.68	oligo1B	5 nM	SMUG R2mut	2.875e-06	872.879	2026-01-13 21:21:28	1.58847	222.575
	SMUGR2 mutant	MST	Manual	dU, dsDNA	oligo1B_5_SMUG R2mut (#25)	C:\Users\nanotemper\Documents\Saher Pal\SMUG R2 mutant.moc	5	2017-11-15 21:19:16	-1	0	4	5	Medium	40	24.68	oligo1B	5 nM	SMUG R2mut	1.4375e-06	865.527	2026-01-13 21:21:28	1.48498	219.192
	SMUGR2 mutant	MST	Manual	dU, dsDNA	oligo1B_5_SMUG R2mut (#25)	C:\Users\nanotemper\Documents\Saher Pal\SMUG R2 mutant.moc	6	2017-11-15 21:19:47	-1	0	4	5	Medium	40	24.68	oligo1B	5 nM	SMUG R2mut	7.1875e-07	858.132	2026-01-13 21:21:28	1.68636	213.393
	SMUGR2 mutant	MST	Manual	dU, dsDNA	oligo1B_5_SMUG R2mut (#25)	C:\Users\nanotemper\Documents\Saher Pal\SMUG R2 mutant.moc	7	2017-11-15 21:20:17	-1	0	4	5	Medium	40	24.68	oligo1B	5 nM	SMUG R2mut	3.593e-07	852.412	2026-01-13 21:21:28	1.58591	210.398
	SMUGR2 mutant	MST	Manual	dU, dsDNA	oligo1B_5_SMUG R2mut (#25)	C:\Users\nanotemper\Documents\Saher Pal\SMUG R2 mutant.moc	8	2017-11-15 21:20:48	-1	0	4	5	Medium	40	24.68	oligo1B	5 nM	SMUG R2mut	1.79688e-07	849.223	2026-01-13 21:21:28	1.7708	209.556
	SMUGR2 mutant	MST	Manual	dU, dsDNA	oligo1B_5_SMUG R2mut (#25)	C:\Users\nanotemper\Documents\Saher Pal\SMUG R2 mutant.moc	9	2017-11-15 21:21:19	-1	0	4	5	Medium	40	24.68	oligo1B	5 nM	SMUG R2mut	8.984e-08	847.134	2026-01-13 21:21:28	1.64031	205.273
	SMUGR2 mutant	MST	Manual	dU, dsDNA	oligo1B_5_SMUG R2mut (#25)	C:\Users\nanotemper\Documents\Saher Pal\SMUG R2 mutant.moc	10	2017-11-15 21:21:49	-1	0	4	5	Medium	40	24.68	oligo1B	5 nM	SMUG R2mut	4.492e-08	845.735	2026-01-13 21:21:28	1.70699	209.026
	SMUGR2 mutant	MST	Manual	dU, dsDNA	oligo1B_5_SMUG R2mut (#25)	C:\Users\nanotemper\Documents\Saher Pal\SMUG R2 mutant.moc	11	2017-11-15 21:22:20	-1	0	4	5	Medium	40	24.68	oligo1B	5 nM	SMUG R2mut	2.246e-08	846.067	2026-01-13 21:21:28	1.59011	206.45
	SMUGR2 mutant	MST	Manual	dU, dsDNA	oligo1B_5_SMUG R2mut (#25)	C:\Users\nanotemper\Documents\Saher Pal\SMUG R2 mutant.moc	12	2017-11-15 21:22:51	-1	0	4	5	Medium	40	24.68	oligo1B	5 nM	SMUG R2mut	1.123e-08	848.085	2026-01-13 21:21:28	1.69956	203.082
	SMUGR2 mutant	MST	Manual	dU, dsDNA	oligo1B_5_SMUG R2mut (#25)	C:\Users\nanotemper\Documents\Saher Pal\SMUG R2 mutant.moc	13	2017-11-15 21:23:21	-1	0	4	5	Medium	40	24.68	oligo1B	5 nM	SMUG R2mut	5.61e-09	851.449	2026-01-13 21:21:28	1.58672	196.397
	SMUGR2 mutant	MST	Manual	dU, dsDNA	oligo1B_5_SMUG R2mut (#25)	C:\Users\nanotemper\Documents\Saher Pal\SMUG R2 mutant.moc	14	2017-11-15 21:23:52	-1	0	4	5	Medium	40	24.68	oligo1B	5 nM	SMUG R2mut	2.807e-09	852.552	2026-01-13 21:21:28	1.68679	195.756
	SMUGR2 mutant	MST	Manual	dU, dsDNA	oligo1B_5_SMUG R2mut (#25)	C:\Users\nanotemper\Documents\Saher Pal\SMUG R2 mutant.moc	15	2017-11-15 21:24:23	-1	0	4	5	Medium	40	24.68	oligo1B	5 nM	SMUG R2mut	1.4e-09	854.226	2026-01-13 21:21:28	1.80933	194.317
	SMUGR2 mutant	MST	Manual	dU, dsDNA	oligo1B_5_SMUG R2mut (#25)	C:\Users\nanotemper\Documents\Saher Pal\SMUG R2 mutant.moc	16	2017-11-15 21:24:53	-1	0	4	5	Medium	40	24.68	oligo1B	5 nM	SMUG R2mut	7e-10	855.605	2026-01-13 21:21:28	1.63735	192.465

## Sheet: MetaData
Origin of exported data	Origin of exported data
Project Title:
Comment:
Project File Path:	C:\Users\nanotemper\Desktop\SMUG1\SMUG1 R124A MST.nta
Analysis-Set Name:	SMUGR2 mutant
Exported from:	Dose-Response (Flat)
Exported on:	2026-01-13 21:21:28
Analysis Settings	Analysis Settings
Type of Analysis:	MST
Evaluation strategy:	Manual
Cold Region Start:	-1
Cold Region End:	0
Hot Region Start:	4
Hot Region End:	5
